# Supplementary material for: QSAR Models for Active Substances against Pseudomonas aeruginosa Using Disk-Diffusion Test Data
Source: Molecules. 2021 Mar 19;26(6):1734. doi: 10.3390/molecules26061734 (PMC8003670; doi:10.3390/molecules26061734)
Supplement: Supplementary file 1 [file molecules-26-01734-s001.zip]

Archive with 50 entries (49 files):
- Supplementary materials/
- Supplementary materials/Fig. S1. LIME_interpretation_KNN_FTest.png
- Supplementary materials/Fig. S2. LIME_interpretation_KNN_Mutual_information.png
- Supplementary materials/Fig. S3. LIME_interpretation_KNN_SelectFromModel.png
- Supplementary materials/Fig. S4. ELI5_interpretation_logistic_regression_models.png
- Supplementary materials/Fig. S5. ELI5_interpretation_Decision_Tree_SelectFromModel.png
- Supplementary materials/Fig. S6. ELI5_interpretation_Decision_Tree_Mutual_Information.png
- Supplementary materials/Fig. S7. ELI5_interpretation_Decision_Tree_Recursive_FE.png
- Supplementary materials/Table S1. Training_data_set.xlsx
- Supplementary materials/Table S10. Oversampling, external_validation_results.xlsx
- Supplementary materials/Table S11. SMOTE, external_validation_results.xlsx
- Supplementary materials/Table S12. MACCS_nested_cross_validation_results.xlsx
- Supplementary materials/Table S13. MACCS_external_validation_results.xlsx
- Supplementary materials/Table S14. MACCS_downsampling_nested_cross_validation_results.xlsx
- Supplementary materials/Table S15. MACCS_downsampling_external_validation_results.xlsx
- Supplementary materials/Table S16. MACCS_oversampling_nested_cross_validation_results.xlsx
- Supplementary materials/Table S17. MACCS_oversampling_external_validation_results.xlsx
- Supplementary materials/Table S18. MACCS_SMOTE_nested_cross_validation_results.xlsx
- Supplementary materials/Table S19. MACCS_SMOTE_external_validation_results.xlsx
- Supplementary materials/Table S2. External_validation_dataset.xlsx
- Supplementary materials/Table S20. Morgan_nested_cross_validation_results.xlsx
- Supplementary materials/Table S21. Morgan_external_validation_results.xlsx
- Supplementary materials/Table S22. Morgan_downsampling_nested_cross_validation_results.xlsx
- Supplementary materials/Table S23. Morgan_downsampling_external_validation_results.xlsx
- Supplementary materials/Table S24. Morgan_oversampling_nested_cross_validation.xlsx
- Supplementary materials/Table S25. Morgan_oversampling_external_results.xlsx
- Supplementary materials/Table S26. Morgan_SMOTE_nested_cross_validation_results.xlsx
- Supplementary materials/Table S27. Morgan_SMOTE_external_validation_results.xlsx
- Supplementary materials/Table S28. Sagaar_nested_cross_validation_results.xlsx
- Supplementary materials/Table S29. Saagar_external_validation_results.xlsx
- Supplementary materials/Table S3. Mean_results_nested_cross_validation_5_runs.xlsx
- Supplementary materials/Table S30. Sagaar_downsampling_nested_cross_validation_results.xlsx
- Supplementary materials/Table S31. Saagar_downsampling_external_validation_results.xlsx
- Supplementary materials/Table S32. Saagar_oversampling_nested_cross_validation_results.xlsx
- Supplementary materials/Table S33. Saagar_oversampling_external_validation_results.xlsx
- Supplementary materials/Table S34. Saagar_SMOTE_nested_cross_validation_results.xlsx
- Supplementary materials/Table S35. Saagar_SMOTE_external_validation_results.xlsx
- Supplementary materials/Table S36. Training_set_MACCS_fingerprints.xlsx
- Supplementary materials/Table S37. External_validation_set_MACCS_fingerprint.xlsx
- Supplementary materials/Table S38. Training_set_Morgan_fingerprints.xlsx
- Supplementary materials/Table S39. External_validation_set_Morgan_fingerprint.xlsx
- Supplementary materials/Table S4. External_validation_results.xlsx
- Supplementary materials/Table S40. Training_set_Saagar_fingerprints.csv
- Supplementary materials/Table S41. External_validation_set_Saagar_fingerprint.csv
- Supplementary materials/Table S5. Descriptors_used_for_model_building_by_feature_selection_method.xlsx
- Supplementary materials/Table S5. Top_25_descriptors_by_each_selection_method.xlsx
- Supplementary materials/Table S6. Downsampling, results_nested_cross_validation.xlsx
- Supplementary materials/Table S7. Oversampling, results_nested_cross_validation.xlsx
- Supplementary materials/Table S8. SMOTE, results_nested_cross_validation.xlsx
- Supplementary materials/Table S9. Downsampling, external_validation_results.xlsx
