# Supplementary material for: QSAR Models for Active Substances against Pseudomonas aeruginosa Using Disk-Diffusion Test Data
Source: Molecules. 2021 Mar 19;26(6):1734. doi: 10.3390/molecules26061734 (PMC8003670; doi:10.3390/molecules26061734)
Supplement: Supplementary file 1 [file molecules-26-01734-s001.zip › Supplementary materials/Table S10. Oversampling, external_validation_results.xlsx]

## Sheet: UpsampleResults_validare_lr
	Specificty	Sensitivity	BalancedAccuracy	PPV
lr-FTest	0.886154	0.265823	0.575988	0.159091
knn-FTest	0.980513	0.240506	0.61051	0.5
forest-FTest	0.998974	0	0.499487	0
svm-FTest	0.993846	0.0759494	0.534898	0.5
bayes-FTest	0.882051	0.278481	0.580266	0.160584
tree-FTest	0.940513	0.253165	0.596839	0.25641
ada-FTest	0.997949	0.0253165	0.511633	0.5
lr-Mutual	0.899487	0.189873	0.54468	0.132743
knn-Mutual	0.967179	0.278481	0.62283	0.407407
forest-Mutual	0.995897	0.0379747	0.516936	0.428571
svm-Mutual	0.991795	0.0759494	0.533872	0.428571
bayes-Mutual	0.963077	0.101266	0.532171	0.181818
tree-Mutual	0.963077	0.316456	0.639766	0.409836
ada-Mutual	0.995897	0.0506329	0.523265	0.5
lr-Recursive	0.904615	0.227848	0.566232	0.162162
knn-Recursive	0.97641	0.291139	0.633775	0.5
forest-Recursive	0.998974	0.0253165	0.512145	0.666667
svm-Recursive	0.993846	0.0759494	0.534898	0.5
bayes-Recursive	0.941538	0.113924	0.527731	0.136364
tree-Recursive	0.941538	0.227848	0.584693	0.24
ada-Recursive	0.993846	0.0253165	0.509581	0.25
lr-Select	0.923077	0.189873	0.556475	0.166667
knn-Select	0.974359	0.316456	0.645407	0.5
forest-Select	0.997949	0.0126582	0.505303	0.333333
svm-Select	0.997949	0.0253165	0.511633	0.5
bayes-Select	0.987692	0.0506329	0.519163	0.25
tree-Select	0.938462	0.227848	0.583155	0.230769
ada-Select	0.997949	0	0.498974	0
stacking	0.926154	0.594937	0.760545	0.394958
