# Supplementary material for: QSAR Models for Active Substances against Pseudomonas aeruginosa Using Disk-Diffusion Test Data
Source: Molecules. 2021 Mar 19;26(6):1734. doi: 10.3390/molecules26061734 (PMC8003670; doi:10.3390/molecules26061734)
Supplement: Supplementary file 1 [file molecules-26-01734-s001.zip › Supplementary materials/Table S11. SMOTE, external_validation_results.xlsx]

## Sheet: UPResults_validare__lr
Classification_algorithm - Feature_selection_method	Specificty	Sensitivity	BalancedAccuracy	PPV
lr-FTest	0.877949	0.189873	0.533911	0.11194
knn-FTest	0.867692	0.607595	0.737644	0.271186
forest-FTest	0.993846	0.101266	0.547556	0.571429
svm-FTest	0.988718	0.139241	0.563979	0.5
bayes-FTest	0.648205	0.481013	0.564609	0.0997375
tree-FTest	0.910769	0.253165	0.581967	0.186916
ada-FTest	0.995897	0.0126582	0.504278	0.2
lr-Mutual	0.858462	0.227848	0.543155	0.115385
knn-Mutual	0.868718	0.670886	0.769802	0.292818
forest-Mutual	0.990769	0.126582	0.558676	0.526316
svm-Mutual	0.985641	0.139241	0.562441	0.44
bayes-Mutual	0.637949	0.443038	0.540493	0.0902062
tree-Mutual	0.925128	0.35443	0.639779	0.277228
ada-Mutual	0.996923	0.0253165	0.51112	0.4
lr-Recursive	0.862564	0.21519	0.538877	0.112583
knn-Recursive	0.887179	0.708861	0.79802	0.337349
forest-Recursive	0.993846	0.126582	0.560214	0.625
svm-Recursive	0.987692	0.177215	0.582454	0.538462
bayes-Recursive	0.580513	0.56962	0.575067	0.0991189
tree-Recursive	0.928205	0.35443	0.641318	0.285714
ada-Recursive	0.998974	0.0253165	0.512145	0.666667
lr-Select	0.86359	0.240506	0.552048	0.125
knn-Select	0.869744	0.683544	0.776644	0.298343
forest-Select	0.991795	0.164557	0.578176	0.619048
svm-Select	0.987692	0.227848	0.60777	0.6
bayes-Select	0.510769	0.518987	0.514878	0.0791506
tree-Select	0.938462	0.316456	0.627459	0.294118
ada-Select	0.995897	0.0506329	0.523265	0.5
stacking	0.992821	0.126582	0.559701	0.588235
