# Supplementary material for: QSAR Models for Active Substances against Pseudomonas aeruginosa Using Disk-Diffusion Test Data
Source: Molecules. 2021 Mar 19;26(6):1734. doi: 10.3390/molecules26061734 (PMC8003670; doi:10.3390/molecules26061734)
Supplement: Supplementary file 1 [file molecules-26-01734-s001.zip › Supplementary materials/Table S12. MACCS_nested_cross_validation_results.xlsx]

## Sheet: MACCSResults_final_stacking_lr
	specificity	specificity	sensitivity	sensitivity	balanced accuracy	balanced accuracy	PPV	PPV
	mean	st-dev	mean	st-dev	mean	st-dev	mean	st-dev
lr-FTest	0.89133	0.00433	0.272523	0.0124553	0.562228	0.0178072	0.167539	0.00188158
knn-FTest	0.976643	0.0007319	0.216528	0.0140436	0.588705	0.0392761	0.426399	0.0227801
forest-FTest	0.974591	0.0011596	0.229722	0.0157833	0.589709	0.0335095	0.420409	0.0248551
svm-FTest	1	0	0	0	0.5	0	0	0
bayes-FTest	0.934433	0.0033145	0.182731	0.0100939	0.542816	0.0301044	0.182947	0.00867975
tree-FTest	0.838844	0.00342336	0.4775	0.0204719	0.656564	0.0467519	0.192173	0.0085708
ada-FTest	0.996349	0.000334448	0.0533102	0.00531077	0.521412	0.00752962	0.53936	0.0195232
lr-Mutual	0.906852	0.00160385	0.217153	0.00423326	0.542489	0.0160332	0.157649	0.00311258
knn-Mutual	0.977542	0.0022433	0.190764	0.0124683	0.56705	0.0304605	0.406255	0.0188014
forest-Mutual	0.97201	0.00173445	0.205301	0.0137424	0.571126	0.0188405	0.370528	0.00850786
svm-Mutual	1	0	0	0	0.5	0	0	0
bayes-Mutual	0.152146	0.0617602	0.869005	0.0581296	0.503233	0.0141978	0.0760445	0.000485765
tree-Mutual	0.82523	0.00311331	0.486088	0.0161823	0.643443	0.0232999	0.18246	0.00242581
ada-Mutual	0.996446	0.000305737	0.0286343	0.00331237	0.510661	0.00429527	0.392341	0.0238563
lr-Recursive	0.903068	0.00295233	0.228148	0.0309107	0.563838	0.032611	0.158631	0.0193605
knn-Recursive	0.994894	0.000546834	0.0731019	0.0109424	0.526658	0.02584	0.533535	0.0178541
forest-Recursive	0.972945	0.00153487	0.218356	0.0208289	0.578379	0.0258116	0.39271	0.0260753
svm-Recursive	1	0	0	0	0.5	0	0	0
bayes-Recursive	0.0355574	0.0241689	0.973241	0.0234944	0.501714	0.00722173	0.0749323	0.000192176
tree-Recursive	0.833768	0.00241648	0.500532	0.0167918	0.660988	0.038974	0.194628	0.00521135
ada-Recursive	0.996472	0.000205261	0.054838	0.00957908	0.522659	0.00534074	0.551493	0.0384644
lr-Select	0.892356	0.00315771	0.24875	0.0149743	0.564646	0.0372322	0.156367	0.0058673
knn-Select	0.977538	0.00237116	0.255833	0.018894	0.595805	0.0411595	0.478422	0.0296152
forest-Select	0.976925	0.000873566	0.210741	0.00990416	0.586044	0.0213794	0.422922	0.00969017
svm-Select	1	0	0	0	0.5	0	0	0
bayes-Select	0.962562	0.00368175	0.134167	0.0135898	0.528763	0.01914	0.223505	0.00823789
tree-Select	0.836722	0.00256807	0.500972	0.0179999	0.664165	0.0224845	0.19756	0.00427804
ada-Select	0.996078	0.00047146	0.068912	0.00988662	0.520408	0.00719101	0.584209	0.0243913
stacking	0.912315	0.00539136	0.487384	0.0250236	0.681626	0.0789164	0.308677	0.00875577
