# Supplementary material for: QSAR Models for Active Substances against Pseudomonas aeruginosa Using Disk-Diffusion Test Data
Source: Molecules. 2021 Mar 19;26(6):1734. doi: 10.3390/molecules26061734 (PMC8003670; doi:10.3390/molecules26061734)
Supplement: Supplementary file 1 [file molecules-26-01734-s001.zip › Supplementary materials/Table S13. MACCS_external_validation_results.xlsx]

## Sheet: MACCSResults_validare_lr
	Specificty	Sensitivity	BalancedAccuracy	PPV
lr-FTest	0.904615	0.21519	0.559903	0.154545
knn-FTest	0.971282	0.202532	0.586907	0.363636
forest-FTest	0.951795	0.253165	0.60248	0.298507
svm-FTest	1	0	0.5	0
bayes-FTest	0.92	0.126582	0.523291	0.113636
tree-FTest	0.887179	0.392405	0.639792	0.219858
ada-FTest	0.996923	0.0253165	0.51112	0.4
lr-Mutual	0.893333	0.278481	0.585907	0.174603
knn-Mutual	0.973333	0.139241	0.556287	0.297297
forest-Mutual	0.934359	0.291139	0.612749	0.264368
svm-Mutual	1	0	0.5	0
bayes-Mutual	0.0194872	1	0.509744	0.0763285
tree-Mutual	0.867692	0.506329	0.687011	0.236686
ada-Mutual	0.996923	0.0253165	0.51112	0.4
lr-Recursive	0.887179	0.177215	0.532197	0.112903
knn-Recursive	0.98359	0.227848	0.605719	0.529412
forest-Recursive	0.946667	0.303797	0.625232	0.315789
svm-Recursive	1	0	0.5	0
bayes-Recursive	0.0184615	0.987342	0.502902	0.0753623
tree-Recursive	0.869744	0.443038	0.656391	0.216049
ada-Recursive	1	0	0.5	0
lr-Select	0.889231	0.291139	0.590185	0.175573
knn-Select	0.965128	0.303797	0.634463	0.413793
forest-Select	0.967179	0.303797	0.635488	0.428571
svm-Select	1	0	0.5	0
bayes-Select	0.961026	0.0506329	0.505829	0.0952381
tree-Select	0.886154	0.405063	0.645609	0.223776
ada-Select	1	0.0379747	0.518987	1
stacking	0.926154	0.493671	0.709912	0.351351
