# Supplementary material for: QSAR Models for Active Substances against Pseudomonas aeruginosa Using Disk-Diffusion Test Data
Source: Molecules. 2021 Mar 19;26(6):1734. doi: 10.3390/molecules26061734 (PMC8003670; doi:10.3390/molecules26061734)
Supplement: Supplementary file 1 [file molecules-26-01734-s001.zip › Supplementary materials/Table S14. MACCS_downsampling_nested_cross_validation_results.xlsx]

## Sheet: DownMACCSResults_final_stacking
	specificity	specificity	sensitivity	sensitivity	balanced accuracy	balanced accuracy	PPV	PPV
	mean	st-dev	mean	st-dev	mean	st-dev	mean	st-dev
lr-FTest	0.88331	0.00708666	0.699306	0.0219163	0.76875	0.0274811	0.857015	0.00708069
knn-FTest	0.803796	0.00524314	0.828773	0.00844308	0.795833	0.0233854	0.808588	0.00426371
forest-FTest	0.921713	0.00314815	0.735787	0.019587	0.810417	0.0332029	0.90379	0.00419656
svm-FTest	0.872361	0.0131351	0.762315	0.00490479	0.8	0.0344853	0.856809	0.0116324
bayes-FTest	0.822639	0.0101265	0.775324	0.0245255	0.770833	0.0174304	0.813663	0.0127114
tree-FTest	0.809907	0.00734114	0.743287	0.0121699	0.727083	0.025	0.796325	0.00785539
ada-FTest	0.852269	0.0101244	0.761991	0.0111231	0.797917	0.035843	0.837765	0.00746275
lr-Mutual	0.901227	0.0117636	0.683032	0.00811494	0.760417	0.0421843	0.873824	0.0134943
knn-Mutual	0.796667	0.0163948	0.832292	0.00690963	0.804167	0.0369168	0.803812	0.0137973
forest-Mutual	0.903009	0.00403602	0.699537	0.0092766	0.770833	0.0294628	0.87828	0.00314751
svm-Mutual	0.847708	0.0148935	0.728889	0.00710373	0.760417	0.0384148	0.827457	0.0134812
bayes-Mutual	0.713032	0.0675142	0.664676	0.0148434	0.735417	0.0291667	0.701824	0.0458519
tree-Mutual	0.811343	0.0151793	0.708102	0.0233831	0.735417	0.01932	0.78994	0.00967653
ada-Mutual	0.835301	0.00547296	0.720764	0.0150013	0.76875	0.0102062	0.813974	0.00587735
lr-Recursive	0.868542	0.00850404	0.728889	0.0253889	0.791667	0.0406116	0.847201	0.00871329
knn-Recursive	0.898079	0.0139665	0.63544	0.0157289	0.74375	0.0260208	0.862051	0.016608
forest-Recursive	0.890625	0.00806872	0.723727	0.0137512	0.791667	0.0400737	0.868689	0.00977765
svm-Recursive	0.832755	0.0116087	0.75912	0.00803691	0.791667	0.0228218	0.819537	0.0112688
bayes-Recursive	0.873519	0.00869779	0.685093	0.0370389	0.775	0.0326758	0.843845	0.0126028
tree-Recursive	0.799491	0.00620163	0.701273	0.0154521	0.760417	0.0366809	0.777611	0.00719232
ada-Recursive	0.821435	0.0103828	0.747222	0.00259837	0.777083	0.040931	0.80722	0.00896171
lr-Select	0.888079	0.00822981	0.709329	0.0154069	0.795833	0.0268419	0.863889	0.0062215
knn-Select	0.818866	0.00571717	0.83081	0.00766424	0.810417	0.0304765	0.821035	0.00398062
forest-Select	0.896296	0.00515534	0.721227	0.0145262	0.785417	0.0403973	0.874348	0.003989
svm-Select	0.816157	0.0102444	0.763241	0.00495046	0.760417	0.0488585	0.806006	0.00775171
bayes-Select	0.846111	0.0467926	0.642616	0.0393279	0.785417	0.0364434	0.810647	0.0364605
tree-Select	0.798148	0.00953299	0.72963	0.00689022	0.758333	0.0241163	0.783341	0.00914139
ada-Select	0.842477	0.00750443	0.745509	0.021761	0.797917	0.0439973	0.825613	0.00477857
stacking	0.884977	0.0034679	0.800602	0.0213162	0.839583	0.0155902	0.874366	0.00267414
