# Supplementary material for: QSAR Models for Active Substances against Pseudomonas aeruginosa Using Disk-Diffusion Test Data
Source: Molecules. 2021 Mar 19;26(6):1734. doi: 10.3390/molecules26061734 (PMC8003670; doi:10.3390/molecules26061734)
Supplement: Supplementary file 1 [file molecules-26-01734-s001.zip › Supplementary materials/Table S15. MACCS_downsampling_external_validation_results.xlsx]

## Sheet: DownMACCSResults_validare_lr
	Specificty	Sensitivity	BalancedAccuracy	PPV
lr-FTest	0.904615	0.21519	0.559903	0.154545
knn-FTest	0.971282	0.202532	0.586907	0.363636
forest-FTest	0.951795	0.253165	0.60248	0.298507
svm-FTest	1	0	0.5	0
bayes-FTest	0.92	0.126582	0.523291	0.113636
tree-FTest	0.889231	0.392405	0.640818	0.223022
ada-FTest	0.997949	0.0253165	0.511633	0.5
lr-Mutual	0.908718	0.202532	0.555625	0.152381
knn-Mutual	0.967179	0.202532	0.584856	0.333333
forest-Mutual	0.952821	0.329114	0.640967	0.361111
svm-Mutual	1	0	0.5	0
bayes-Mutual	0.955897	0.0506329	0.503265	0.0851064
tree-Mutual	0.891282	0.518987	0.705135	0.278912
ada-Mutual	0.998974	0.0379747	0.518475	0.75
lr-Recursive	0.908718	0.189873	0.549296	0.144231
knn-Recursive	0.985641	0.21519	0.600415	0.548387
forest-Recursive	0.950769	0.291139	0.620954	0.323944
svm-Recursive	1	0	0.5	0
bayes-Recursive	0.0184615	0.987342	0.502902	0.0753623
tree-Recursive	0.858462	0.443038	0.65075	0.202312
ada-Recursive	1	0.0253165	0.512658	1
lr-Select	0.881026	0.265823	0.573424	0.153285
knn-Select	0.965128	0.265823	0.615475	0.381818
forest-Select	0.957949	0.303797	0.630873	0.369231
svm-Select	1	0	0.5	0
bayes-Select	0.964103	0.0632911	0.513697	0.125
tree-Select	0.881026	0.468354	0.67469	0.24183
ada-Select	1	0.0379747	0.518987	1
stacking	0.429744	0.860759	0.645252	0.108974
