# Supplementary material for: QSAR Models for Active Substances against Pseudomonas aeruginosa Using Disk-Diffusion Test Data
Source: Molecules. 2021 Mar 19;26(6):1734. doi: 10.3390/molecules26061734 (PMC8003670; doi:10.3390/molecules26061734)
Supplement: Supplementary file 1 [file molecules-26-01734-s001.zip › Supplementary materials/Table S17. MACCS_oversampling_external_validation_results.xlsx]

## Sheet: UpsampleMACCSResults_validare_l
	Specificty	Sensitivity	BalancedAccuracy	PPV
lr-FTest	0.904615	0.21519	0.559903	0.154545
knn-FTest	0.971282	0.202532	0.586907	0.363636
forest-FTest	0.951795	0.253165	0.60248	0.298507
svm-FTest	1	0	0.5	0
bayes-FTest	0.92	0.126582	0.523291	0.113636
tree-FTest	0.890256	0.392405	0.641331	0.224638
ada-FTest	0.997949	0.0253165	0.511633	0.5
lr-Mutual	0.926154	0.164557	0.545355	0.152941
knn-Mutual	0.963077	0.164557	0.563817	0.265306
forest-Mutual	0.939487	0.21519	0.577339	0.223684
svm-Mutual	1	0	0.5	0
bayes-Mutual	0.0502564	0.974684	0.51247	0.0767697
tree-Mutual	0.867692	0.443038	0.655365	0.213415
ada-Mutual	0.996923	0	0.498462	0
lr-Recursive	0.904615	0.164557	0.534586	0.122642
knn-Recursive	0.984615	0.177215	0.580915	0.482759
forest-Recursive	0.932308	0.316456	0.624382	0.274725
svm-Recursive	1	0	0.5	0
bayes-Recursive	0.0184615	0.987342	0.502902	0.0753623
tree-Recursive	0.864615	0.392405	0.62851	0.190184
ada-Recursive	0.998974	0.0126582	0.505816	0.5
lr-Select	0.897436	0.240506	0.568971	0.159664
knn-Select	0.96	0.278481	0.619241	0.360656
forest-Select	0.94359	0.278481	0.611035	0.285714
svm-Select	1	0	0.5	0
bayes-Select	0.964103	0.0506329	0.507368	0.102564
tree-Select	0.897436	0.455696	0.676566	0.264706
ada-Select	0.998974	0.0126582	0.505816	0.5
stacking	0.918974	0.506329	0.712652	0.336134
