# Supplementary material for: QSAR Models for Active Substances against Pseudomonas aeruginosa Using Disk-Diffusion Test Data
Source: Molecules. 2021 Mar 19;26(6):1734. doi: 10.3390/molecules26061734 (PMC8003670; doi:10.3390/molecules26061734)
Supplement: Supplementary file 1 [file molecules-26-01734-s001.zip › Supplementary materials/Table S18. MACCS_SMOTE_nested_cross_validation_results.xlsx]

## Sheet: UpMACCSResults_final_stacking_l
	specificity	specificity	sensitivity	sensitivity	balanced accuracy	balanced accuracy	PPV	PPV
	mean	st-dev	mean	st-dev	mean	st-dev	mean	st-dev
lr-FTest	0.851296	0.0038868	0.571115	0.0057546	0.71278	0.0146435	0.793348	0.00277501
knn-FTest	0.84613	0.00363504	0.915413	0.00384085	0.887536	0.0183804	0.856025	0.00336007
forest-FTest	0.894385	0.0017359	0.844605	0.00310132	0.872796	0.0088344	0.888795	0.00148856
svm-FTest	0.874101	0.00402147	0.932507	0.00279332	0.907455	0.00903744	0.881002	0.00311069
bayes-FTest	0.720076	0.0118809	0.708359	0.0167529	0.710459	0.0143857	0.716733	0.00441341
tree-FTest	0.866966	0.00250928	0.890136	0.00326799	0.887536	0.00678615	0.869912	0.00223197
ada-FTest	0.996077	0.000324048	0.0759377	0.00302794	0.534487	0.0113723	0.950729	0.00491602
lr-Mutual	0.83147	0.00293448	0.516376	0.011016	0.677967	0.0211156	0.753742	0.00699793
knn-Mutual	0.811074	0.00112772	0.901657	0.00281633	0.858249	0.0134398	0.826679	0.000765574
forest-Mutual	0.895621	0.00931172	0.738159	0.00967366	0.835472	0.0192002	0.876197	0.00860328
svm-Mutual	0.837937	0.00910529	0.912888	0.00335912	0.885867	0.0216695	0.849203	0.00753599
bayes-Mutual	0.450444	0.0320162	0.86756	0.0117207	0.644894	0.0473912	0.612383	0.0109846
tree-Mutual	0.853278	0.00833956	0.845555	0.00960674	0.847191	0.0251044	0.852051	0.00852846
ada-Mutual	0.996356	0.000180255	0.0789605	0.0039613	0.526445	0.0112557	0.955688	0.00402945
lr-Recursive	0.835848	0.00631431	0.448043	0.00990816	0.633249	0.0200294	0.731776	0.00742187
knn-Recursive	0.867076	0.00480807	0.769164	0.00686745	0.80282	0.0120637	0.852581	0.00491976
forest-Recursive	0.912144	0.00551595	0.674295	0.00799856	0.781412	0.0162406	0.884715	0.00607154
svm-Recursive	0.823431	0.00876827	0.915107	0.00473523	0.857905	0.0239879	0.838251	0.00615723
bayes-Recursive	0.255498	0.0182139	0.933348	0.00726978	0.595629	0.0413342	0.556186	0.00504224
tree-Recursive	0.859041	0.00574571	0.823909	0.011593	0.827952	0.0222159	0.853888	0.00347038
ada-Recursive	0.995107	0.000743928	0.109413	0.00524175	0.547543	0.0073993	0.957263	0.00524426
lr-Select	0.827168	0.0108122	0.515602	0.0136096	0.662237	0.0137686	0.74903	0.00852073
knn-Select	0.868676	0.00349144	0.928002	0.00704172	0.89206	0.0113326	0.875952	0.00369481
forest-Select	0.826506	0.0131314	0.759279	0.00436947	0.801497	0.019268	0.814073	0.0111505
svm-Select	0.748404	0.0133274	0.923227	0.00192418	0.840507	0.0210803	0.785845	0.00874922
bayes-Select	0.679172	0.00454076	0.739816	0.0148253	0.704772	0.0300795	0.697362	0.00185746
tree-Select	0.789563	0.0137163	0.830524	0.00539033	0.816077	0.0203319	0.797872	0.0105455
ada-Select	0.99686	0.000309304	0.0732498	0.0011911	0.540176	0.0104663	0.958935	0.00325588
stacking	0.9468	0.00179444	0.943328	0.00205697	0.945941	0.00246272	0.94659	0.00160615
