# Supplementary material for: QSAR Models for Active Substances against Pseudomonas aeruginosa Using Disk-Diffusion Test Data
Source: Molecules. 2021 Mar 19;26(6):1734. doi: 10.3390/molecules26061734 (PMC8003670; doi:10.3390/molecules26061734)
Supplement: Supplementary file 1 [file molecules-26-01734-s001.zip › Supplementary materials/Table S19. MACCS_SMOTE_external_validation_results.xlsx]

## Sheet: UpMACCSResults_validare_lr
	Specificty	Sensitivity	BalancedAccuracy	PPV
lr-FTest	0.904615	0.21519	0.559903	0.154545
knn-FTest	0.971282	0.202532	0.586907	0.363636
forest-FTest	0.951795	0.253165	0.60248	0.298507
svm-FTest	1	0	0.5	0
bayes-FTest	0.92	0.126582	0.523291	0.113636
tree-FTest	0.888205	0.379747	0.633976	0.215827
ada-FTest	0.996923	0.0253165	0.51112	0.4
lr-Mutual	0.889231	0.291139	0.590185	0.175573
knn-Mutual	0.972308	0.151899	0.562103	0.307692
forest-Mutual	0.944615	0.291139	0.617877	0.298701
svm-Mutual	1	0	0.5	0
bayes-Mutual	0.054359	0.987342	0.52085	0.078
tree-Mutual	0.898462	0.43038	0.664421	0.255639
ada-Mutual	1	0.0126582	0.506329	1
lr-Recursive	0.901538	0.177215	0.539377	0.127273
knn-Recursive	0.988718	0.177215	0.582967	0.56
forest-Recursive	0.937436	0.278481	0.607958	0.26506
svm-Recursive	1	0	0.5	0
bayes-Recursive	0.0184615	0.987342	0.502902	0.0753623
tree-Recursive	0.885128	0.379747	0.632438	0.211268
ada-Recursive	0.997949	0.0253165	0.511633	0.5
lr-Select	0.899487	0.253165	0.576326	0.169492
knn-Select	0.973333	0.291139	0.632236	0.469388
forest-Select	0.957949	0.278481	0.618215	0.349206
svm-Select	1	0	0.5	0
bayes-Select	0.963077	0.0506329	0.506855	0.1
tree-Select	0.869744	0.443038	0.656391	0.216049
ada-Select	1	0.0632911	0.531646	1
stacking	0.96	0.316456	0.638228	0.390625
