# Supplementary material for: QSAR Models for Active Substances against Pseudomonas aeruginosa Using Disk-Diffusion Test Data
Source: Molecules. 2021 Mar 19;26(6):1734. doi: 10.3390/molecules26061734 (PMC8003670; doi:10.3390/molecules26061734)
Supplement: Supplementary file 1 [file molecules-26-01734-s001.zip › Supplementary materials/Table S20. Morgan_nested_cross_validation_results.xlsx]

## Sheet: MorganResults_final_stacking_lr
	specificity	specificity	sensitivity	sensitivity	balanced accuracy	balanced accuracy	PPV	PPV
	mean	st-dev	mean	st-dev	mean	st-dev	mean	st-dev
lr-FTest	0.904353	0.000505498	0.318218	0.0249435	0.608089	0.034976	0.210544	0.0132408
knn-FTest	0.984253	0.00196286	0.150231	0.00842287	0.574457	0.0263589	0.435342	0.0270135
forest-FTest	0.975095	0.000519801	0.232685	0.0159675	0.591959	0.0230452	0.428037	0.0128501
svm-FTest	1	0	0	0	0.5	0	0	0
bayes-FTest	0.849418	0.00490985	0.391227	0.0055702	0.604522	0.020307	0.172698	0.00580392
tree-FTest	0.905699	0.0017463	0.392894	0.0228923	0.636859	0.0278822	0.250558	0.0133472
ada-FTest	0.994941	0.000652478	0.0800231	0.0141051	0.530156	0.025451	0.55651	0.0606601
lr-Mutual	0.906381	0.00912222	0.264167	0.021791	0.579696	0.0357511	0.185838	0.0205588
knn-Mutual	0.981544	0.00202889	0.0925926	0.00732009	0.519377	0.00924897	0.28821	0.0218175
forest-Mutual	0.98217	0.00198651	0.139583	0.00460642	0.546217	0.0314106	0.387456	0.02413
svm-Mutual	1	0	0	0	0.5	0	0	0
bayes-Mutual	0.147529	0.00457887	0.945301	0.00193339	0.563615	0.0203366	0.0817351	0.000398331
tree-Mutual	0.901299	0.00477784	0.320856	0.0294317	0.600989	0.0605179	0.206628	0.0101887
ada-Mutual	0.997638	0.000378348	0.0261806	0.00560568	0.507832	0.0165037	0.467966	0.0268895
lr-Recursive	0.915279	0.00361204	0.234907	0.014096	0.580595	0.0358102	0.182318	0.0135112
knn-Recursive	0.994725	0.000279844	0.0784722	0.0074794	0.525244	0.017965	0.543421	0.0181787
forest-Recursive	0.980948	0.000698348	0.166366	0.014222	0.56197	0.0251012	0.411495	0.0200298
svm-Recursive	0.999857	9.13282e-05	0	0	0.499833	0.000334448	0	0
bayes-Recursive	0.181494	0.0806451	0.870556	0.0730054	0.548899	0.0236356	0.0787645	0.0011818
tree-Recursive	0.913224	0.00436345	0.341852	0.011604	0.624254	0.0277731	0.240598	0.0126123
ada-Recursive	0.994383	0.00121146	0.0711111	0.00812945	0.522492	0.0115353	0.50923	0.0698464
lr-Select	0.913748	0.00411986	0.266134	0.0118086	0.589096	0.0231393	0.19871	0.00962187
knn-Select	0.975754	0.00332694	0.236574	0.0202675	0.610389	0.0315966	0.440829	0.0209931
forest-Select	0.979729	0.00182088	0.205926	0.0170868	0.590803	0.0332344	0.449608	0.0315224
svm-Select	1	0	0	0	0.5	0	0	0
bayes-Select	0.818675	0.0422812	0.322245	0.0410099	0.551456	0.0290175	0.127406	0.0121401
tree-Select	0.911728	0.00425531	0.349259	0.0127247	0.618855	0.00982641	0.241175	0.00513894
ada-Select	0.994192	0.00101956	0.096713	0.0129947	0.549408	0.0149374	0.572921	0.0586558
stacking	0.918023	0.00450153	0.460648	0.00686685	0.659302	0.0221565	0.311314	0.0140656
