# Supplementary material for: QSAR Models for Active Substances against Pseudomonas aeruginosa Using Disk-Diffusion Test Data
Source: Molecules. 2021 Mar 19;26(6):1734. doi: 10.3390/molecules26061734 (PMC8003670; doi:10.3390/molecules26061734)
Supplement: Supplementary file 1 [file molecules-26-01734-s001.zip › Supplementary materials/Table S21. Morgan_external_validation_results.xlsx]

## Sheet: MorganResults_validare_lr
	Specificty	Sensitivity	BalancedAccuracy	PPV
lr-FTest	0.900513	0.392405	0.646459	0.242188
knn-FTest	0.980513	0.227848	0.60418	0.486486
forest-FTest	0.939487	0.367089	0.653288	0.329545
svm-FTest	1	0	0.5	0
bayes-FTest	0.855385	0.329114	0.592249	0.155689
tree-FTest	0.918974	0.405063	0.662019	0.288288
ada-FTest	0.994872	0.126582	0.560727	0.666667
lr-Mutual	0.930256	0.164557	0.547407	0.160494
knn-Mutual	0.978462	0.0632911	0.520876	0.192308
forest-Mutual	0.964103	0.240506	0.602304	0.351852
svm-Mutual	1	0	0.5	0
bayes-Mutual	0.212308	0.898734	0.555521	0.0846246
tree-Mutual	0.873846	0.367089	0.620467	0.190789
ada-Mutual	0.997949	0.0126582	0.505303	0.333333
lr-Recursive	0.912821	0.316456	0.614638	0.227273
knn-Recursive	0.991795	0.126582	0.559189	0.555556
forest-Recursive	0.951795	0.21519	0.583492	0.265625
svm-Recursive	1	0	0.5	0
bayes-Recursive	0.140513	0.949367	0.54494	0.0821468
tree-Recursive	0.913846	0.329114	0.62148	0.236364
ada-Recursive	0.996923	0.0759494	0.536436	0.666667
lr-Select	0.892308	0.35443	0.623369	0.210526
knn-Select	0.966154	0.278481	0.622317	0.4
forest-Select	0.947692	0.21519	0.581441	0.25
svm-Select	1	0	0.5	0
bayes-Select	0.872821	0.329114	0.600967	0.173333
tree-Select	0.912821	0.379747	0.646284	0.26087
ada-Select	0.996923	0.0632911	0.530107	0.625
stacking	0.921026	0.43038	0.675703	0.306306
