# Supplementary material for: QSAR Models for Active Substances against Pseudomonas aeruginosa Using Disk-Diffusion Test Data
Source: Molecules. 2021 Mar 19;26(6):1734. doi: 10.3390/molecules26061734 (PMC8003670; doi:10.3390/molecules26061734)
Supplement: Supplementary file 1 [file molecules-26-01734-s001.zip › Supplementary materials/Table S22. Morgan_downsampling_nested_cross_validation_results.xlsx]

## Sheet: DownMorganResults_final_stackin
	specificity	specificity	sensitivity	sensitivity	balanced accuracy	balanced accuracy	PPV	PPV
	mean	st-dev	mean	st-dev	mean	st-dev	mean	st-dev
lr-FTest	0.887407	0.0112592	0.662708	0.00386401	0.75625	0.0224382	0.854917	0.0129566
knn-FTest	0.770741	0.00839305	0.752338	0.0121347	0.752083	0.0179215	0.766453	0.00766452
forest-FTest	0.912315	0.00872215	0.61912	0.0043222	0.758333	0.0201987	0.876064	0.0109756
svm-FTest	0.828472	0.00680414	0.672454	0.0138503	0.74375	0.0346109	0.796717	0.00882238
bayes-FTest	0.912685	0.00977543	0.459306	0.0191928	0.660417	0.0403973	0.839968	0.0201473
tree-FTest	0.848727	0.0088872	0.653981	0.00896572	0.733333	0.0169251	0.812192	0.00973898
ada-FTest	0.868542	0.0143325	0.624352	0.00771691	0.735417	0.0268419	0.826439	0.0146318
lr-Mutual	0.853264	0.0106628	0.59456	0.0139255	0.695833	0.0241163	0.802293	0.00802414
knn-Mutual	0.76338	0.0138799	0.705787	0.033548	0.725	0.0565194	0.748996	0.00447984
forest-Mutual	0.917083	0.00468119	0.53706	0.00787731	0.7125	0.0141299	0.866234	0.00788018
svm-Mutual	0.810764	0.00380363	0.669699	0.0159007	0.704167	0.0576598	0.77962	0.00565149
bayes-Mutual	0.936782	0.0139744	0.325764	0.0223439	0.6125	0.0332029	0.839222	0.0188256
tree-Mutual	0.870556	0.00747424	0.573333	0.0240306	0.729167	0.0218502	0.815843	0.00636799
ada-Mutual	0.912454	0.0138056	0.430556	0.00439205	0.64375	0.0222439	0.831637	0.021889
lr-Recursive	0.88206	0.0114834	0.656829	0.00829789	0.754167	0.0695971	0.847961	0.0122019
knn-Recursive	0.875417	0.00860215	0.540833	0.0249204	0.697917	0.0451656	0.812553	0.0145275
forest-Recursive	0.871296	0.00740741	0.606042	0.0152012	0.727083	0.0540865	0.8249	0.00752613
svm-Recursive	0.815579	0.0137951	0.657662	0.00871625	0.727083	0.0153093	0.781233	0.0115144
bayes-Recursive	0.853611	0.0371418	0.374097	0.0659092	0.572917	0.0384148	0.721986	0.0251682
tree-Recursive	0.847384	0.00760359	0.660926	0.0105931	0.745833	0.0439973	0.812502	0.00588696
ada-Recursive	0.876157	0.00908399	0.523912	0.0164963	0.689583	0.0434014	0.80897	0.0099468
lr-Select	0.890394	0.00962529	0.641181	0.01086	0.758333	0.0552771	0.854182	0.0100635
knn-Select	0.815301	0.0151998	0.759421	0.0132713	0.764583	0.0403973	0.804415	0.0154163
forest-Select	0.869537	0.0140535	0.642778	0.0125277	0.75	0.0147314	0.831698	0.0124663
svm-Select	0.832616	0.00701141	0.666435	0.0117669	0.754167	0.0459279	0.799302	0.00603999
bayes-Select	0.637755	0.0716244	0.67287	0.0874151	0.620833	0.100907	0.652429	0.0213094
tree-Select	0.833519	0.00565384	0.672269	0.00686123	0.75	0.0378456	0.801569	0.0038247
ada-Select	0.883171	0.0169888	0.560833	0.0241467	0.720833	0.0608818	0.828396	0.01566
stacking	0.87787	0.00667309	0.670764	0.017239	0.754167	0.0268419	0.846076	0.00430106
