# Supplementary material for: QSAR Models for Active Substances against Pseudomonas aeruginosa Using Disk-Diffusion Test Data
Source: Molecules. 2021 Mar 19;26(6):1734. doi: 10.3390/molecules26061734 (PMC8003670; doi:10.3390/molecules26061734)
Supplement: Supplementary file 1 [file molecules-26-01734-s001.zip › Supplementary materials/Table S23. Morgan_downsampling_external_validation_results.xlsx]

## Sheet: DownMorganResults_validare_lr
	Specificty	Sensitivity	BalancedAccuracy	PPV
lr-FTest	0.900513	0.392405	0.646459	0.242188
knn-FTest	0.980513	0.227848	0.60418	0.486486
forest-FTest	0.939487	0.367089	0.653288	0.329545
svm-FTest	1	0	0.5	0
bayes-FTest	0.855385	0.329114	0.592249	0.155689
tree-FTest	0.918974	0.405063	0.662019	0.288288
ada-FTest	0.994872	0.126582	0.560727	0.666667
lr-Mutual	0.907692	0.227848	0.56777	0.166667
knn-Mutual	0.990769	0.0886076	0.539688	0.4375
forest-Mutual	0.963077	0.177215	0.570146	0.28
svm-Mutual	1	0	0.5	0
bayes-Mutual	0.0861538	0.974684	0.530419	0.0795455
tree-Mutual	0.914872	0.253165	0.584018	0.194175
ada-Mutual	0.997949	0.0126582	0.505303	0.333333
lr-Recursive	0.908718	0.329114	0.618916	0.226087
knn-Recursive	0.987692	0.126582	0.557137	0.454545
forest-Recursive	0.958974	0.227848	0.593411	0.310345
svm-Recursive	1	0	0.5	0
bayes-Recursive	0.142564	0.873418	0.507991	0.0762431
tree-Recursive	0.922051	0.316456	0.619253	0.247525
ada-Recursive	0.998974	0.0379747	0.518475	0.75
lr-Select	0.894359	0.329114	0.611736	0.20155
knn-Select	0.974359	0.316456	0.645407	0.5
forest-Select	0.963077	0.265823	0.61445	0.368421
svm-Select	1	0	0.5	0
bayes-Select	0.881026	0.303797	0.592412	0.171429
tree-Select	0.913846	0.392405	0.653126	0.269565
ada-Select	0.997949	0.0632911	0.53062	0.714286
stacking	0.992821	0.126582	0.559701	0.588235
