# Supplementary material for: QSAR Models for Active Substances against Pseudomonas aeruginosa Using Disk-Diffusion Test Data
Source: Molecules. 2021 Mar 19;26(6):1734. doi: 10.3390/molecules26061734 (PMC8003670; doi:10.3390/molecules26061734)
Supplement: Supplementary file 1 [file molecules-26-01734-s001.zip › Supplementary materials/Table S24. Morgan_oversampling_nested_cross_validation.xlsx]

## Sheet: UpsampleMorganResults_final_sta
	specificity	specificity	sensitivity	sensitivity	balanced accuracy	balanced accuracy	PPV	PPV
	mean	st-dev	mean	st-dev	mean	st-dev	mean	st-dev
lr-FTest	0.89133	0.00433	0.272523	0.0124553	0.562228	0.0178072	0.167539	0.00188158
knn-FTest	0.976643	0.0007319	0.216528	0.0140436	0.588705	0.0392761	0.426399	0.0227801
forest-FTest	0.974591	0.0011596	0.229722	0.0157833	0.589709	0.0335095	0.420409	0.0248551
svm-FTest	1	0	0	0	0.5	0	0	0
bayes-FTest	0.934433	0.0033145	0.182731	0.0100939	0.542816	0.0301044	0.182947	0.00867975
tree-FTest	0.837843	0.00391828	0.475208	0.022641	0.652062	0.0490885	0.190503	0.00994913
ada-FTest	0.996492	0.000560428	0.0544907	0.0043222	0.525411	0.0100015	0.556954	0.0325163
lr-Mutual	0.904103	0.00124222	0.225903	0.0200231	0.555811	0.0347538	0.158946	0.0132535
knn-Mutual	0.973763	0.00355609	0.178356	0.0116571	0.560375	0.00828989	0.355123	0.0230632
forest-Mutual	0.96977	0.00166147	0.179167	0.00644001	0.561378	0.0115815	0.322792	0.0174147
svm-Mutual	1	0	0	0	0.5	0	0	0
bayes-Mutual	0.439974	0.125307	0.593611	0.126721	0.509274	0.00925925	0.0786206	0.00100299
tree-Mutual	0.826823	0.00254156	0.477222	0.0125262	0.643652	0.0327195	0.181115	0.00321229
ada-Mutual	0.996297	0.000189448	0.0341204	0.00508754	0.51466	0.00984134	0.423343	0.0443706
lr-Recursive	0.903274	0.00228582	0.23912	0.0258763	0.560417	0.0351712	0.165195	0.0136374
knn-Recursive	0.995093	0.000371721	0.071875	0.00954703	0.528742	0.0141575	0.538993	0.022523
forest-Recursive	0.972958	0.00088966	0.213519	0.0173797	0.584372	0.0261767	0.387344	0.0166874
svm-Recursive	1	0	0	0	0.5	0	0	0
bayes-Recursive	0.0307674	0.0254229	0.97625	0.0250632	0.501867	0.00735189	0.0748024	0.000199937
tree-Recursive	0.841815	0.00406713	0.490833	0.018095	0.688907	0.0350663	0.199382	0.00461248
ada-Recursive	0.994946	0.00078523	0.0443287	0.0102716	0.508988	0.00354968	0.410228	0.021793
lr-Select	0.892207	0.00194837	0.251111	0.018894	0.570151	0.0252567	0.157381	0.00918681
knn-Select	0.979478	0.000981604	0.247361	0.0182912	0.587382	0.0331935	0.491316	0.0109284
forest-Select	0.974589	0.00166449	0.209051	0.0180146	0.579048	0.0164484	0.397582	0.0259335
svm-Select	1	0	0	0	0.5	0	0	0
bayes-Select	0.961462	0.00207405	0.133889	0.0137029	0.529431	0.019774	0.21755	0.00998418
tree-Select	0.835399	0.00605021	0.479468	0.0285012	0.652669	0.0455923	0.189766	0.0143054
ada-Select	0.995552	0.000295797	0.0788194	0.00725021	0.52199	0.0133135	0.586515	0.0250665
stacking	0.90566	0.0046178	0.510671	0.012915	0.705762	0.0455391	0.303281	0.0147805
