# Supplementary material for: QSAR Models for Active Substances against Pseudomonas aeruginosa Using Disk-Diffusion Test Data
Source: Molecules. 2021 Mar 19;26(6):1734. doi: 10.3390/molecules26061734 (PMC8003670; doi:10.3390/molecules26061734)
Supplement: Supplementary file 1 [file molecules-26-01734-s001.zip › Supplementary materials/Table S25. Morgan_oversampling_external_results.xlsx]

## Sheet: UpsampleMorganResults_validare_
	Specificty	Sensitivity	BalancedAccuracy	PPV
lr-FTest	0.900513	0.392405	0.646459	0.242188
knn-FTest	0.980513	0.227848	0.60418	0.486486
forest-FTest	0.939487	0.367089	0.653288	0.329545
svm-FTest	1	0	0.5	0
bayes-FTest	0.855385	0.329114	0.592249	0.155689
tree-FTest	0.918974	0.405063	0.662019	0.288288
ada-FTest	0.994872	0.113924	0.554398	0.642857
lr-Mutual	0.904615	0.177215	0.540915	0.130841
knn-Mutual	0.984615	0.0632911	0.523953	0.25
forest-Mutual	0.951795	0.202532	0.577163	0.253968
svm-Mutual	1	0	0.5	0
bayes-Mutual	0.0687179	0.936709	0.502713	0.0753564
tree-Mutual	0.933333	0.21519	0.574262	0.207317
ada-Mutual	1	0	0.5	0
lr-Recursive	0.912821	0.303797	0.608309	0.220183
knn-Recursive	0.982564	0.139241	0.560902	0.392857
forest-Recursive	0.948718	0.240506	0.594612	0.275362
svm-Recursive	1	0	0.5	0
bayes-Recursive	0.0523077	0.987342	0.519825	0.0778443
tree-Recursive	0.914872	0.405063	0.659968	0.278261
ada-Recursive	0.997949	0.0379747	0.517962	0.6
lr-Select	0.913846	0.303797	0.608822	0.222222
knn-Select	0.978462	0.253165	0.615813	0.487805
forest-Select	0.953846	0.303797	0.628822	0.347826
svm-Select	1	0	0.5	0
bayes-Select	0.871795	0.35443	0.613113	0.183007
tree-Select	0.928205	0.316456	0.62233	0.263158
ada-Select	0.997949	0.0506329	0.524291	0.666667
stacking	0.918974	0.481013	0.699994	0.324786
