# Supplementary material for: QSAR Models for Active Substances against Pseudomonas aeruginosa Using Disk-Diffusion Test Data
Source: Molecules. 2021 Mar 19;26(6):1734. doi: 10.3390/molecules26061734 (PMC8003670; doi:10.3390/molecules26061734)
Supplement: Supplementary file 1 [file molecules-26-01734-s001.zip › Supplementary materials/Table S26. Morgan_SMOTE_nested_cross_validation_results.xlsx]

## Sheet: UpMorganResults_final_stacking_
	specificity	specificity	sensitivity	sensitivity	balanced accuracy	balanced accuracy	PPV	PPV
	mean	st-dev	mean	st-dev	mean	st-dev	mean	st-dev
lr-FTest	0.852202	0.00233628	0.695898	0.00985525	0.770357	0.0145981	0.824721	0.00253202
knn-FTest	0.833219	0.0048422	0.89956	0.00305677	0.863111	0.00256556	0.843536	0.0035569
forest-FTest	0.897045	0.00249762	0.737842	0.00526582	0.815205	0.0123925	0.877498	0.00216021
svm-FTest	0.833825	0.00397698	0.934621	0.00367879	0.884362	0.00880633	0.848978	0.00274649
bayes-FTest	0.67749	0.00600637	0.877233	0.00683436	0.775899	0.011011	0.731071	0.0041773
tree-FTest	0.852763	0.00478881	0.863259	0.00634966	0.853886	0.00931051	0.854248	0.0033054
ada-FTest	0.995226	0.000258396	0.0480873	0.00104598	0.518249	0.00736884	0.909577	0.0057133
lr-Mutual	0.830592	0.0075872	0.715692	0.0086157	0.759322	0.011836	0.808589	0.00573396
knn-Mutual	0.757809	0.0122892	0.844597	0.0313861	0.76234	0.044463	0.777138	0.00235076
forest-Mutual	0.889733	0.00941328	0.626406	0.0224146	0.757312	0.0178799	0.850384	0.00904842
svm-Mutual	0.769529	0.00933141	0.917981	0.000934294	0.830812	0.0214635	0.799278	0.00638741
bayes-Mutual	0.506863	0.00419843	0.952352	0.00226785	0.731726	0.0292906	0.658711	0.00197912
tree-Mutual	0.828973	0.00582631	0.78351	0.0170933	0.793298	0.00814164	0.820778	0.00218887
ada-Mutual	0.99588	0.000212274	0.0234382	0.00496945	0.505525	0.00533879	0.844659	0.0322097
lr-Recursive	0.843512	0.00343517	0.573963	0.00524347	0.679468	0.0364499	0.785682	0.00290708
knn-Recursive	0.860393	0.00453688	0.698156	0.00581146	0.73726	0.0264075	0.833305	0.00378097
forest-Recursive	0.901059	0.00540525	0.673205	0.00418611	0.771877	0.0298668	0.871857	0.00541798
svm-Recursive	0.78298	0.0069724	0.869178	0.0056709	0.805212	0.022305	0.800148	0.0043615
bayes-Recursive	0.231166	0.0432476	0.950661	0.020081	0.588687	0.063182	0.553024	0.00848873
tree-Recursive	0.860426	0.00435181	0.740678	0.0115663	0.784773	0.0299062	0.841371	0.00371367
ada-Recursive	0.992887	0.000688246	0.092017	0.00336487	0.545695	0.00905748	0.928315	0.00495919
lr-Select	0.841666	0.00148297	0.61051	0.002203	0.704754	0.0111926	0.793963	0.00174652
knn-Select	0.845316	0.00698281	0.90951	0.00395517	0.876659	0.0263639	0.854589	0.00609672
forest-Select	0.897084	0.00998744	0.75466	0.00920947	0.809702	0.0253878	0.880105	0.00913863
svm-Select	0.830789	0.010503	0.893693	0.00346211	0.856757	0.0249543	0.840789	0.0085659
bayes-Select	0.650423	0.0720848	0.715923	0.0547696	0.672254	0.0505105	0.674836	0.0259844
tree-Select	0.864726	0.00209663	0.839034	0.00811339	0.838493	0.0279382	0.861086	0.00167679
ada-Select	0.992739	0.00139348	0.105994	0.00338161	0.541172	0.0137412	0.935731	0.0129439
stacking	0.944517	0.00185507	0.935015	0.00168678	0.941589	0.0076979	0.943953	0.0018554
