# Supplementary material for: QSAR Models for Active Substances against Pseudomonas aeruginosa Using Disk-Diffusion Test Data
Source: Molecules. 2021 Mar 19;26(6):1734. doi: 10.3390/molecules26061734 (PMC8003670; doi:10.3390/molecules26061734)
Supplement: Supplementary file 1 [file molecules-26-01734-s001.zip › Supplementary materials/Table S27. Morgan_SMOTE_external_validation_results.xlsx]

## Sheet: UpMorganResults_validare_lr
	Specificty	Sensitivity	BalancedAccuracy	PPV
lr-FTest	0.900513	0.392405	0.646459	0.242188
knn-FTest	0.980513	0.227848	0.60418	0.486486
forest-FTest	0.939487	0.367089	0.653288	0.329545
svm-FTest	1	0	0.5	0
bayes-FTest	0.855385	0.329114	0.592249	0.155689
tree-FTest	0.918974	0.405063	0.662019	0.288288
ada-FTest	0.994872	0.113924	0.554398	0.642857
lr-Mutual	0.855385	0.240506	0.547945	0.11875
knn-Mutual	0.939487	0.151899	0.545693	0.169014
forest-Mutual	0.945641	0.227848	0.586745	0.253521
svm-Mutual	1	0	0.5	0
bayes-Mutual	0.114872	0.974684	0.544778	0.0819149
tree-Mutual	0.913846	0.303797	0.608822	0.222222
ada-Mutual	0.998974	0.0126582	0.505816	0.5
lr-Recursive	0.914872	0.316456	0.615664	0.231481
knn-Recursive	0.987692	0.126582	0.557137	0.454545
forest-Recursive	0.948718	0.240506	0.594612	0.275362
svm-Recursive	1	0	0.5	0
bayes-Recursive	0.140513	0.949367	0.54494	0.0821468
tree-Recursive	0.917949	0.303797	0.610873	0.230769
ada-Recursive	0.995897	0.0253165	0.510607	0.333333
lr-Select	0.915897	0.303797	0.609847	0.226415
knn-Select	0.969231	0.329114	0.649172	0.464286
forest-Select	0.939487	0.278481	0.608984	0.271605
svm-Select	1	0	0.5	0
bayes-Select	0.245128	0.860759	0.552944	0.0845771
tree-Select	0.924103	0.367089	0.645596	0.281553
ada-Select	0.996923	0.0759494	0.536436	0.666667
stacking	0.992821	0.126582	0.559701	0.588235
