# Supplementary material for: QSAR Models for Active Substances against Pseudomonas aeruginosa Using Disk-Diffusion Test Data
Source: Molecules. 2021 Mar 19;26(6):1734. doi: 10.3390/molecules26061734 (PMC8003670; doi:10.3390/molecules26061734)
Supplement: Supplementary file 1 [file molecules-26-01734-s001.zip › Supplementary materials/Table S28. Sagaar_nested_cross_validation_results.xlsx]

## Sheet: SagaarResults_final_stacking_lr
	specificity	specificity	sensitivity	sensitivity	balanced accuracy	balanced accuracy	PPV	PPV
	mean	st-dev	mean	st-dev	mean	st-dev	mean	st-dev
lr-FTest	0.853077	0.00430566	0.245903	0.0122711	0.546161	0.0232513	0.118373	0.00293679
knn-FTest	0.970658	0.00140557	0.317083	0.0101645	0.627362	0.0325085	0.464703	0.0181081
forest-FTest	0.990613	0.000705607	0.161713	0.00472041	0.570318	0.0105502	0.580856	0.013471
svm-FTest	0.999457	9.5757e-05	0.00907407	0.00132087	0.505581	0.00843976	0.573333	0.0646357
bayes-FTest	0.919653	0.00653345	0.152639	0.0181642	0.524679	0.0221554	0.131955	0.00651794
tree-FTest	0.897936	0.00266702	0.419954	0.01296	0.642579	0.0191081	0.248333	0.00809248
ada-FTest	0.993014	0.00148922	0.0880093	0.00975567	0.536483	0.00244628	0.507593	0.0420425
lr-Mutual	0.875087	0.00318888	0.227245	0.0179969	0.574443	0.0404724	0.127554	0.0115175
knn-Mutual	0.971957	0.00129344	0.319005	0.0110663	0.640789	0.0313555	0.477398	0.00652183
forest-Mutual	0.988315	0.000626203	0.191852	0.00403442	0.569314	0.0174163	0.568834	0.0107767
svm-Mutual	0.998815	0.000141211	0.0109954	0.00278741	0.501414	0.00419704	0.420574	0.0494168
bayes-Mutual	0.753737	0.0524543	0.263727	0.0400891	0.513399	0.0184261	0.0799507	0.00420003
tree-Mutual	0.899987	0.00638322	0.442338	0.00778907	0.657407	0.0421931	0.262592	0.0132591
ada-Mutual	0.992332	0.00113875	0.0885417	0.00676861	0.543158	0.0305535	0.482955	0.0448306
lr-Recursive	0.861598	0.00216586	0.277546	0.0147931	0.57484	0.0303302	0.13857	0.00517037
knn-Recursive	0.996555	0.000671122	0.0891435	0.00798876	0.541743	0.00781527	0.677914	0.0359441
forest-Recursive	0.990821	0.000971529	0.16838	0.00386678	0.571565	0.0246054	0.596672	0.0265648
svm-Recursive	0.999762	0.000228592	0.00199074	0.00172977	0.503832	0.00469349	0.252381	0.212746
bayes-Recursive	0.92998	0.0486059	0.106412	0.0570269	0.516625	0.0184874	0.115495	0.0215363
tree-Recursive	0.894017	0.00315014	0.432222	0.0195068	0.645408	0.0328039	0.246751	0.0131819
ada-Recursive	0.995167	0.00103918	0.0736574	0.00857719	0.525655	0.0251399	0.553494	0.0824758
lr-Select	0.89534	0.00515872	0.184167	0.0166979	0.541562	0.0328257	0.124002	0.0123274
knn-Select	0.97176	0.00248826	0.33412	0.00645763	0.635208	0.0415135	0.488014	0.0191625
forest-Select	0.989	0.000737623	0.167106	0.00810661	0.568645	0.0178387	0.549594	0.0204989
svm-Select	0.999645	0.000126347	0.00240741	0.00128133	0.503832	0.00472319	0.36	0.185472
bayes-Select	0.957482	0.025795	0.0585417	0.0321623	0.511315	0.0160328	0.101516	0.016874
tree-Select	0.893798	0.0011059	0.476481	0.00910237	0.685006	0.0216119	0.264779	0.0050738
ada-Select	0.993534	0.00083426	0.0720833	0.0101531	0.529487	0.0171989	0.472272	0.0645177
stacking	0.922882	0.00198176	0.559861	0.0130615	0.727125	0.0364542	0.368219	0.00703681
