# Supplementary material for: QSAR Models for Active Substances against Pseudomonas aeruginosa Using Disk-Diffusion Test Data
Source: Molecules. 2021 Mar 19;26(6):1734. doi: 10.3390/molecules26061734 (PMC8003670; doi:10.3390/molecules26061734)
Supplement: Supplementary file 1 [file molecules-26-01734-s001.zip › Supplementary materials/Table S29. Saagar_external_validation_results.xlsx]

## Sheet: SaagarResults_validare_lr
	Specificty	Sensitivity	BalancedAccuracy	PPV
lr-FTest	0.923077	0.265823	0.59445	0.21875
knn-FTest	0.987692	0.113924	0.550808	0.428571
forest-FTest	0.965128	0.164557	0.564843	0.276596
svm-FTest	1	0	0.5	0
bayes-FTest	0.950769	0.164557	0.557663	0.213115
tree-FTest	0.892308	0.227848	0.560078	0.146341
ada-FTest	0.994872	0.0253165	0.510094	0.285714
lr-Mutual	0.954872	0.0759494	0.515411	0.12
knn-Mutual	0.975385	0.126582	0.550983	0.294118
forest-Mutual	0.973333	0.21519	0.594262	0.395349
svm-Mutual	1	0	0.5	0
bayes-Mutual	0.0502564	0.974684	0.51247	0.0767697
tree-Mutual	0.937436	0.455696	0.696566	0.371134
ada-Mutual	0.997949	0.0632911	0.53062	0.714286
lr-Recursive	0.938462	0.177215	0.557838	0.189189
knn-Recursive	0.964103	0.253165	0.608634	0.363636
forest-Recursive	0.98359	0.126582	0.555086	0.384615
svm-Recursive	0.997949	0	0.498974	0
bayes-Recursive	0.0133333	1	0.506667	0.0758886
tree-Recursive	0.924103	0.367089	0.645596	0.281553
ada-Recursive	0.996923	0.0506329	0.523778	0.571429
lr-Select	0.932308	0.240506	0.586407	0.223529
knn-Select	0.968205	0.341772	0.654989	0.465517
forest-Select	0.990769	0.0886076	0.539688	0.4375
svm-Select	1	0	0.5	0
bayes-Select	0.93641	0.189873	0.563142	0.194805
tree-Select	0.946667	0.341772	0.644219	0.341772
ada-Select	0.991795	0.0759494	0.533872	0.428571
stacking	0.940513	0.594937	0.767725	0.447619
