# Supplementary material for: QSAR Models for Active Substances against Pseudomonas aeruginosa Using Disk-Diffusion Test Data
Source: Molecules. 2021 Mar 19;26(6):1734. doi: 10.3390/molecules26061734 (PMC8003670; doi:10.3390/molecules26061734)
Supplement: Supplementary file 1 [file molecules-26-01734-s001.zip › Supplementary materials/Table S30. Sagaar_downsampling_nested_cross_validation_results.xlsx]

## Sheet: DownSagaarResults_final_stackin
	specificity	specificity	sensitivity	sensitivity	balanced accuracy	balanced accuracy	PPV	PPV
	mean	st-dev	mean	st-dev	mean	st-dev	mean	st-dev
lr-FTest	0.856782	0.0109233	0.679699	0.0125081	0.739583	0.0366809	0.82608	0.0109318
knn-FTest	0.70294	0.00803731	0.70831	0.0177322	0.695833	0.023199	0.704439	0.0100586
forest-FTest	0.920463	0.0038999	0.581412	0.010913	0.745833	0.0268419	0.879648	0.00591525
svm-FTest	0.858426	0.0144416	0.730463	0.00943536	0.78125	0.0131762	0.837867	0.0139158
bayes-FTest	0.743773	0.0127975	0.608333	0.01288	0.672917	0.0403973	0.703698	0.0121888
tree-FTest	0.703704	0.0168839	0.681296	0.0160758	0.716667	0.0448764	0.697129	0.00797144
ada-FTest	0.857824	0.00440764	0.665185	0.018209	0.752083	0.0212459	0.82384	0.00576395
lr-Mutual	0.852963	0.00936903	0.696968	0.0187046	0.747917	0.041353	0.825958	0.0054318
knn-Mutual	0.694769	0.0119383	0.700347	0.00636469	0.710417	0.0201987	0.696562	0.00746987
forest-Mutual	0.906157	0.0121889	0.575949	0.00558173	0.733333	0.0313194	0.860106	0.0159975
svm-Mutual	0.843009	0.00901578	0.692894	0.00860713	0.766667	0.0370341	0.815398	0.00776637
bayes-Mutual	0.405949	0.107227	0.771921	0.0690957	0.591667	0.0758059	0.567695	0.0204843
tree-Mutual	0.726412	0.00456811	0.70463	0.00861161	0.685417	0.0344853	0.72032	0.00336841
ada-Mutual	0.822083	0.0125339	0.685208	0.0274509	0.73125	0.0622913	0.793581	0.0180621
lr-Recursive	0.815741	0.0151156	0.654028	0.0175814	0.716667	0.0434014	0.780368	0.0142288
knn-Recursive	0.860463	0.0148426	0.448889	0.00931281	0.65	0.0242956	0.763225	0.020499
forest-Recursive	0.908148	0.0103598	0.551597	0.0189796	0.720833	0.0304765	0.857042	0.0180387
svm-Recursive	0.86419	0.0124152	0.681065	0.0246192	0.75	0.0147314	0.834113	0.00832018
bayes-Recursive	0.464375	0.118155	0.728611	0.0754761	0.570833	0.0743607	0.580083	0.0247061
tree-Recursive	0.70206	0.00926689	0.677269	0.0101498	0.66875	0.0311805	0.694534	0.00589723
ada-Recursive	0.81963	0.0101339	0.691713	0.00682364	0.745833	0.0393083	0.793228	0.0104789
lr-Select	0.859931	0.0141053	0.596759	0.0319629	0.685417	0.029756	0.810283	0.00829076
knn-Select	0.709144	0.0101931	0.702778	0.0104398	0.739583	0.0426956	0.707329	0.00740527
forest-Select	0.893542	0.0156914	0.598194	0.0144311	0.739583	0.0389756	0.84903	0.0215805
svm-Select	0.834144	0.0182694	0.624306	0.0108476	0.725	0.0268419	0.790323	0.0209074
bayes-Select	0.658519	0.076311	0.610532	0.06244	0.635417	0.0700322	0.644983	0.0265982
tree-Select	0.724282	0.00596863	0.690255	0.0051159	0.704167	0.0495641	0.714591	0.00448476
ada-Select	0.798009	0.0145282	0.708264	0.0114539	0.758333	0.0344853	0.778199	0.0142947
stacking	0.874722	0.00737028	0.780023	0.0199281	0.814583	0.0438986	0.861595	0.00783591
