# Supplementary material for: QSAR Models for Active Substances against Pseudomonas aeruginosa Using Disk-Diffusion Test Data
Source: Molecules. 2021 Mar 19;26(6):1734. doi: 10.3390/molecules26061734 (PMC8003670; doi:10.3390/molecules26061734)
Supplement: Supplementary file 1 [file molecules-26-01734-s001.zip › Supplementary materials/Table S31. Saagar_downsampling_external_validation_results.xlsx]

## Sheet: DownSaagarResults_validare_lr
	Specificty	Sensitivity	BalancedAccuracy	PPV
lr-FTest	0.589744	0.582278	0.586011	0.103139
knn-FTest	0.49641	0.797468	0.646939	0.113718
forest-FTest	0.619487	0.683544	0.651516	0.127059
svm-FTest	0.37641	0.797468	0.586939	0.0938897
bayes-FTest	0.611282	0.582278	0.59678	0.108235
tree-FTest	0.518974	0.797468	0.658221	0.118421
ada-FTest	0.652308	0.607595	0.629951	0.124031
lr-Mutual	0.453333	0.658228	0.555781	0.0888889
knn-Mutual	0.563077	0.708861	0.635969	0.116183
forest-Mutual	0.700513	0.696203	0.698358	0.158501
svm-Mutual	0.809231	0.481013	0.645122	0.169643
bayes-Mutual	0.811282	0.265823	0.538552	0.102439
tree-Mutual	0.546667	0.708861	0.627764	0.11245
ada-Mutual	0.592821	0.696203	0.644512	0.121681
lr-Recursive	0.602051	0.506329	0.55419	0.0934579
knn-Recursive	0.512821	0.708861	0.610841	0.105461
forest-Recursive	0.664615	0.620253	0.642434	0.130319
svm-Recursive	0.762051	0.556962	0.659507	0.15942
bayes-Recursive	0.875897	0.164557	0.520227	0.0970149
tree-Recursive	0.465641	0.696203	0.580922	0.0954861
ada-Recursive	0.577436	0.64557	0.611503	0.110151
lr-Select	0.590769	0.531646	0.561207	0.0952381
knn-Select	0.508718	0.772152	0.640435	0.112963
forest-Select	0.647179	0.64557	0.646375	0.129114
svm-Select	0.819487	0.518987	0.669237	0.18894
bayes-Select	0.0512821	0.949367	0.500325	0.075
tree-Select	0.538462	0.658228	0.598345	0.103586
ada-Select	0.66359	0.683544	0.673567	0.141361
stacking	0.661538	0.734177	0.697858	0.149485
