# Supplementary material for: QSAR Models for Active Substances against Pseudomonas aeruginosa Using Disk-Diffusion Test Data
Source: Molecules. 2021 Mar 19;26(6):1734. doi: 10.3390/molecules26061734 (PMC8003670; doi:10.3390/molecules26061734)
Supplement: Supplementary file 1 [file molecules-26-01734-s001.zip › Supplementary materials/Table S32. Saagar_oversampling_nested_cross_validation_results.xlsx]

## Sheet: UpsampleSagaarResults_final_sta
	specificity	specificity	sensitivity	sensitivity	balanced accuracy	balanced accuracy	PPV	PPV
	mean	st-dev	mean	st-dev	mean	st-dev	mean	st-dev
lr-FTest	0.853077	0.00430566	0.245903	0.0122711	0.546161	0.0232513	0.118373	0.00293679
knn-FTest	0.970658	0.00140557	0.317083	0.0101645	0.627362	0.0325085	0.464703	0.0181081
forest-FTest	0.990613	0.000705607	0.161713	0.00472041	0.570318	0.0105502	0.580856	0.013471
svm-FTest	0.999457	9.5757e-05	0.00907407	0.00132087	0.505581	0.00843976	0.573333	0.0646357
bayes-FTest	0.919653	0.00653345	0.152639	0.0181642	0.524679	0.0221554	0.131955	0.00651794
tree-FTest	0.899231	0.00213814	0.41419	0.0172294	0.637242	0.0178681	0.248074	0.00948505
ada-FTest	0.993122	0.00128355	0.0888889	0.00519675	0.534734	0.0156891	0.513701	0.0501907
lr-Mutual	0.874885	0.00632308	0.210648	0.0175835	0.545506	0.0216951	0.118906	0.00514622
knn-Mutual	0.973397	0.000892821	0.344028	0.0100308	0.641458	0.033457	0.509355	0.00304152
forest-Mutual	0.989619	0.000261951	0.183889	0.0114985	0.569816	0.0182996	0.586634	0.0151251
svm-Mutual	0.999208	0.000212695	0.0224537	0.0103418	0.507664	0.00394015	0.679899	0.0681159
bayes-Mutual	0.903933	0.0477009	0.113218	0.0535104	0.520903	0.0261694	0.0874509	0.0065003
tree-Mutual	0.894874	0.00200442	0.467431	0.0123533	0.670666	0.0400287	0.263077	0.00820641
ada-Mutual	0.993211	0.000373758	0.113264	0.0126236	0.558654	0.014149	0.571175	0.0264179
lr-Recursive	0.864402	0.00200054	0.275417	0.0141339	0.56535	0.027564	0.140111	0.00515478
knn-Recursive	0.995548	0.000218776	0.0997454	0.00541508	0.544739	0.0156474	0.642476	0.0140777
forest-Recursive	0.991503	0.00091934	0.193588	0.0096746	0.580065	0.0301854	0.646835	0.0339521
svm-Recursive	0.999645	0.000126347	0.000902778	0.0011537	0.501749	0.0039292	0.13	0.166132
bayes-Recursive	0.933891	0.0486231	0.102662	0.0535388	0.519969	0.0188701	0.120435	0.0175217
tree-Recursive	0.89547	0.00303826	0.442083	0.0169854	0.661573	0.0410934	0.253579	0.0123764
ada-Recursive	0.994437	0.000946225	0.100255	0.00674259	0.537653	0.0299967	0.593047	0.0580836
lr-Select	0.889355	0.0015088	0.197269	0.00858469	0.5318	0.0317009	0.125175	0.0047818
knn-Select	0.969251	0.00298637	0.330694	0.00740683	0.63612	0.032097	0.464514	0.0261909
forest-Select	0.989749	0.00052539	0.170856	0.00755226	0.576979	0.0253367	0.572263	0.0150644
svm-Select	1	0	0.00178241	0.0011378	0.502083	0.00416667	0.8	0.4
bayes-Select	0.969025	0.00064756	0.0485185	0.00831608	0.505128	0.0152247	0.111496	0.0177217
tree-Select	0.891576	0.00103195	0.485509	0.0137084	0.683152	0.0460307	0.264358	0.00510574
ada-Select	0.990229	0.00168829	0.0576157	0.0105593	0.527069	0.0119188	0.322898	0.0458214
stacking	0.91639	0.00210222	0.56	0.0140587	0.736448	0.0368812	0.349661	0.00559913
