# Supplementary material for: QSAR Models for Active Substances against Pseudomonas aeruginosa Using Disk-Diffusion Test Data
Source: Molecules. 2021 Mar 19;26(6):1734. doi: 10.3390/molecules26061734 (PMC8003670; doi:10.3390/molecules26061734)
Supplement: Supplementary file 1 [file molecules-26-01734-s001.zip › Supplementary materials/Table S33. Saagar_oversampling_external_validation_results.xlsx]

## Sheet: UpSaagarResults_validare_lr
	Specificty	Sensitivity	BalancedAccuracy	PPV
lr-FTest	0.923077	0.265823	0.59445	0.21875
knn-FTest	0.987692	0.113924	0.550808	0.428571
forest-FTest	0.965128	0.164557	0.564843	0.276596
svm-FTest	1	0	0.5	0
bayes-FTest	0.950769	0.164557	0.557663	0.213115
tree-FTest	0.892308	0.227848	0.560078	0.146341
ada-FTest	0.993846	0.0253165	0.509581	0.25
lr-Mutual	0.899487	0.278481	0.588984	0.183333
knn-Mutual	0.955897	0.177215	0.566556	0.245614
forest-Mutual	0.92	0.21519	0.567595	0.178947
svm-Mutual	1	0	0.5	0
bayes-Mutual	0.0461538	1	0.523077	0.0782953
tree-Mutual	0.897436	0.341772	0.619604	0.212598
ada-Mutual	0.990769	0.0379747	0.514372	0.25
lr-Recursive	0.938462	0.177215	0.557838	0.189189
knn-Recursive	0.964103	0.253165	0.608634	0.363636
forest-Recursive	0.988718	0.101266	0.544992	0.421053
svm-Recursive	0.997949	0	0.498974	0
bayes-Recursive	0.00615385	1	0.503077	0.0753817
tree-Recursive	0.923077	0.35443	0.638754	0.271845
ada-Recursive	0.994872	0.0886076	0.54174	0.583333
lr-Select	0.934359	0.21519	0.574774	0.209877
knn-Select	0.972308	0.329114	0.650711	0.490566
forest-Select	0.990769	0.151899	0.571334	0.571429
svm-Select	0.998974	0.0126582	0.505816	0.5
bayes-Select	0.93641	0.177215	0.556813	0.184211
tree-Select	0.954872	0.303797	0.629335	0.352941
ada-Select	0.996923	0.0759494	0.536436	0.666667
stacking	0.930256	0.582278	0.756267	0.403509
