# Supplementary material for: QSAR Models for Active Substances against Pseudomonas aeruginosa Using Disk-Diffusion Test Data
Source: Molecules. 2021 Mar 19;26(6):1734. doi: 10.3390/molecules26061734 (PMC8003670; doi:10.3390/molecules26061734)
Supplement: Supplementary file 1 [file molecules-26-01734-s001.zip › Supplementary materials/Table S34. Saagar_SMOTE_nested_cross_validation_results.xlsx]

## Sheet: SmoteSagaarResults_final_stacki
	specificity	specificity	sensitivity	sensitivity	balanced accuracy	balanced accuracy	PPV	PPV
	mean	st-dev	mean	st-dev	mean	st-dev	mean	st-dev
lr-FTest	0.858931	0.00254778	0.617407	0.00577803	0.731694	0.00779353	0.813925	0.00218396
knn-FTest	0.876717	0.00224276	0.980833	0.000778235	0.928212	0.00630715	0.888284	0.00186948
forest-FTest	0.955487	0.00300897	0.893567	0.00129828	0.928202	0.00432789	0.952528	0.00309806
svm-FTest	0.952141	0.0038055	0.94674	0.000819144	0.951632	0.00676931	0.951869	0.00359959
bayes-FTest	0.575598	0.00754359	0.741652	0.0057092	0.659424	0.0138925	0.635919	0.00290438
tree-FTest	0.90713	0.00293525	0.919375	0.0019439	0.916324	0.013401	0.908207	0.00275509
ada-FTest	0.993901	0.000685081	0.275545	0.00724347	0.631061	0.0242809	0.978311	0.00249614
lr-Mutual	0.884956	0.00376371	0.659111	0.00575987	0.779564	0.0131288	0.851345	0.00355285
knn-Mutual	0.876795	0.00111393	0.983485	0.000493537	0.932896	0.00451146	0.888613	0.000885408
forest-Mutual	0.957791	0.00188626	0.906467	0.00161952	0.933221	0.0091892	0.955488	0.00182064
svm-Mutual	0.96149	0.00067417	0.947294	0.00134806	0.956487	0.0032677	0.960913	0.000651316
bayes-Mutual	0.607968	0.00333757	0.722267	0.00662555	0.662602	0.00770935	0.648039	0.000684602
tree-Mutual	0.908963	0.00305309	0.919845	0.000676607	0.919666	0.00940722	0.909902	0.002713
ada-Mutual	0.993845	0.000719712	0.291299	0.00313401	0.635916	0.021702	0.979287	0.00250471
lr-Recursive	0.867974	0.00134024	0.582745	0.00492565	0.726	0.0366506	0.815192	0.00173189
knn-Recursive	0.906868	0.00277751	0.963967	0.00352499	0.940259	0.00550122	0.911856	0.00235462
forest-Recursive	0.964539	0.000507795	0.897765	0.00456808	0.934557	0.00254132	0.961979	0.000496667
svm-Recursive	0.959073	0.000755771	0.955652	0.00121456	0.959332	0.00337277	0.958909	0.000735887
bayes-Recursive	0.597994	0.004178	0.700643	0.00971757	0.658268	0.0176674	0.635264	0.00202164
tree-Recursive	0.899341	0.00296478	0.919233	0.001683	0.911801	0.0084097	0.901259	0.00252898
ada-Recursive	0.994362	0.00121263	0.141909	0.0044679	0.570304	0.0126846	0.961925	0.00756922
lr-Select	0.840503	0.00196923	0.465681	0.00553724	0.644987	0.0239971	0.744741	0.00401637
knn-Select	0.877787	0.00206043	0.979147	0.000520608	0.928211	0.00524036	0.888977	0.00168686
forest-Select	0.940353	0.00246465	0.891589	0.00511208	0.912967	0.00552792	0.937275	0.00210318
svm-Select	0.935254	0.00200665	0.936358	0.00226259	0.937238	0.00890268	0.935289	0.00195705
bayes-Select	0.598284	0.00445945	0.745119	0.00588649	0.667294	0.0128883	0.649582	0.00194422
tree-Select	0.902048	0.0015766	0.913534	0.00396537	0.902932	0.00871321	0.903103	0.00175084
ada-Select	0.991026	0.00130848	0.200143	0.0215222	0.597422	0.0462456	0.957184	0.0023368
stacking	0.972442	0.000667217	0.964979	0.00131495	0.970714	0.00224355	0.972219	0.000623287
