# Supplementary material for: QSAR Models for Active Substances against Pseudomonas aeruginosa Using Disk-Diffusion Test Data
Source: Molecules. 2021 Mar 19;26(6):1734. doi: 10.3390/molecules26061734 (PMC8003670; doi:10.3390/molecules26061734)
Supplement: Supplementary file 1 [file molecules-26-01734-s001.zip › Supplementary materials/Table S35. Saagar_SMOTE_external_validation_results.xlsx]

## Sheet: SmoteSaagarResults_validare_lr
	Specificty	Sensitivity	BalancedAccuracy	PPV
lr-FTest	0.849231	0.177215	0.513223	0.0869565
knn-FTest	0.899487	0.455696	0.677592	0.268657
forest-FTest	0.967179	0.240506	0.603843	0.372549
svm-FTest	0.946667	0.202532	0.574599	0.235294
bayes-FTest	0.674872	0.367089	0.52098	0.083815
tree-FTest	0.916923	0.341772	0.629348	0.25
ada-FTest	0.997949	0.0126582	0.505303	0.333333
lr-Mutual	0.872821	0.316456	0.594638	0.167785
knn-Mutual	0.899487	0.481013	0.69025	0.279412
forest-Mutual	0.977436	0.227848	0.602642	0.45
svm-Mutual	0.970256	0.227848	0.599052	0.382979
bayes-Mutual	0.613333	0.493671	0.553502	0.09375
tree-Mutual	0.932308	0.35443	0.643369	0.297872
ada-Mutual	1	0.0506329	0.525316	1
lr-Recursive	0.831795	0.341772	0.586784	0.141361
knn-Recursive	0.870769	0.468354	0.669562	0.226994
forest-Recursive	0.97641	0.265823	0.621117	0.477273
svm-Recursive	0.956923	0.227848	0.592386	0.3
bayes-Recursive	0.214359	0.810127	0.512243	0.0771084
tree-Recursive	0.929231	0.35443	0.641831	0.28866
ada-Recursive	0.996923	0.0379747	0.517449	0.5
lr-Select	0.862564	0.265823	0.564193	0.135484
knn-Select	0.911795	0.481013	0.696404	0.306452
forest-Select	0.977436	0.227848	0.602642	0.45
svm-Select	0.975385	0.21519	0.595287	0.414634
bayes-Select	0.65641	0.43038	0.543395	0.0921409
tree-Select	0.924103	0.506329	0.715216	0.350877
ada-Select	0.992821	0.0886076	0.540714	0.5
stacking	0.981538	0.240506	0.611022	0.513514
