# Supplementary material for: QSAR Models for Active Substances against Pseudomonas aeruginosa Using Disk-Diffusion Test Data
Source: Molecules. 2021 Mar 19;26(6):1734. doi: 10.3390/molecules26061734 (PMC8003670; doi:10.3390/molecules26061734)
Supplement: Supplementary file 1 [file molecules-26-01734-s001.zip › Supplementary materials/Table S40. Training_set_Saagar_fingerprints.csv]

	V1	V2	V3	V4	V5	V6	V7	V8	V9	V10	V11	V12	V13	V14	V15	V16	V17	V18	V19	V20	V21	V22	V23	V24	V25	V26	V27	V28	V29	V30	V31	V32	V33	V34	V35	V36	V37	V38	V39	V40	V41	V42	V43	V44	V45	V46	V47	V48	V49
1	26	0	24	0	0	0	0	0	0	0	0	0	29	0	4	6	0	0	0	2	0	4	0	2	0	0	0	0	11	0	0	2	0	0	0	0	2	0	25	0	0	0	0	0	1	43	10	0	0
2	28	0	20	0	0	0	0	0	0	0	0	2	23	0	10	0	2	0	0	0	0	3	0	8	0	0	0	2	14	0	0	1	0	0	0	6	0	0	20	0	0	0	0	0	0	28	10	0	0
3	27	0	20	0	0	0	0	0	0	0	0	0	25	0	7	3	0	0	0	0	0	2	0	5	0	0	0	1	10	0	0	2	0	0	0	2	1	0	23	0	0	0	0	0	0	60	10	0	0
4	26	0	24	0	0	0	0	0	0	0	0	0	27	0	5	8	0	0	0	2	0	2	0	2	0	0	0	0	14	0	0	0	0	0	0	0	2	0	25	0	0	0	0	0	1	43	13	0	0
5	16	0	15	3	0	0	0	0	3	0	0	0	21	0	2	3	0	0	0	0	0	4	0	1	0	0	0	0	8	1	0	1	0	1	0	0	0	0	16	0	0	0	1	0	0	24	5	0	0
6	10	0	5	0	0	0	0	0	0	0	0	0	13	1	2	4	0	0	0	0	0	3	0	1	0	0	0	1	7	0	0	3	0	0	0	0	0	0	10	0	0	0	0	0	0	18	6	0	0
7	16	0	11	0	0	0	1	0	0	0	0	0	14	0	4	0	0	0	0	0	0	3	0	4	0	0	0	0	5	0	0	1	0	0	0	3	0	0	11	0	0	0	0	0	0	41	4	0	0
8	21	0	12	0	0	0	1	0	0	0	0	0	19	1	5	2	0	1	0	1	0	6	0	2	0	0	0	0	9	0	0	0	0	0	0	1	1	0	13	0	0	0	0	0	0	29	7	0	0
9	33	0	25	0	0	1	1	0	0	0	0	0	28	1	4	3	0	1	0	0	0	2	0	2	0	0	0	0	9	0	0	0	0	0	0	1	0	1	26	0	0	0	0	0	0	33	7	0	0
10	24	0	18	0	0	0	2	0	0	0	0	0	20	0	4	0	0	0	0	0	0	2	0	4	0	0	0	0	8	0	0	1	0	0	0	2	0	0	18	0	0	0	0	0	0	40	4	0	0
11	17	0	15	0	0	0	1	0	0	0	0	0	16	3	2	2	0	3	0	1	0	0	0	1	0	0	0	1	8	0	0	0	0	0	0	1	0	0	16	0	0	0	0	0	1	17	4	0	0
12	28	0	26	0	0	0	0	0	0	0	0	0	29	0	4	3	0	0	0	0	0	2	0	2	0	0	0	0	7	0	0	2	1	0	0	0	2	0	27	0	0	0	0	0	0	36	7	0	0
13	17	0	14	1	0	1	0	1	0	0	0	0	14	0	2	1	0	0	0	0	0	0	0	3	0	0	0	0	5	0	0	0	0	0	0	2	1	0	14	0	0	0	0	0	0	17	3	0	0
14	17	0	12	0	0	0	0	0	0	0	0	0	16	0	4	5	0	0	0	0	0	0	0	0	0	0	0	0	10	0	0	0	0	0	0	0	1	0	16	0	0	0	0	0	0	17	9	0	0
15	21	0	8	0	0	0	1	0	0	0	0	0	18	0	3	0	0	0	0	0	0	10	0	2	0	0	0	0	4	0	0	0	0	0	0	2	1	3	8	0	0	0	1	0	0	35	3	0	0
16	16	0	12	0	0	0	0	0	0	0	0	0	15	2	5	1	0	2	0	0	0	2	0	4	0	0	0	1	8	0	0	2	0	0	0	4	1	0	13	0	0	0	0	0	0	16	6	0	0
17	20	0	16	2	0	0	1	2	0	0	0	0	16	2	3	0	0	2	0	0	0	0	0	3	0	0	0	0	8	0	0	0	0	0	0	3	0	0	16	0	0	0	0	0	0	28	3	0	0
18	20	0	16	1	0	0	1	1	0	0	0	0	16	3	3	0	0	3	0	0	0	0	0	3	0	0	0	0	8	0	0	0	0	0	0	3	0	0	16	0	0	0	0	0	0	28	3	0	0
19	24	0	18	0	0	0	0	0	0	0	0	0	28	0	2	3	0	0	0	0	0	8	0	0	0	0	0	0	5	0	0	3	0	0	0	0	0	3	20	0	0	0	0	0	0	24	5	0	0
20	33	0	27	0	0	0	2	0	0	0	0	0	30	0	5	0	0	0	0	0	0	3	0	4	0	0	0	0	7	0	0	3	0	0	0	4	1	0	27	0	0	0	0	0	0	33	5	0	0
21	20	0	18	0	0	0	0	0	0	0	0	0	23	1	4	3	0	1	0	1	0	3	0	2	0	0	0	0	9	0	1	1	0	0	0	0	2	0	20	0	0	0	0	0	0	37	7	0	0
22	22	0	13	0	0	0	2	0	0	0	0	0	19	0	3	1	0	0	0	0	0	6	0	3	0	0	0	0	6	0	0	2	0	0	0	2	0	0	13	0	0	0	0	0	0	47	4	0	0
23	11	0	6	0	0	0	0	0	0	0	0	0	10	2	1	1	0	2	0	0	0	0	0	0	0	0	0	0	6	0	1	0	0	0	0	0	1	0	10	0	0	0	0	0	0	11	2	0	0
24	23	0	12	0	0	0	0	0	0	0	0	0	22	0	2	1	0	0	0	0	0	9	0	0	0	0	0	0	3	0	0	0	0	0	0	0	1	3	13	0	0	0	0	0	0	31	3	0	0
25	31	0	27	0	0	0	0	0	0	0	0	0	28	1	4	1	0	1	0	0	0	1	0	4	0	0	0	0	6	0	0	1	0	0	0	1	2	0	27	0	0	0	0	0	0	47	5	0	0
26	21	0	12	0	0	0	0	0	0	0	0	0	23	0	1	3	0	0	0	2	0	10	0	1	0	0	0	0	4	0	0	2	0	0	0	1	1	2	13	0	0	0	2	0	0	55	4	0	0
27	17	0	12	0	0	0	0	0	0	0	0	0	16	1	3	3	0	1	0	0	0	0	0	0	0	0	0	0	8	0	0	0	0	0	0	0	1	0	16	0	0	0	0	0	0	17	6	0	0
28	33	0	16	0	0	0	1	0	0	0	0	0	32	0	8	1	0	0	0	0	0	15	0	4	0	0	0	0	10	0	0	4	0	0	0	1	2	4	17	0	0	0	0	0	0	41	9	0	0
29	6	0	5	0	0	0	0	0	0	0	0	0	15	0	2	2	0	0	0	2	0	6	0	1	0	0	0	0	4	0	0	2	0	0	0	0	0	0	9	0	0	0	0	0	0	6	4	0	0
30	23	0	12	0	0	0	0	0	0	0	0	1	22	0	2	1	1	0	0	0	0	9	0	0	0	0	0	0	4	0	0	0	0	0	0	0	1	3	13	0	0	0	0	0	0	31	3	0	0
31	19	0	14	0	0	0	0	0	0	0	0	0	16	1	5	2	0	1	0	0	0	0	0	2	0	0	0	0	8	0	0	0	0	0	0	0	3	0	16	0	0	0	0	0	0	35	7	0	0
32	23	0	20	3	0	1	0	0	3	0	0	0	25	1	3	3	0	1	0	0	0	4	0	3	0	0	0	0	11	0	0	1	0	0	0	2	1	0	21	0	0	0	1	0	0	23	6	0	0
33	12	0	0	0	0	0	0	0	0	0	0	0	10	0	0	6	0	0	0	1	0	8	0	0	0	0	0	0	6	0	0	0	0	0	0	0	0	1	2	0	0	0	2	0	0	31	6	0	0
34	28	0	21	0	0	0	1	0	0	0	0	0	27	0	4	4	0	0	0	0	0	5	0	1	0	0	0	0	10	0	0	3	0	0	0	1	0	1	22	0	0	0	0	0	0	28	8	0	0
35	16	0	12	0	0	0	0	0	0	0	0	0	19	1	4	0	0	1	0	0	0	3	0	0	0	0	0	0	5	0	0	0	0	3	0	0	1	2	13	0	0	1	1	0	0	24	4	0	0
36	26	0	24	0	0	0	0	0	0	0	0	0	28	0	4	7	0	0	0	2	0	3	0	2	0	0	0	0	12	0	0	1	0	0	0	0	2	0	25	0	0	0	0	0	1	43	11	0	0
37	33	0	17	3	0	0	0	0	3	0	0	0	27	0	6	1	0	0	0	0	0	10	0	4	0	0	0	0	11	0	0	0	0	0	0	3	0	1	17	0	0	0	1	0	0	41	7	0	0
38	22	0	19	0	0	0	0	0	0	0	0	0	22	0	3	3	0	0	0	1	0	2	0	3	0	0	0	0	7	0	0	1	0	0	0	0	0	0	20	0	0	0	0	0	0	30	6	0	0
39	20	0	12	0	0	0	0	0	0	0	0	0	23	0	4	8	0	0	0	1	0	5	0	0	0	0	0	0	14	0	0	1	0	0	0	0	3	2	18	0	0	0	0	4	0	25	12	0	0
40	16	0	15	0	0	0	0	0	0	0	0	0	16	1	1	2	0	1	0	1	0	0	0	1	0	0	0	0	4	0	0	0	0	0	0	0	0	0	16	0	0	0	0	0	0	24	3	0	0
41	23	0	19	0	0	0	0	0	0	0	0	0	20	0	5	1	0	0	0	0	0	1	0	4	0	0	0	1	6	0	0	1	0	0	0	2	0	0	19	0	0	0	0	0	0	23	6	0	0
42	33	0	26	0	0	2	1	0	0	0	0	0	28	0	5	3	0	0	0	0	0	1	0	6	0	0	0	0	10	0	0	0	0	1	0	4	0	0	26	0	0	0	0	0	0	57	8	0	0
43	17	0	8	0	0	1	0	0	0	0	0	0	14	0	3	3	0	0	0	1	0	6	0	3	0	0	0	0	6	0	0	1	0	0	0	2	0	0	8	0	0	0	0	0	1	17	6	0	0
44	18	0	18	0	0	0	0	0	0	0	0	0	20	0	0	3	0	0	0	0	0	2	0	0	0	0	1	0	5	0	0	0	0	0	0	0	0	0	18	0	0	0	0	0	0	18	3	0	0
45	16	0	15	0	0	1	0	0	0	0	0	0	18	1	1	4	0	1	0	0	0	2	0	1	0	0	0	0	6	0	0	1	0	0	0	0	1	0	16	0	0	0	0	0	0	24	5	0	0
46	21	0	10	0	0	1	0	0	0	0	0	0	19	0	7	6	0	0	0	0	0	6	0	1	0	0	0	0	14	0	0	1	0	0	0	0	1	0	13	0	0	0	0	0	0	29	13	0	0
47	28	0	18	0	0	1	0	0	0	0	0	0	23	0	6	3	0	0	0	0	0	5	0	4	0	0	0	0	9	0	0	1	1	0	0	0	1	0	18	0	0	0	0	0	0	36	9	0	0
48	22	0	21	1	0	0	0	1	0	0	0	0	23	0	3	2	0	0	0	1	0	1	0	1	0	0	0	0	7	0	0	1	0	0	0	0	2	0	22	0	0	0	0	0	1	30	5	0	0
49	19	0	6	0	0	0	0	0	0	0	0	0	16	0	5	1	0	0	0	0	0	9	0	0	0	0	0	0	6	0	0	1	0	0	0	0	4	4	7	0	0	0	0	0	0	36	6	0	0
50	23	0	20	1	0	1	0	1	0	0	0	0	21	1	2	2	0	1	0	0	0	1	0	3	0	0	0	0	6	0	0	0	0	0	0	2	0	0	20	0	0	0	0	0	0	23	4	0	0
51	17	0	14	1	0	0	0	1	0	0	0	0	18	0	7	2	0	0	0	0	0	2	0	3	0	0	0	1	11	0	1	1	0	0	0	3	3	0	16	0	0	0	0	0	0	17	9	0	0
52	22	0	19	0	0	0	1	0	0	0	0	0	22	1	2	1	0	1	0	0	0	0	0	2	0	0	0	0	5	0	0	0	0	0	0	2	0	0	22	0	0	0	0	0	0	22	3	0	0
53	22	0	16	0	0	1	0	0	0	0	0	0	23	0	1	2	0	0	0	0	0	4	0	1	0	0	0	0	3	0	0	1	0	1	0	0	0	1	18	0	0	0	1	0	0	22	3	0	0
54	23	0	16	0	1	1	1	0	0	0	0	0	19	0	6	2	0	0	0	0	0	2	0	6	0	0	0	0	11	0	0	0	0	0	0	5	1	0	17	0	0	0	0	0	0	39	8	0	0
55	15	0	5	0	0	0	0	0	0	0	0	0	14	0	6	1	0	0	0	0	0	7	0	4	0	0	0	0	7	1	0	2	0	1	0	2	0	0	6	0	0	0	0	0	0	23	7	0	0
56	17	0	14	2	0	1	0	1	1	0	0	0	19	0	2	3	0	0	0	0	0	5	0	3	0	0	0	0	7	0	0	1	0	0	0	2	0	0	14	0	0	0	0	0	0	17	5	0	0
57	36	0	25	0	0	0	1	0	0	0	0	0	38	4	4	2	0	4	0	0	0	7	0	2	0	0	0	0	11	1	0	3	0	1	0	2	0	3	30	0	0	0	1	4	0	41	6	0	0
58	16	0	0	0	0	0	0	0	0	0	0	0	15	0	0	5	0	0	0	1	0	15	0	0	0	0	0	0	5	0	0	3	0	0	0	0	0	6	0	0	0	0	2	0	0	45	5	0	0
59	20	0	11	0	0	0	0	0	0	0	0	0	19	0	5	1	0	0	0	0	0	8	0	4	0	0	0	0	6	0	0	2	0	0	0	3	1	1	11	0	0	0	0	0	0	28	6	0	0
60	17	0	14	1	0	1	0	1	0	0	0	0	19	0	3	2	0	0	0	0	0	4	0	3	0	0	0	0	7	0	0	1	0	1	0	2	0	0	14	0	0	0	0	0	0	17	5	0	0
61	30	0	24	0	0	0	1	0	0	0	0	0	27	0	5	2	0	0	0	0	0	3	0	5	0	0	0	0	8	0	0	2	0	0	0	4	0	0	24	0	0	0	0	0	0	46	7	0	0
62	21	0	15	0	0	0	1	0	0	0	0	0	24	1	2	3	0	1	0	0	0	5	0	1	0	0	0	0	8	0	0	3	0	0	0	1	0	1	19	0	0	0	0	0	0	29	5	0	0
63	17	0	9	0	0	0	0	0	0	0	0	0	20	1	3	4	0	1	0	0	0	5	0	2	0	0	0	0	8	0	0	4	0	0	0	2	2	1	15	0	0	0	0	0	0	17	7	0	0
64	28	0	24	0	0	0	0	0	0	0	0	0	25	0	4	0	0	0	0	0	0	1	0	4	0	0	0	0	5	0	0	1	0	0	0	4	2	0	24	0	0	0	0	0	0	28	4	0	0
65	20	0	19	0	0	1	0	0	0	0	0	0	20	0	0	4	0	0	0	1	0	1	0	1	0	0	0	0	4	0	0	1	0	0	0	0	0	0	19	0	0	0	0	0	1	55	4	0	0
66	16	0	11	0	0	0	0	0	0	0	0	0	15	0	2	1	0	0	0	0	0	4	0	1	0	0	0	0	3	0	0	1	0	0	0	0	1	1	11	0	0	0	0	0	0	24	3	0	0
67	16	0	11	0	0	0	1	0	0	0	0	0	17	0	5	4	0	0	0	0	0	4	0	4	0	0	0	0	11	0	0	4	0	0	0	4	0	0	13	0	0	0	0	0	0	16	9	0	0
68	18	0	12	0	0	0	0	0	0	0	0	0	21	0	0	10	0	0	0	7	0	6	0	0	0	0	0	0	10	0	0	0	0	0	0	0	0	5	15	0	0	0	0	0	3	18	10	0	0
69	12	0	6	0	0	0	0	0	0	0	0	0	13	0	3	0	0	0	0	0	0	6	0	0	0	0	0	0	3	0	0	0	0	1	0	0	0	0	6	0	0	0	0	0	0	12	3	0	0
70	23	0	15	1	0	0	0	1	0	0	0	0	26	1	4	2	0	1	0	0	0	9	0	2	0	0	0	0	8	0	0	1	0	0	0	2	0	0	17	0	0	0	0	0	0	23	6	0	0
71	23	0	15	0	0	0	0	0	0	0	0	0	26	0	3	4	0	0	0	0	0	5	0	2	0	0	0	0	7	0	0	4	0	0	0	2	2	1	21	0	0	0	0	0	0	23	7	0	0
72	23	0	21	0	0	0	1	0	0	0	0	0	23	0	2	3	0	0	0	0	0	2	0	1	0	0	0	0	6	0	0	1	0	0	0	1	0	0	21	0	0	0	0	0	0	23	5	0	0
73	21	0	17	0	0	0	0	0	0	0	0	0	18	1	4	0	0	1	0	0	0	1	0	4	0	0	0	0	6	0	0	1	0	0	0	2	0	0	17	0	0	0	0	0	0	29	4	0	0
74	23	0	20	0	0	1	0	0	0	0	0	0	22	3	2	2	0	3	0	0	0	2	0	3	0	0	0	0	8	0	0	0	0	0	0	2	0	0	20	0	0	0	0	0	0	23	4	0	0
75	12	0	12	3	0	0	0	3	0	0	0	0	14	1	3	0	0	1	0	0	0	0	0	0	0	0	0	0	7	2	0	0	0	2	0	0	1	0	12	0	0	0	0	0	0	12	3	0	0
76	16	0	15	3	0	0	0	0	3	0	0	0	19	0	4	2	0	0	0	0	0	2	0	1	0	0	0	1	9	1	0	0	0	1	0	0	1	0	16	0	0	0	1	0	0	24	6	0	0
77	28	0	18	0	0	1	0	0	0	0	0	0	25	0	6	3	0	0	0	0	0	7	0	4	0	0	0	0	9	0	0	2	1	0	0	0	1	0	18	0	0	0	0	0	0	36	9	0	0
78	22	0	5	0	0	0	0	0	0	0	0	0	25	1	2	9	0	0	0	0	0	15	0	1	0	0	0	0	12	0	0	7	0	0	0	0	1	5	10	0	0	0	2	0	0	47	11	0	0
79	31	0	27	0	0	0	0	0	0	0	0	0	27	2	4	1	0	2	0	0	0	0	0	4	0	0	0	0	7	0	0	0	0	0	0	1	2	0	27	0	0	0	0	0	0	47	5	0	0
80	23	0	14	0	0	1	0	0	0	0	0	0	21	0	5	2	0	0	0	0	0	6	0	3	0	0	0	0	7	1	0	1	0	1	0	0	0	0	14	0	0	0	0	0	0	23	7	0	0
81	27	0	12	0	0	0	1	0	0	0	0	0	28	0	6	3	0	0	0	0	0	12	0	2	0	0	0	0	10	1	0	2	0	3	0	0	0	0	13	0	0	0	0	0	0	35	9	0	0
82	31	0	24	0	0	0	0	0	0	0	0	0	27	1	4	1	0	1	0	0	0	1	0	3	0	0	0	1	7	0	0	0	0	0	0	1	2	2	26	0	0	0	0	0	0	47	5	0	0
83	48	0	26	0	0	0	0	0	0	0	0	0	34	0	10	3	0	0	0	1	0	6	0	8	0	0	0	0	15	0	0	0	0	0	0	6	0	3	28	0	0	0	0	0	0	80	13	0	0
84	18	0	15	0	0	1	0	0	0	0	0	0	17	0	3	4	0	0	0	0	0	2	0	1	0	0	0	0	7	0	0	2	0	0	0	0	2	0	15	0	0	0	0	0	0	43	7	0	0
85	24	0	18	0	0	0	1	0	0	0	0	0	18	3	5	0	0	3	0	0	0	0	0	5	0	0	0	0	9	0	0	0	0	0	0	4	0	0	18	0	0	0	0	0	0	40	5	0	0
86	11	0	6	0	0	0	0	0	0	0	0	1	10	0	1	1	1	0	0	0	0	0	0	0	0	0	0	0	5	0	1	0	0	0	0	0	1	0	10	0	0	0	0	0	0	11	2	0	0
87	14	0	6	0	0	0	0	0	0	0	0	0	20	0	0	4	0	0	0	2	0	12	0	0	0	0	0	0	4	0	0	5	0	0	0	0	0	2	8	0	0	0	2	0	1	31	4	0	0
88	16	0	7	0	0	0	1	0	0	0	0	0	20	2	3	4	0	2	0	0	0	7	0	2	0	0	0	0	10	0	0	4	0	0	0	2	2	1	13	0	0	0	0	0	0	16	7	0	0
89	23	0	20	0	0	1	0	0	0	0	0	0	22	1	2	2	0	1	0	0	0	2	0	3	0	0	0	0	5	0	0	1	0	0	0	2	0	0	20	0	0	0	0	0	0	23	4	0	0
90	36	0	25	0	0	0	1	0	0	0	0	0	38	5	4	2	0	5	0	0	0	7	0	2	0	0	0	0	12	1	0	3	0	1	0	2	0	3	30	0	0	0	1	4	0	41	6	0	0
91	16	0	13	0	0	1	0	0	0	0	0	0	16	0	3	2	0	0	0	0	0	2	0	3	0	0	0	0	5	0	0	2	0	0	0	2	0	0	14	0	0	0	0	0	0	16	5	0	0
92	21	0	12	0	0	0	1	0	0	0	0	0	17	2	6	3	0	0	0	0	0	4	0	2	0	0	0	0	12	0	0	0	0	0	0	1	2	2	13	0	0	0	0	0	0	29	9	0	0
93	33	0	26	0	0	0	0	0	0	0	0	0	30	0	5	5	0	0	0	0	0	3	0	2	0	0	0	0	12	0	0	1	0	0	0	0	1	2	27	0	1	0	0	0	0	41	10	0	0
94	12	0	0	0	0	0	0	0	0	0	0	0	31	0	2	3	0	0	0	1	0	27	0	0	0	0	0	0	5	0	0	1	0	0	0	0	1	2	4	0	0	0	0	0	0	12	5	0	0
95	30	0	26	0	0	0	0	0	0	0	0	0	27	1	5	0	0	1	0	0	0	1	0	4	0	0	0	1	6	0	0	1	0	0	0	3	2	0	26	0	0	0	0	0	0	46	5	0	0
96	39	0	24	0	0	0	0	0	0	0	0	0	39	0	9	5	0	0	0	0	0	14	0	4	0	0	0	0	15	0	0	6	1	0	0	0	1	2	25	0	0	0	0	0	0	47	14	0	0
97	17	0	16	0	0	1	0	0	0	0	0	0	20	0	0	3	0	0	0	0	0	3	0	1	0	0	0	0	4	0	0	1	0	0	0	0	0	0	17	0	0	0	0	0	0	17	3	0	0
98	19	0	12	0	0	0	1	0	0	0	0	0	19	0	4	2	0	0	0	1	0	4	0	2	0	0	0	0	7	0	0	0	0	0	0	0	2	0	15	0	0	0	0	0	0	36	6	0	0
99	11	0	9	0	0	0	1	0	0	0	0	0	11	1	3	4	0	1	0	0	0	1	0	1	0	0	0	1	9	0	0	0	0	0	0	1	0	0	10	0	0	0	0	0	0	11	7	0	0
100	24	0	18	0	0	0	0	0	0	0	0	0	21	0	6	0	0	0	0	0	0	3	0	6	0	0	0	0	8	0	0	1	0	0	0	4	2	0	18	0	0	0	0	0	0	40	6	0	0
101	22	0	19	0	0	3	0	0	0	0	0	0	22	0	0	8	0	0	0	2	0	3	0	3	0	0	0	0	8	0	0	2	0	0	0	0	0	0	19	0	0	0	0	0	2	30	8	0	0
102	17	0	15	0	0	0	0	0	0	0	0	1	19	0	2	3	1	0	0	1	0	0	0	2	0	0	0	0	6	0	0	0	0	0	0	2	0	0	19	0	0	0	0	0	0	17	5	0	0
103	18	0	18	0	0	0	0	0	0	0	0	0	24	2	0	6	0	2	0	0	0	2	0	0	0	0	0	0	8	0	0	2	0	0	0	0	0	0	22	0	0	0	0	0	0	18	6	0	0
104	21	0	20	0	0	1	0	0	0	0	0	0	24	0	2	6	0	0	0	1	0	2	0	1	0	0	0	0	8	0	0	0	0	0	0	0	1	0	22	0	0	0	0	0	0	29	8	0	0
105	15	0	11	1	0	0	0	1	0	0	0	0	13	0	5	0	0	0	0	0	0	2	0	4	0	0	0	0	6	0	0	1	0	0	0	2	1	0	11	0	0	0	0	0	0	23	5	0	0
106	36	0	32	0	0	0	0	0	0	0	0	0	33	0	10	2	0	0	0	0	0	0	0	4	0	0	0	1	12	1	0	0	0	1	0	0	3	0	32	0	0	0	0	0	0	36	12	0	0
107	28	0	17	3	0	0	0	0	3	0	0	0	26	0	9	1	0	0	0	0	0	8	0	5	0	0	0	0	13	1	0	2	1	1	0	0	1	0	17	0	0	0	1	0	0	36	10	0	0
108	20	0	17	0	0	0	1	0	0	0	0	0	18	0	4	2	0	0	0	0	0	0	0	2	0	0	0	0	8	0	0	0	0	0	0	2	2	0	18	0	0	0	0	0	0	28	6	0	0
109	15	0	13	1	0	0	0	1	0	0	0	0	18	0	2	5	0	0	0	0	0	2	0	2	0	0	0	0	8	0	0	2	0	0	0	1	0	0	16	0	0	0	0	0	0	23	7	0	0
110	21	0	16	0	0	0	0	0	0	0	0	0	23	1	6	1	0	1	0	1	0	6	0	5	0	0	0	0	8	0	0	2	0	0	0	5	2	0	17	0	0	0	1	0	0	21	7	0	0
111	6	0	0	0	0	0	0	0	0	0	0	0	10	0	4	0	0	0	0	0	0	8	0	0	0	0	0	0	4	0	0	0	0	2	0	0	0	0	0	0	0	0	0	0	0	6	4	0	0
112	18	0	16	0	0	0	0	0	0	0	0	0	19	1	4	2	0	1	0	0	0	1	0	2	0	0	0	0	7	0	0	1	0	0	0	0	2	0	18	0	0	0	0	0	0	18	6	0	0
113	12	0	0	0	0	0	0	0	0	0	0	0	20	0	0	2	0	0	0	0	0	13	0	0	0	0	0	0	2	0	0	3	0	0	0	0	0	3	7	0	0	0	2	0	0	29	2	0	0
114	22	0	20	0	0	0	0	0	0	0	0	2	21	0	4	3	2	0	0	0	0	0	0	2	0	0	0	0	9	0	0	0	0	0	0	0	0	0	21	0	0	0	0	0	0	30	7	0	0
115	18	0	10	0	0	0	0	0	0	0	0	0	18	0	4	3	0	0	0	1	0	7	0	2	0	0	0	0	8	1	0	0	0	1	0	0	1	0	10	0	0	0	0	0	0	18	7	0	0
116	15	0	12	0	0	0	0	0	0	0	0	0	17	0	0	4	0	0	0	0	0	2	0	0	0	0	0	0	4	0	0	1	0	0	0	0	0	0	15	0	0	0	0	0	0	23	4	0	0
117	11	0	8	0	0	0	0	0	0	0	0	0	15	0	5	2	0	0	0	0	0	6	0	3	0	0	0	0	8	0	0	3	0	0	0	3	1	0	9	0	0	0	0	0	0	11	7	0	0
118	24	0	12	0	0	0	0	0	0	0	0	0	32	0	4	4	0	0	0	0	0	14	0	0	0	0	0	0	8	0	0	1	0	0	0	0	3	2	18	0	0	0	0	0	0	24	8	0	0
119	25	0	19	0	0	1	1	0	0	0	0	0	21	1	4	1	0	1	0	0	0	2	0	5	0	0	0	0	8	0	0	1	0	0	0	4	0	0	19	0	0	0	0	0	0	33	5	0	0
120	26	0	21	0	0	0	2	0	0	0	0	0	25	1	5	2	0	1	0	0	0	3	0	3	0	0	0	1	10	0	0	2	0	0	0	1	0	0	22	0	0	0	0	0	0	34	7	0	0
121	21	0	17	0	0	0	1	0	0	0	0	0	21	0	4	3	0	0	0	0	0	4	0	3	0	0	0	1	9	0	0	4	0	0	0	1	0	0	17	0	0	0	0	0	0	29	7	0	0
122	31	0	24	0	0	0	0	0	0	0	0	0	31	0	8	2	0	0	0	0	0	6	0	7	0	0	0	0	11	0	0	2	0	0	0	7	1	0	25	0	0	0	0	0	0	39	10	0	0
123	20	0	18	0	0	0	0	0	0	0	0	0	22	0	4	4	0	0	0	2	0	2	0	2	0	0	0	0	9	0	1	0	0	0	0	0	2	0	20	0	0	0	0	0	1	37	8	0	0
124	10	0	3	0	0	0	0	0	0	0	0	0	5	0	6	2	0	0	0	0	0	2	0	3	0	0	1	0	9	0	0	2	0	0	0	0	3	0	3	0	0	0	0	0	0	18	8	0	0
125	22	0	18	0	0	0	0	0	0	0	0	0	32	0	2	5	0	0	0	0	0	8	0	0	0	0	0	0	9	0	0	2	0	0	0	0	1	0	24	0	0	0	0	0	0	30	7	0	0
126	22	0	19	0	0	0	0	0	0	0	0	0	20	1	4	1	0	1	0	0	0	0	0	3	0	0	0	0	6	0	0	0	0	0	0	3	3	0	20	0	0	0	0	0	0	22	5	0	0
127	34	0	17	0	0	0	0	0	0	0	0	0	26	1	12	2	0	1	0	0	0	6	0	5	0	0	0	0	16	0	1	2	0	0	0	5	3	1	20	0	0	0	0	0	0	50	14	0	0
128	21	0	17	0	0	0	1	0	0	0	0	0	19	0	4	3	0	0	0	0	0	2	0	3	0	0	0	1	9	0	0	2	0	0	0	1	0	0	17	0	0	0	0	0	0	29	7	0	0
129	12	0	10	0	0	0	0	0	0	0	0	0	14	0	3	1	0	0	0	0	0	3	0	2	0	0	0	0	6	1	0	1	0	1	0	0	1	0	10	0	0	0	0	0	0	12	4	0	0
130	28	0	20	0	0	0	2	0	0	0	0	0	25	0	6	2	0	0	0	0	0	5	0	6	0	0	0	0	12	0	0	3	0	0	0	4	0	0	20	0	0	0	0	0	0	28	8	0	0
131	10	0	8	0	0	1	0	0	0	0	0	0	11	1	1	2	0	1	0	0	0	0	0	2	0	0	0	0	4	0	0	0	0	0	0	1	1	0	11	0	0	0	0	0	0	10	3	0	0
132	23	0	20	1	0	0	0	1	0	0	0	0	23	1	5	2	0	1	0	0	0	0	0	3	0	0	0	0	9	0	0	0	0	0	0	2	1	0	23	0	0	0	0	0	0	23	7	0	0
133	17	0	14	0	0	0	1	0	0	0	0	0	15	3	4	0	0	3	0	0	0	0	0	2	0	0	0	0	8	0	0	0	0	0	0	1	1	0	15	0	0	0	0	0	0	17	4	0	0
134	28	0	21	0	0	0	1	0	0	0	0	0	25	2	4	2	0	2	0	0	0	3	0	1	0	0	0	0	10	0	0	1	0	0	0	1	0	1	22	0	0	0	0	0	0	28	6	0	0
135	23	0	18	1	0	0	0	1	0	0	0	0	25	2	2	4	0	2	0	1	0	5	0	0	0	0	0	0	9	0	0	2	0	0	0	0	0	0	20	0	0	0	1	0	0	23	6	0	0
136	23	0	15	1	0	0	0	1	0	0	0	0	21	1	3	2	0	1	0	0	0	4	0	2	0	0	0	0	7	0	0	0	0	0	0	2	0	0	17	0	0	0	0	0	0	23	5	0	0
137	16	0	14	0	0	0	0	0	0	0	0	0	19	0	3	5	0	0	0	2	0	3	0	2	0	0	0	1	8	0	0	0	0	0	0	0	0	0	16	0	0	0	0	0	1	24	8	0	0
138	18	0	16	0	0	0	0	0	0	0	0	0	21	2	3	1	0	2	0	0	0	4	0	2	0	0	0	0	6	0	0	1	0	0	0	2	2	0	17	0	0	0	0	0	0	34	4	0	0
139	31	0	26	0	0	0	0	0	0	0	0	0	31	0	8	3	0	0	0	0	0	4	0	5	0	0	0	0	11	1	0	2	1	1	0	1	3	0	26	0	0	0	0	0	0	47	11	0	0
140	31	0	26	0	0	0	0	0	0	0	0	2	29	0	4	4	2	0	0	0	0	0	0	2	0	0	0	0	10	0	0	0	0	0	0	0	1	0	29	0	0	0	0	0	0	47	8	0	0
141	18	0	16	0	0	0	0	0	0	0	0	0	19	2	4	2	0	2	0	0	0	1	0	2	0	0	0	0	8	0	0	1	0	0	0	0	2	0	18	0	0	0	0	0	0	18	6	0	0
142	15	0	6	0	0	0	0	0	0	0	0	0	14	0	1	2	0	0	0	1	0	7	0	0	0	0	0	0	3	0	0	0	0	0	0	0	0	1	7	0	0	0	0	0	0	23	3	0	0
143	30	0	23	0	0	0	0	0	0	0	0	0	27	0	4	1	0	0	0	0	0	2	0	3	0	0	0	1	5	0	0	1	0	0	0	3	2	2	25	0	0	0	0	0	0	46	5	0	0
144	26	0	18	0	0	0	0	0	0	0	0	0	23	0	5	2	0	0	0	0	0	2	0	0	0	0	0	0	7	0	0	0	0	0	0	0	0	0	21	0	0	0	0	0	0	43	7	0	0
145	26	0	14	0	0	1	1	0	0	0	0	0	20	0	5	1	0	0	0	0	0	6	0	5	0	0	0	0	7	0	0	1	0	0	0	2	0	0	14	0	0	0	0	0	0	34	6	0	0
146	16	0	6	0	0	0	0	0	0	0	0	0	20	0	1	1	0	0	0	0	0	13	0	0	0	0	0	0	2	0	0	1	0	0	0	0	1	3	7	0	0	0	1	0	0	30	2	0	0
147	22	0	18	0	0	0	0	0	0	0	0	0	22	1	7	2	0	0	0	0	0	3	0	4	0	0	0	0	10	1	0	1	1	1	0	0	2	0	18	0	0	0	0	0	0	30	9	0	0
148	21	0	12	0	0	0	1	0	0	0	0	0	17	2	6	3	0	0	0	0	0	4	0	2	0	0	0	0	12	0	0	0	0	0	0	1	2	2	13	0	0	0	0	0	0	29	9	0	0
149	26	0	24	0	0	0	0	0	0	0	0	0	28	1	4	6	0	1	0	1	0	3	0	2	0	0	0	0	12	0	0	1	0	0	0	0	2	0	25	0	0	0	0	0	0	43	10	0	0
150	23	0	17	0	0	1	1	0	0	0	0	0	18	0	4	1	0	0	0	0	0	1	0	5	0	0	0	0	6	0	0	0	0	0	0	4	0	0	17	0	0	0	0	0	0	39	5	0	0
151	18	0	12	0	0	0	0	0	0	0	0	0	21	0	0	3	0	0	0	0	0	5	0	0	0	0	0	0	3	0	0	1	0	0	0	0	0	3	16	0	0	0	0	0	0	18	3	0	0
152	16	0	14	0	0	2	0	0	0	0	0	0	15	0	2	2	0	0	0	0	0	0	0	2	0	0	0	1	4	0	0	0	0	0	0	0	1	0	15	0	0	0	0	0	0	16	4	0	0
153	11	0	10	0	0	0	1	0	0	0	0	0	11	1	2	0	0	1	0	0	0	0	0	0	0	0	0	1	4	1	0	0	0	1	0	0	0	0	10	0	0	0	0	0	0	11	2	0	0
154	18	0	16	3	0	0	0	0	3	0	0	0	21	1	3	2	0	1	0	0	0	4	0	2	0	0	0	0	9	0	0	0	0	0	0	2	3	0	17	0	0	0	1	0	0	34	5	0	0
155	9	0	4	0	0	0	1	0	0	0	0	1	8	0	1	4	0	0	0	0	0	3	0	0	0	0	0	0	8	0	0	0	0	0	0	0	0	1	5	0	0	0	0	4	0	6	5	0	0
156	21	0	10	0	0	1	0	0	0	0	0	0	17	0	5	5	0	0	0	0	0	6	0	1	0	0	0	0	11	0	0	1	0	0	0	0	0	0	11	0	0	0	0	0	0	29	10	0	0
157	14	0	11	0	0	0	0	0	0	0	0	0	12	0	3	1	0	0	0	0	0	1	0	3	0	0	0	0	5	0	0	1	0	0	0	0	2	0	11	0	0	0	0	0	0	30	4	0	0
158	11	0	9	0	0	0	1	0	0	0	0	0	17	0	2	6	0	0	0	0	0	6	0	1	0	0	0	0	9	0	0	5	0	0	0	1	1	0	11	0	0	0	0	0	0	11	8	0	0
159	34	0	23	3	0	0	0	0	3	0	0	0	29	2	9	1	0	2	0	0	0	5	0	5	0	0	0	0	15	1	0	0	1	1	0	0	1	0	23	0	0	0	1	0	0	42	10	0	0
160	22	0	18	0	0	0	0	0	0	0	0	0	21	0	7	2	0	0	0	0	0	2	0	4	0	0	0	0	9	1	0	2	1	1	0	0	2	0	18	0	0	0	0	0	0	30	9	0	0
161	14	0	0	0	0	0	0	0	0	0	0	0	20	0	0	4	0	0	0	2	0	12	0	0	0	0	0	0	4	0	0	5	0	0	0	0	0	2	8	0	0	0	3	0	0	31	4	0	0
162	15	0	13	6	0	1	0	0	6	0	0	1	16	0	3	1	1	0	0	0	0	2	0	2	0	0	0	0	11	0	0	0	0	0	0	0	1	0	14	0	0	0	2	0	0	23	4	0	0
163	23	0	20	0	0	0	0	0	0	0	0	0	24	0	3	4	0	0	0	1	0	3	0	3	0	0	0	0	8	0	0	0	0	0	0	3	0	0	21	0	0	0	0	0	0	23	7	0	0
164	23	0	12	4	0	0	0	1	3	0	0	0	21	0	4	4	0	0	0	0	0	8	0	0	0	0	0	0	13	0	0	0	0	0	0	0	2	1	13	0	0	0	1	0	0	23	8	0	0
165	23	0	20	2	0	1	0	2	0	0	0	0	23	1	2	6	0	1	0	0	0	3	0	3	0	0	0	0	12	0	0	1	0	0	0	2	0	0	20	0	0	0	0	0	0	23	8	0	0
166	23	0	16	0	0	1	1	0	0	0	0	0	19	0	6	2	0	0	0	0	0	2	0	6	0	0	0	0	10	0	0	0	0	0	0	5	1	0	17	0	0	0	0	0	0	39	8	0	0
167	19	0	15	0	0	0	0	0	0	0	0	0	17	0	4	0	0	0	0	0	0	2	0	4	0	0	0	0	4	0	0	1	0	0	0	3	0	0	15	0	0	0	0	0	0	36	4	0	0
168	19	0	12	0	0	0	1	0	0	0	0	0	19	0	3	3	0	0	0	1	0	4	0	2	0	0	0	0	7	0	0	0	0	0	0	0	1	0	15	0	0	0	0	0	0	36	6	0	0
169	22	0	14	0	0	0	0	0	0	0	0	0	15	0	12	0	0	0	0	0	0	0	0	8	0	0	0	0	12	1	0	0	0	1	0	4	5	0	14	0	0	0	0	0	0	22	12	0	0
170	24	0	18	0	0	0	0	0	0	0	0	0	24	2	4	3	0	1	0	0	0	3	0	0	0	0	0	0	10	0	0	0	0	0	0	0	2	2	21	0	0	0	0	4	0	37	7	0	0
171	19	0	15	1	0	0	0	1	0	0	0	0	17	2	4	1	0	2	0	0	0	1	0	4	0	0	0	0	8	0	0	1	0	0	0	2	0	0	16	0	0	0	0	0	0	36	5	0	0
172	23	0	20	1	0	1	0	1	0	0	0	0	22	0	2	2	0	0	0	0	0	2	0	3	0	0	0	0	5	0	0	1	0	0	0	2	0	0	20	0	0	0	0	0	0	23	4	0	0
173	20	0	18	0	0	0	0	0	0	0	0	0	22	1	3	3	0	1	0	1	0	3	0	2	0	0	0	0	7	0	0	1	0	0	0	0	1	0	19	0	0	0	0	0	0	37	6	0	0
174	15	0	11	0	0	0	0	0	0	0	0	0	15	0	6	1	0	0	0	0	0	2	0	4	0	0	0	0	7	1	0	1	0	2	0	3	0	0	11	0	0	0	0	0	0	23	7	0	0
175	17	0	6	0	0	0	0	0	0	0	0	0	17	0	3	2	0	0	0	0	0	9	0	0	0	0	0	0	5	0	0	1	0	0	0	0	1	2	8	0	0	0	0	0	0	17	5	0	0
176	33	0	24	0	0	1	0	0	0	0	0	0	32	0	6	6	0	0	0	0	0	7	0	4	0	0	0	0	13	0	0	5	1	0	0	0	1	1	25	0	0	0	0	0	0	41	12	0	0
177	38	0	32	0	0	0	0	0	0	0	0	1	36	3	5	4	1	2	0	0	0	3	0	2	0	0	0	0	13	0	0	0	0	0	0	0	1	2	33	0	0	0	0	4	0	43	9	0	0
178	17	0	14	2	0	1	0	1	1	0	0	0	19	0	2	2	0	0	0	0	0	5	0	3	0	0	0	0	7	0	0	1	0	0	0	2	0	0	14	0	0	0	0	0	0	17	4	0	0
179	15	0	0	0	0	0	0	0	0	0	0	0	13	0	4	3	0	0	0	0	0	9	0	0	0	0	0	0	7	0	0	1	0	0	0	0	2	3	4	0	0	0	0	0	0	23	7	0	0
180	11	0	9	0	0	0	1	0	0	0	0	0	11	0	2	2	0	0	0	0	0	1	0	1	0	0	0	1	5	0	0	0	0	0	0	1	0	0	10	0	0	0	0	0	0	11	4	0	0
181	32	0	23	0	0	0	1	0	0	0	0	0	32	0	3	3	0	0	0	0	0	6	0	2	0	0	0	0	7	0	0	3	0	0	0	2	1	1	26	0	0	0	0	0	0	65	6	0	0
182	22	0	19	0	0	1	1	0	0	0	0	0	20	1	2	4	0	1	0	0	0	0	0	2	0	0	0	0	9	0	0	0	0	0	0	1	1	0	20	0	0	0	0	0	0	22	6	0	0
183	28	0	20	0	0	0	0	0	0	0	0	0	23	0	12	4	0	0	0	0	0	3	0	8	0	0	0	2	18	0	0	1	0	0	0	6	0	0	20	0	0	0	0	0	0	28	16	0	0
184	15	0	9	3	0	0	0	0	3	0	0	0	23	0	6	1	0	0	0	0	0	14	0	6	0	0	0	0	10	0	0	2	0	0	0	3	0	0	9	0	0	0	1	0	0	23	7	0	0
185	16	0	11	0	0	1	0	0	0	0	0	0	11	1	5	1	0	1	0	0	0	0	0	5	0	0	0	1	7	0	0	0	0	0	0	4	1	0	11	0	0	0	0	0	0	16	6	0	0
186	5	0	0	0	0	0	0	0	0	0	0	0	16	0	1	3	0	0	0	0	0	14	0	0	0	0	0	0	4	0	0	2	0	0	0	0	0	1	2	0	0	0	0	0	0	5	4	0	0
187	20	0	18	0	0	0	0	0	0	0	0	0	21	2	3	3	0	2	0	1	0	2	0	2	0	0	0	0	8	0	0	0	0	0	0	0	1	0	19	0	0	0	0	0	0	37	6	0	0
188	17	0	15	0	0	0	0	0	0	0	0	0	19	0	2	1	0	0	0	0	0	3	0	2	0	0	0	0	4	0	0	3	0	0	0	2	0	0	16	0	0	0	0	0	0	17	3	0	0
189	18	0	5	0	0	0	0	0	0	0	0	0	22	1	2	8	0	0	0	0	0	12	0	1	0	0	0	0	11	0	0	6	0	0	0	0	1	4	10	0	0	0	1	0	0	34	10	0	0
190	33	0	25	0	0	1	1	0	0	0	0	0	31	0	5	7	0	0	0	0	0	5	0	2	0	0	0	0	13	0	0	3	0	0	0	1	0	1	26	0	0	0	0	0	0	33	12	0	0
191	27	0	18	0	0	0	0	0	0	0	0	0	19	0	10	0	0	0	0	0	0	0	0	9	0	0	0	0	10	1	0	0	0	1	0	9	1	0	18	0	0	0	0	0	0	52	10	0	0
192	12	0	0	0	0	0	0	0	0	0	0	0	31	0	2	2	0	0	0	0	0	29	0	0	0	0	0	0	4	0	0	1	0	0	0	0	1	2	2	0	0	0	0	0	0	12	4	0	0
193	19	0	12	0	0	0	1	0	0	0	0	0	19	0	3	1	0	0	0	0	0	4	0	2	0	0	0	1	6	0	1	0	0	0	0	0	0	0	15	0	0	0	0	0	0	36	4	0	0
194	21	0	12	0	0	0	0	0	0	0	0	0	19	0	1	3	0	0	0	0	0	6	0	0	0	0	0	0	4	0	0	1	0	0	0	0	0	1	13	0	0	0	0	0	0	29	4	0	0
195	29	0	23	0	0	0	1	0	0	0	0	0	24	2	5	0	0	2	0	0	0	1	0	5	0	0	0	0	8	0	0	1	0	0	0	5	1	0	23	0	0	0	0	0	0	45	5	0	0
196	15	0	14	0	0	1	0	0	0	0	0	0	17	0	1	8	0	0	0	2	0	2	0	1	0	0	0	0	10	0	0	2	0	0	0	0	1	0	15	0	0	0	0	0	1	23	9	0	0
197	16	0	11	0	0	0	1	0	0	0	0	0	16	0	5	3	0	0	0	0	0	3	0	4	0	0	0	0	10	0	0	3	0	0	0	4	0	0	13	0	0	0	0	0	0	16	8	0	0
198	35	0	28	0	0	1	0	0	0	0	0	0	32	1	5	3	0	1	0	0	0	1	0	3	0	0	0	2	9	1	0	0	0	1	0	1	1	2	30	0	0	0	0	0	0	59	8	0	0
199	24	0	18	0	0	0	0	0	0	0	0	0	30	0	2	7	0	0	0	0	0	10	0	0	0	0	0	0	9	0	0	6	0	0	0	0	0	2	20	0	0	0	0	0	0	24	9	0	0
200	22	0	9	0	0	0	0	0	0	0	0	0	17	1	6	3	0	1	0	0	0	4	0	2	0	0	0	0	10	0	0	1	0	0	0	2	3	2	13	0	0	0	0	0	0	22	9	0	0
201	11	0	9	1	0	0	0	1	0	0	0	0	13	0	2	1	0	0	0	0	0	3	0	2	0	0	0	0	4	0	0	2	0	0	0	2	0	0	10	0	0	0	0	0	0	11	3	0	0
202	9	0	8	0	0	0	0	0	0	0	0	0	10	0	4	1	0	0	0	0	0	0	0	1	0	0	0	1	6	0	1	0	0	0	0	1	3	0	10	0	0	0	0	0	0	17	5	0	0
203	39	0	26	0	0	0	0	0	0	0	0	2	36	0	5	4	2	0	0	1	0	8	0	2	0	0	0	0	12	0	0	0	0	0	0	0	1	2	28	0	0	0	0	0	1	47	9	0	0
204	17	0	6	1	0	0	0	1	0	0	0	0	16	0	3	4	0	0	0	0	0	8	0	0	0	0	0	0	8	0	0	1	0	0	0	0	1	1	8	0	0	0	0	0	0	17	7	0	0
205	17	0	14	1	0	1	0	1	0	0	0	0	17	0	2	4	0	0	0	1	0	3	0	3	0	0	0	0	7	0	0	1	0	0	0	2	0	0	14	0	0	0	0	0	0	17	6	0	0
206	17	0	11	0	0	0	1	0	0	0	0	0	14	0	4	4	0	0	0	1	0	2	0	2	0	0	0	0	9	0	0	0	0	0	0	2	1	0	12	0	0	0	1	0	0	33	8	0	0
207	25	0	12	0	0	0	0	0	0	0	0	0	25	0	5	2	0	0	0	0	0	9	0	0	0	0	0	0	8	0	0	1	0	2	0	0	2	7	14	0	0	0	0	0	0	42	7	0	0
208	22	0	17	0	0	0	0	0	0	0	0	0	19	0	4	1	0	0	0	0	0	1	0	4	0	0	0	0	5	0	0	1	0	0	0	2	0	0	18	0	0	0	0	0	0	47	5	0	0
209	24	0	18	0	0	0	0	0	0	0	0	0	27	0	3	8	0	0	0	2	0	7	0	0	0	0	0	0	11	0	0	3	0	0	0	0	0	2	20	0	0	0	0	0	2	24	11	0	0
210	18	0	13	0	0	0	2	0	0	0	0	0	14	0	5	1	0	0	0	0	0	0	0	3	0	0	0	0	8	0	0	0	0	0	0	2	2	0	14	0	0	0	0	0	0	34	6	0	0
211	27	0	8	0	0	0	0	0	0	0	0	0	24	0	5	0	0	0	0	0	0	16	0	3	0	0	0	0	6	0	0	1	0	0	0	3	0	3	8	0	0	0	1	0	0	41	5	0	0
212	17	0	14	1	0	0	0	1	0	0	0	0	16	3	5	1	0	3	0	0	0	1	0	3	0	0	0	1	11	0	0	0	0	0	0	3	1	0	15	0	0	0	0	0	0	17	6	0	0
213	23	0	20	0	0	1	0	0	0	0	0	0	24	0	2	2	0	0	0	0	0	4	0	3	0	0	0	0	4	0	0	3	0	0	0	2	0	0	20	0	0	0	0	0	0	23	4	0	0
214	22	0	18	0	0	0	0	0	0	0	0	0	22	0	7	3	0	0	0	1	0	3	0	4	0	0	0	0	10	1	0	1	1	1	0	0	2	0	18	0	0	0	0	0	0	30	10	0	0
215	16	0	14	0	0	1	1	0	0	0	0	0	15	0	1	1	0	0	0	0	0	0	0	1	0	0	0	0	3	1	0	0	0	1	0	0	0	0	14	0	0	0	0	0	0	16	2	0	0
216	11	0	9	0	0	0	0	0	0	0	0	0	11	0	3	1	0	0	0	1	0	1	0	2	0	0	0	0	4	0	0	0	0	0	0	2	0	0	10	0	0	0	0	0	0	11	4	0	0
217	11	0	7	0	0	0	0	0	0	0	0	0	11	0	4	2	0	0	0	0	0	3	0	4	0	0	0	0	7	0	0	1	0	0	0	4	0	0	8	0	0	0	0	0	0	11	6	0	0
218	24	0	13	0	0	0	0	0	0	0	0	0	27	1	3	5	0	1	0	0	0	13	0	2	0	0	0	0	9	0	0	3	0	0	0	2	0	2	14	0	0	0	0	0	0	40	8	0	0
219	22	0	15	0	0	0	1	0	0	0	0	0	21	1	2	5	0	1	0	3	0	5	0	1	0	0	0	0	9	1	0	0	0	1	0	0	0	4	15	0	0	0	0	0	0	22	7	0	0
220	14	0	10	0	0	0	0	0	0	0	0	1	16	0	2	4	0	0	0	0	0	5	0	0	0	0	0	0	8	0	0	2	0	0	0	0	0	1	11	0	0	0	0	4	0	19	6	0	0
221	38	0	32	0	0	0	0	0	0	0	0	1	40	3	5	3	1	2	0	1	0	7	0	2	0	0	0	0	12	0	0	2	0	0	0	0	1	2	33	0	0	0	0	4	1	43	8	0	0
222	20	0	15	2	0	0	0	2	0	0	0	0	16	0	5	0	0	0	0	0	0	1	0	5	0	0	0	0	7	0	0	1	0	0	0	5	0	0	15	0	0	0	0	0	0	28	5	0	0
223	20	0	15	0	0	0	1	0	0	0	0	0	18	0	5	1	0	0	0	0	0	3	0	4	0	0	0	1	8	0	0	1	0	0	0	4	0	0	15	0	0	0	0	0	0	28	6	0	0
224	31	0	24	0	0	0	0	0	0	0	0	0	28	0	4	2	0	0	0	0	0	2	0	3	0	0	0	1	6	0	0	1	0	0	0	1	2	2	26	0	0	0	0	0	0	47	6	0	0
225	22	0	18	0	0	0	1	0	0	0	0	0	19	0	5	0	0	0	0	0	0	0	0	3	0	0	0	1	7	0	1	0	0	0	0	3	1	0	19	0	0	0	0	0	0	22	5	0	0
226	28	0	26	0	0	0	0	0	0	0	0	2	29	0	4	3	2	0	0	0	0	1	0	2	0	0	0	0	9	0	0	1	0	0	0	0	1	0	28	0	0	0	0	0	0	36	7	0	0
227	23	0	18	0	0	0	0	0	0	0	0	0	25	0	7	3	0	0	0	0	0	2	0	3	0	0	0	0	10	0	0	2	0	1	0	2	3	0	22	0	0	0	0	0	0	47	10	0	0
228	27	0	17	1	0	0	0	1	0	0	0	0	24	0	6	1	0	0	0	0	0	7	0	4	0	0	0	0	8	0	0	2	0	0	0	3	0	0	17	0	0	0	0	0	0	35	7	0	0
229	37	0	28	0	0	1	0	0	0	0	0	0	33	0	6	4	0	0	0	0	0	3	0	4	0	0	0	0	10	0	0	0	0	0	0	1	0	1	30	0	0	0	0	0	0	70	10	0	0
230	21	0	11	3	0	0	0	0	3	0	0	0	21	0	6	1	0	0	0	0	0	10	0	4	0	0	0	0	11	0	0	2	0	0	0	3	0	0	11	0	0	0	1	0	0	29	7	0	0
231	21	0	12	0	0	0	0	0	0	0	0	0	18	0	4	1	0	0	0	0	0	4	0	0	0	0	0	0	5	0	0	1	0	0	0	0	2	2	14	0	0	0	0	0	0	29	5	0	0
232	28	0	24	0	0	1	0	0	0	0	0	0	28	2	6	3	0	2	0	0	0	3	0	4	0	0	0	0	11	0	0	3	1	0	0	0	1	0	25	0	0	0	0	0	0	36	9	0	0
233	20	0	18	0	0	0	0	0	0	0	0	0	22	0	4	5	0	0	0	3	0	2	0	2	0	0	0	0	10	0	1	0	0	0	0	0	2	0	20	0	0	0	0	0	2	37	9	0	0
234	17	0	14	1	0	1	0	1	0	0	0	0	15	0	2	2	0	0	0	0	0	1	0	3	0	0	0	0	6	0	0	1	0	0	0	2	1	0	14	0	0	0	0	0	0	17	4	0	0
235	23	0	6	0	0	0	0	0	0	0	0	0	17	0	6	1	0	0	0	0	0	10	0	0	0	0	0	0	7	0	0	0	0	0	0	0	5	6	7	0	0	0	0	0	0	47	7	0	0
236	6	0	6	0	0	0	0	0	0	0	0	0	7	0	2	2	0	0	0	0	0	1	0	0	0	0	0	1	5	0	0	1	0	0	0	0	0	0	6	0	0	0	0	0	0	6	4	0	0
237	20	0	14	0	0	1	0	0	0	0	0	0	19	1	2	4	0	0	0	1	0	3	0	1	0	0	0	0	7	0	0	1	0	0	0	0	0	1	16	0	0	0	0	0	1	28	6	0	0
238	23	0	19	1	0	0	0	1	0	0	0	0	22	1	4	1	0	1	0	0	0	2	0	4	0	0	0	0	7	0	0	1	0	0	0	2	0	0	20	0	0	0	0	0	0	48	5	0	0
239	26	0	21	1	0	0	1	1	0	0	0	1	23	0	6	0	1	0	0	0	0	1	0	4	0	0	0	0	9	0	0	0	0	0	0	4	1	0	22	0	0	0	0	0	0	34	6	0	0
240	21	0	12	6	0	0	0	0	6	0	0	0	20	0	3	1	0	0	0	0	0	6	0	0	0	0	0	0	10	0	0	0	0	0	0	0	1	2	14	0	0	0	2	0	0	29	4	0	0
241	31	0	24	0	0	0	0	0	0	0	0	0	28	1	4	1	0	1	0	0	0	2	0	3	0	0	0	1	7	0	0	1	0	0	0	1	2	2	26	0	0	0	0	0	0	47	5	0	0
242	34	0	32	0	0	0	0	0	0	0	0	1	34	2	5	3	1	2	0	0	0	1	0	2	0	0	0	0	11	0	0	0	0	0	0	0	1	0	33	0	0	0	0	0	0	42	8	0	0
243	19	0	12	0	0	0	1	0	0	0	0	0	18	0	3	4	0	0	0	2	0	5	0	2	0	0	0	1	9	0	0	0	0	0	0	0	0	0	13	0	0	0	0	0	2	36	7	0	0
244	20	0	18	0	0	0	0	0	0	0	0	0	22	1	4	4	0	1	0	2	0	2	0	2	0	0	0	0	10	0	1	0	0	0	0	0	2	0	20	0	0	0	0	0	1	37	8	0	0
245	11	0	10	0	0	0	1	0	0	0	0	0	13	1	2	5	0	1	0	0	0	0	0	0	0	0	0	0	10	0	0	0	0	0	0	0	1	0	13	0	0	0	0	0	0	11	7	0	0
246	24	0	22	0	0	0	0	0	0	0	0	0	25	1	3	0	0	1	0	0	0	2	0	2	0	0	0	0	6	1	0	1	0	1	0	0	0	0	22	0	0	0	0	0	0	24	3	0	0
247	21	0	16	0	0	0	1	0	0	0	0	0	19	0	5	3	0	0	0	0	0	3	0	4	0	0	0	1	10	0	0	3	0	0	0	2	0	0	16	0	0	0	0	0	0	29	8	0	0
248	18	0	9	1	0	0	0	1	0	0	0	0	17	1	3	3	0	1	0	1	0	7	0	1	0	0	0	1	8	0	0	0	0	0	0	1	0	2	10	0	0	0	0	3	0	23	6	0	0
249	28	0	25	0	0	1	0	0	0	0	0	0	25	0	4	4	0	0	0	2	0	0	0	3	0	0	0	1	8	0	0	0	0	0	0	0	1	0	25	0	0	0	0	0	2	36	8	0	0
250	15	0	11	1	0	0	0	1	0	0	0	0	14	1	5	0	0	1	0	0	0	3	0	4	0	0	0	0	7	0	0	1	0	0	0	2	1	0	11	0	0	0	0	0	0	23	5	0	0
251	6	0	6	0	0	0	0	0	0	0	0	0	22	0	1	2	0	0	0	1	0	15	0	0	0	0	0	0	3	0	0	1	0	0	0	0	1	0	7	0	0	0	0	0	1	6	3	0	0
252	21	0	10	0	0	0	1	0	0	0	0	0	18	0	5	4	0	0	0	0	0	7	0	0	0	0	0	0	11	0	0	1	0	0	0	0	0	0	11	0	0	0	0	0	0	29	9	0	0
253	21	0	12	0	0	0	1	0	0	0	0	0	17	2	6	3	0	0	0	0	0	4	0	2	0	0	0	0	12	0	0	0	0	0	0	1	2	2	13	0	0	0	0	0	0	29	9	0	0
254	23	0	15	0	0	0	0	0	0	0	0	0	28	0	3	4	0	0	0	0	0	7	0	2	0	0	0	0	7	0	0	4	0	0	0	2	2	1	21	0	0	0	0	0	0	23	7	0	0
255	21	0	16	0	0	0	1	0	0	0	0	0	19	0	5	3	0	0	0	0	0	3	0	4	0	0	0	1	10	0	0	2	0	0	0	2	0	0	16	0	0	0	0	0	0	29	8	0	0
256	22	0	18	0	0	0	1	0	0	0	0	0	20	0	4	1	0	0	0	0	0	1	0	3	0	0	0	0	6	0	0	1	0	0	0	3	2	0	19	0	0	0	0	0	0	22	5	0	0
257	12	0	12	1	0	0	0	1	0	0	0	0	16	0	3	3	0	0	0	1	0	1	0	0	0	0	0	0	8	0	1	0	0	0	0	0	3	0	15	0	0	0	0	0	0	12	6	0	0
258	11	0	6	0	0	0	0	0	0	0	0	0	10	2	2	1	0	2	0	0	0	2	0	0	0	0	0	0	6	0	1	1	0	0	0	0	1	1	8	0	0	0	0	0	0	11	3	0	0
259	12	0	0	0	0	0	0	0	0	0	0	0	29	0	2	2	0	0	0	0	0	27	0	0	0	0	0	0	4	0	0	1	0	0	0	0	1	2	2	0	0	0	0	0	0	12	4	0	0
260	21	0	12	0	0	0	1	0	0	0	0	0	21	0	4	4	0	0	0	1	0	8	0	2	0	0	0	1	10	0	0	1	0	0	0	0	0	0	13	0	0	0	0	0	0	29	8	0	0
261	15	0	11	0	0	1	0	0	0	0	0	0	13	0	3	3	0	0	0	0	0	2	0	4	0	0	0	0	7	0	0	2	0	0	0	2	0	0	11	0	0	0	0	0	0	23	6	0	0
262	23	0	18	0	0	0	0	0	0	0	0	0	26	0	1	1	0	0	0	0	0	5	0	0	0	0	0	0	2	0	0	1	0	1	0	0	0	1	20	0	0	0	1	0	0	23	2	0	0
263	20	0	15	0	0	0	1	0	0	0	0	0	17	0	5	1	0	0	0	0	0	2	0	4	0	0	0	1	8	0	0	1	0	0	0	4	0	0	15	0	0	0	0	0	0	28	6	0	0
264	25	0	16	0	0	0	1	0	0	0	0	0	23	0	4	6	0	0	0	0	0	7	0	4	0	0	0	0	11	0	0	3	0	0	0	0	2	0	16	0	0	0	0	0	0	42	10	0	0
265	10	0	5	0	0	0	0	0	0	0	0	0	13	0	2	4	0	0	0	0	0	3	0	1	0	0	0	1	6	0	0	3	0	0	0	0	0	1	10	0	0	0	0	0	0	18	6	0	0
266	16	0	14	0	0	0	0	0	0	0	0	0	14	0	4	1	0	0	0	0	0	0	0	2	0	0	0	1	5	0	0	0	0	0	0	0	2	0	14	0	0	0	0	0	0	24	5	0	0
267	11	0	10	0	0	0	1	0	0	0	0	0	14	1	3	1	0	1	0	0	0	1	0	0	0	0	0	0	6	1	0	0	0	2	0	0	1	0	11	0	0	0	0	0	0	11	4	0	0
268	50	0	26	0	0	0	0	0	0	0	0	0	36	0	10	2	0	0	0	0	0	8	0	8	0	0	0	0	14	0	0	0	0	0	0	6	0	2	28	0	0	0	0	0	0	82	12	0	0
269	27	0	20	1	0	1	1	1	0	0	0	0	21	1	5	2	0	1	0	0	0	1	0	6	0	0	0	0	10	0	0	1	0	0	0	5	1	0	20	0	0	0	0	0	0	27	7	0	0
270	17	0	13	0	0	0	0	0	0	0	0	0	19	1	4	3	0	1	0	0	0	5	0	4	0	0	0	0	8	0	0	1	0	0	0	4	0	0	14	0	0	0	0	0	0	17	7	0	0
271	12	0	11	0	0	0	0	0	0	0	0	0	16	0	5	4	0	0	0	1	0	1	0	1	0	0	0	0	10	0	1	0	0	0	0	0	4	0	15	0	0	0	0	0	0	12	9	0	0
272	17	0	8	0	0	0	1	0	0	0	0	0	17	0	5	4	0	0	0	0	0	8	0	2	0	0	0	0	10	0	0	3	0	0	0	2	1	0	9	0	0	0	1	0	0	17	9	0	0
273	15	0	13	0	0	1	0	0	0	0	0	0	16	1	4	2	0	1	0	0	0	1	0	2	0	0	0	0	7	0	0	1	0	1	0	1	1	0	14	0	0	0	0	0	0	23	6	0	0
274	28	0	24	0	0	1	0	0	0	0	0	0	29	0	6	4	0	0	0	0	0	4	0	4	0	0	0	0	10	0	0	4	1	0	0	0	1	0	25	0	0	0	0	0	0	36	10	0	0
275	24	0	13	0	0	0	0	0	0	0	0	0	26	1	3	3	0	1	0	0	0	13	0	2	0	0	0	0	7	0	0	3	0	0	0	2	0	2	13	0	0	0	0	0	0	40	6	0	0
276	20	0	15	0	0	1	1	0	0	0	0	0	17	0	5	5	0	0	0	1	0	2	0	4	0	0	0	0	11	0	0	1	0	0	0	3	1	0	15	0	0	0	0	0	1	28	10	0	0
277	20	0	14	0	0	0	0	0	0	0	0	1	17	0	4	1	1	0	0	0	0	3	0	3	0	0	0	0	7	0	0	2	0	0	0	3	1	1	14	0	0	0	0	0	0	28	5	0	0
278	27	0	20	0	0	0	0	0	0	0	0	0	26	1	3	1	0	1	0	0	0	1	0	1	0	0	0	1	5	0	0	0	0	1	0	1	1	2	24	0	0	0	0	0	0	35	4	0	0
279	21	0	18	0	0	0	0	0	0	0	0	0	19	0	4	0	0	0	0	0	0	0	0	3	0	0	0	0	6	1	0	0	0	1	0	1	3	0	18	0	0	0	0	0	0	29	4	0	0
280	24	0	18	0	0	0	0	0	0	0	0	0	27	0	2	6	0	0	0	2	0	7	0	0	0	0	0	0	8	0	0	3	0	0	0	0	0	2	20	0	0	0	0	0	2	24	8	0	0
281	24	0	12	0	0	0	0	0	0	0	0	0	33	0	4	4	0	0	0	0	0	15	0	0	0	0	0	0	9	0	0	1	0	0	0	0	3	2	18	0	0	0	0	0	0	24	8	0	0
282	21	0	15	0	0	0	0	0	0	0	0	0	18	1	2	1	0	1	0	0	0	2	0	1	0	0	0	0	5	0	0	0	0	0	0	0	0	1	16	0	0	0	0	0	0	29	3	0	0
283	23	0	20	0	0	0	0	0	0	0	0	0	24	0	3	3	0	0	0	1	0	4	0	3	0	0	0	0	7	0	0	1	0	0	0	3	0	0	20	0	0	0	1	0	0	23	6	0	0
284	23	0	15	0	0	0	0	0	0	0	0	0	26	0	2	5	0	0	0	0	0	11	0	1	0	0	0	0	8	0	0	5	0	0	0	0	0	3	15	0	0	0	1	0	0	49	7	0	0
285	15	0	12	0	0	0	0	0	0	0	0	0	19	0	4	3	0	0	0	1	0	3	0	0	0	0	0	0	8	0	1	0	0	0	0	0	3	0	16	0	0	0	0	0	0	23	7	0	0
286	25	0	17	0	0	1	0	0	0	0	0	0	23	0	5	1	0	0	0	0	0	3	0	3	0	0	0	0	7	0	0	2	0	0	0	2	1	0	20	0	0	0	0	0	0	33	6	0	0
287	6	0	0	0	0	0	0	0	0	0	0	0	18	0	0	4	0	0	0	2	0	18	0	0	0	0	0	0	4	0	0	2	0	0	0	0	0	4	0	0	0	0	0	0	0	6	4	0	0
288	18	0	16	3	0	0	0	0	3	0	0	0	24	1	3	2	0	1	0	0	0	7	0	2	0	0	0	0	9	0	0	3	0	0	0	2	1	0	17	0	0	0	1	0	0	34	5	0	0
289	11	0	9	0	0	0	0	0	0	0	0	2	14	0	2	2	2	0	0	0	0	4	0	2	0	0	0	0	6	0	0	2	0	0	0	2	0	0	10	0	0	0	0	0	0	11	4	0	0
290	22	0	14	0	0	0	0	0	0	0	0	0	23	0	5	4	0	0	0	0	0	8	0	2	0	0	0	0	9	0	0	0	0	0	0	0	2	1	15	0	0	0	0	0	0	30	9	0	0
291	18	0	16	0	0	0	0	0	0	0	0	0	19	0	3	2	0	0	0	0	0	2	0	2	0	0	0	0	6	1	0	0	0	1	0	0	1	0	16	0	0	0	0	0	0	18	5	0	0
292	18	0	12	0	0	0	0	0	0	0	0	0	22	0	0	4	0	0	0	0	0	6	0	0	0	0	0	0	4	0	0	2	0	0	0	0	0	3	16	0	0	0	0	0	0	18	4	0	0
293	17	0	14	0	0	0	1	0	0	0	0	0	18	2	3	6	0	2	0	0	0	2	0	2	0	0	0	0	15	0	0	0	0	0	0	2	1	0	16	0	0	0	0	0	0	17	9	0	0
294	24	0	13	0	0	0	0	0	0	0	0	0	28	1	4	4	0	1	0	0	0	14	0	2	0	0	0	0	9	0	0	4	0	0	0	2	0	2	14	0	0	0	0	0	0	40	8	0	0
295	20	0	16	0	0	0	1	0	0	0	0	0	21	0	5	3	0	0	0	0	0	5	0	3	0	0	0	0	9	0	0	2	0	0	0	3	1	0	16	0	0	0	0	0	0	28	8	0	0
296	10	0	0	0	0	0	0	0	0	0	0	0	18	0	0	5	0	0	0	1	0	11	0	0	0	0	0	0	5	0	0	1	0	0	0	0	0	4	7	0	0	0	1	0	0	10	5	0	0
297	24	0	18	0	0	0	0	0	0	0	0	0	27	1	2	4	0	1	0	0	0	7	0	0	0	0	0	0	7	0	0	3	0	0	0	0	0	2	20	0	0	0	0	0	0	24	6	0	0
298	28	0	20	0	0	0	0	0	0	0	0	0	24	1	7	4	0	1	0	1	0	2	0	3	0	0	0	0	13	0	0	1	0	0	0	2	1	1	22	0	0	0	0	0	0	52	11	0	0
299	22	0	14	0	0	0	0	0	0	0	0	0	16	0	10	0	0	0	0	0	0	2	0	8	0	0	0	2	12	0	0	0	0	0	0	6	0	0	14	0	0	0	0	0	0	22	10	0	0
300	18	0	18	0	0	0	0	0	0	0	0	0	34	0	2	4	0	0	0	0	0	10	0	0	0	0	0	0	6	0	0	6	0	0	0	0	0	0	24	0	0	0	0	0	0	18	6	0	0
301	15	0	13	0	0	0	0	0	0	0	0	0	27	0	5	6	0	0	0	2	0	10	0	2	0	0	0	0	11	0	0	6	0	0	0	2	4	0	17	0	0	0	0	0	1	23	11	0	0
302	33	0	25	0	0	1	1	0	0	0	0	0	31	0	5	8	0	0	0	0	0	5	0	2	0	0	0	0	14	0	0	3	0	0	0	1	0	1	26	0	0	0	0	0	0	33	13	0	0
303	31	0	27	0	0	0	0	0	0	0	0	0	27	1	4	1	0	1	0	0	0	0	0	4	0	0	0	0	6	0	0	0	0	0	0	1	2	0	27	0	0	0	0	0	0	47	5	0	0
304	15	0	11	1	0	0	0	1	0	0	0	0	13	0	5	0	0	0	0	0	0	2	0	4	0	0	0	0	6	0	0	1	0	0	0	2	1	0	11	0	0	0	0	0	0	23	5	0	0
305	14	0	10	0	0	0	0	0	0	0	0	0	11	0	7	0	0	0	0	0	0	0	0	4	0	0	0	1	7	1	0	0	0	1	0	4	3	0	10	0	0	0	0	0	0	22	7	0	0
306	27	0	12	0	0	0	1	0	0	0	0	1	27	0	6	3	1	0	0	0	0	11	0	2	0	0	0	0	11	1	0	1	0	3	0	0	0	0	13	0	0	0	0	0	0	35	9	0	0
307	30	0	25	0	0	0	0	0	0	0	0	1	31	1	4	1	1	1	0	0	0	5	0	4	0	0	0	0	7	0	0	1	0	0	0	2	0	0	26	0	0	0	0	0	0	47	5	0	0
308	17	0	0	0	0	0	0	0	0	0	0	0	30	0	4	1	0	0	0	0	0	29	0	0	0	0	0	0	5	0	0	3	0	0	0	0	2	1	1	0	0	0	0	0	0	17	5	0	0
309	17	0	13	1	0	0	0	1	0	0	0	0	18	0	6	3	0	0	0	0	0	3	0	4	0	0	0	1	10	1	0	2	0	1	0	2	0	0	14	0	0	0	0	0	0	17	9	0	0
310	22	0	17	0	0	0	1	0	0	0	0	0	18	0	4	0	0	0	0	0	0	1	0	4	0	0	0	0	5	0	0	1	0	0	0	3	0	0	17	0	0	0	0	0	0	47	4	0	0
311	11	0	8	0	0	0	0	0	0	0	0	0	17	0	5	1	0	0	0	0	0	8	0	3	0	0	0	0	7	0	0	5	0	0	0	3	1	0	9	0	0	0	0	0	0	11	6	0	0
312	23	0	21	0	0	0	1	0	0	0	0	1	23	0	1	1	1	0	0	0	0	2	0	1	0	0	0	0	4	0	0	1	0	0	0	1	0	0	21	0	0	0	0	0	0	23	2	0	0
313	11	0	6	1	0	0	0	1	0	0	0	0	10	0	1	1	0	0	0	0	0	0	0	0	0	0	0	0	5	0	1	0	0	0	0	0	1	0	10	0	0	0	0	0	0	11	2	0	0
314	15	0	13	1	0	0	0	1	0	0	0	0	17	0	2	3	0	0	0	0	0	2	0	2	0	0	0	0	6	0	0	1	0	0	0	1	0	0	15	0	0	0	0	0	0	23	5	0	0
315	20	0	18	0	0	0	0	0	0	0	0	0	22	0	5	6	0	0	0	2	0	2	0	2	0	0	0	0	12	0	1	0	0	0	0	0	2	0	20	0	0	0	0	0	1	37	11	0	0
316	29	0	21	0	0	0	0	0	0	0	0	0	30	0	2	5	0	0	0	0	0	9	0	1	0	0	0	0	8	0	0	3	0	0	0	0	0	4	21	0	0	0	0	0	0	55	7	0	0
317	12	0	10	0	0	0	0	0	0	0	0	0	13	0	2	1	0	0	0	0	0	2	0	2	0	0	0	0	3	0	0	1	0	0	0	0	0	0	11	0	0	0	0	0	0	12	3	0	0
318	17	0	0	0	0	0	0	0	0	0	0	0	30	0	4	1	0	0	0	0	0	29	0	0	0	0	0	0	5	0	0	3	0	0	0	0	2	1	1	0	0	0	0	0	0	17	5	0	0
319	16	0	15	0	0	1	0	0	0	0	0	0	19	0	1	4	0	0	0	0	0	3	0	1	0	0	0	0	5	0	0	2	0	0	0	0	1	0	16	0	0	0	0	0	0	24	5	0	0
320	24	0	15	0	0	1	1	0	0	0	0	0	21	0	3	3	0	0	0	0	0	4	0	4	0	0	0	0	7	0	0	0	0	0	0	1	1	0	17	0	0	0	0	0	0	41	6	0	0
321	13	0	11	0	0	2	0	0	0	0	0	0	12	0	0	4	0	0	0	0	0	1	0	2	0	0	0	0	4	0	0	1	0	0	0	0	0	0	11	0	0	0	0	0	0	29	4	0	0
322	22	0	18	0	0	0	0	0	0	0	0	0	20	0	6	6	0	0	0	0	0	2	0	4	0	0	0	1	15	0	0	0	0	0	0	4	2	0	18	0	0	0	0	0	0	22	12	0	0
323	21	0	12	0	0	0	1	0	0	0	0	0	18	2	5	1	0	0	0	0	0	5	0	2	0	0	0	0	9	0	0	1	0	0	0	1	2	2	13	0	0	0	0	0	0	29	6	0	0
324	17	0	16	0	0	0	1	0	0	0	0	0	23	1	4	1	0	1	0	0	0	2	0	0	0	0	0	0	7	1	0	2	0	2	0	0	1	0	19	0	0	0	0	0	0	17	5	0	0
325	26	0	24	0	0	0	0	0	0	0	0	0	28	1	4	5	0	1	0	1	0	3	0	2	0	0	0	0	11	0	0	1	0	0	0	0	2	0	25	0	0	0	0	0	0	43	9	0	0
326	22	0	19	0	0	0	2	0	0	0	0	0	21	1	2	3	0	1	0	0	0	2	0	1	0	0	0	1	9	0	0	1	0	0	0	1	0	0	19	0	0	0	0	0	0	22	5	0	0
327	16	0	14	0	0	0	0	0	0	0	0	0	20	0	3	4	0	0	0	1	0	4	0	2	0	0	0	1	7	0	0	1	0	0	0	0	0	0	16	0	0	0	0	0	0	24	7	0	0
328	23	0	19	0	0	0	0	0	0	0	0	0	25	2	7	2	0	2	0	0	0	4	0	4	0	0	0	0	12	0	1	0	0	0	0	4	3	0	21	0	0	0	0	0	0	23	9	0	0
329	25	0	16	0	0	0	0	0	0	0	0	0	21	0	7	2	0	0	0	0	0	4	0	4	0	0	0	0	10	0	1	2	0	0	0	0	3	1	17	0	0	0	0	0	0	41	9	0	0
330	23	0	20	0	0	1	0	0	0	0	0	0	24	1	3	2	0	1	0	0	0	4	0	3	0	0	0	0	7	0	0	2	0	0	0	2	1	0	20	0	0	0	0	0	0	23	5	0	0
331	21	0	15	0	0	0	1	0	0	0	0	0	25	0	2	5	0	0	0	1	0	6	0	1	0	0	0	0	9	0	0	4	0	0	0	1	0	1	19	0	0	0	0	0	1	29	7	0	0
332	30	0	28	0	0	0	0	0	0	0	0	0	30	0	2	2	0	0	0	0	0	2	0	2	0	0	0	0	4	0	0	0	0	0	0	0	0	0	28	0	0	0	0	0	0	54	4	0	0
333	12	0	12	0	0	0	0	0	0	0	0	0	17	0	0	3	0	0	0	0	0	2	0	0	0	0	0	0	3	0	0	2	0	0	0	0	0	0	15	0	0	0	0	0	0	12	3	0	0
334	17	0	14	0	0	1	0	0	0	0	0	0	20	0	2	4	0	0	0	0	0	5	0	3	0	0	0	0	7	0	0	2	0	0	0	2	0	0	15	0	0	0	0	0	0	17	6	0	0
335	25	0	12	0	0	0	0	0	0	0	0	0	24	1	5	1	0	1	0	0	0	8	0	0	0	0	0	0	8	0	0	0	0	2	0	0	2	7	14	0	0	0	0	0	0	42	6	0	0
336	22	0	20	0	0	0	0	0	0	0	0	2	21	0	3	2	2	0	0	1	0	0	0	2	0	0	0	0	7	0	0	0	0	0	0	0	0	0	21	0	0	0	0	0	1	30	5	0	0
337	22	0	14	0	0	0	0	0	0	0	0	0	20	1	6	4	0	0	0	2	0	3	0	2	0	0	0	0	12	0	1	1	0	0	0	0	0	1	17	0	0	0	0	0	2	30	10	0	0
338	18	0	10	0	0	0	0	0	0	0	0	0	20	0	4	7	0	0	0	0	0	8	0	2	0	0	0	0	12	0	0	2	0	0	0	0	0	4	12	0	0	0	0	0	0	18	11	0	0
339	28	0	22	0	0	0	0	0	0	0	0	0	23	1	6	0	0	1	0	0	0	1	0	6	0	0	0	0	9	0	0	0	0	0	0	6	0	0	22	0	0	0	0	0	0	28	6	0	0
340	9	0	7	0	0	0	1	0	0	0	0	0	11	0	5	1	0	0	0	0	0	0	0	1	0	0	0	1	7	0	0	0	0	1	0	1	2	0	10	0	0	0	0	0	0	17	6	0	0
341	20	0	16	0	0	0	0	0	0	0	0	0	20	0	6	3	0	0	0	0	0	3	0	4	0	0	0	0	9	0	0	2	0	0	0	0	3	0	17	0	0	0	0	0	0	36	9	0	0
342	17	0	15	1	0	0	0	1	0	0	0	0	18	0	4	2	0	0	0	0	0	2	0	2	0	0	0	0	7	0	0	1	0	0	0	2	1	0	16	0	0	0	0	0	0	17	6	0	0
343	16	0	14	0	0	2	0	0	0	0	0	0	15	0	1	2	0	0	0	0	0	0	0	2	0	0	0	0	3	1	0	0	0	1	0	0	0	0	14	0	0	0	0	0	0	16	3	0	0
344	24	0	18	3	0	0	0	0	3	0	0	0	24	1	3	4	0	1	0	0	0	2	0	0	0	0	0	0	11	0	0	1	0	0	0	0	1	0	22	0	0	0	1	0	0	40	7	0	0
345	11	0	6	0	0	0	0	0	0	0	0	0	9	0	4	6	0	0	0	0	0	1	0	0	0	0	0	0	10	0	0	0	0	0	0	0	1	0	8	0	0	0	0	0	0	11	10	0	0
346	27	0	17	3	0	0	0	0	3	0	0	0	25	0	6	0	0	0	0	0	0	8	0	4	0	0	0	0	10	0	0	2	0	0	0	3	0	0	17	0	0	0	1	0	0	35	6	0	0
347	26	0	20	0	0	1	0	0	0	0	0	0	25	0	4	6	0	0	0	1	0	3	0	1	0	0	0	0	10	0	0	1	0	0	0	0	1	1	22	0	0	0	0	0	1	34	10	0	0
348	28	0	23	0	0	0	0	0	0	0	0	0	26	1	4	0	0	1	0	0	0	1	0	4	0	0	0	0	5	0	0	1	0	0	0	2	0	0	25	0	0	0	0	0	0	53	4	0	0
349	26	0	24	0	0	0	0	0	0	0	0	0	28	0	4	6	0	0	0	2	0	3	0	2	0	0	0	0	11	0	0	1	0	0	0	0	2	0	25	0	0	0	0	0	1	43	10	0	0
350	20	0	13	0	0	0	0	0	0	0	0	0	19	0	5	2	0	0	0	0	0	5	0	3	0	0	0	0	7	0	0	1	0	0	0	0	3	0	14	0	0	0	0	0	0	36	7	0	0
351	17	0	8	0	0	1	0	0	0	0	0	0	15	0	3	2	0	0	0	1	0	7	0	3	0	0	0	0	5	0	0	1	0	0	0	2	0	0	8	0	0	0	0	0	1	17	5	0	0
352	33	0	25	1	0	0	0	1	0	0	0	0	29	1	8	2	0	1	0	0	0	4	0	8	0	0	0	0	13	0	0	2	0	0	0	8	0	0	25	0	0	0	0	0	0	33	10	0	0
353	22	0	19	0	0	0	2	0	0	0	0	0	21	0	3	2	0	0	0	0	0	0	0	1	0	0	0	0	7	1	0	0	0	1	0	0	2	0	20	0	0	0	0	0	0	22	5	0	0
354	23	0	17	0	0	1	1	0	0	0	0	2	18	0	4	1	2	0	0	0	0	1	0	5	0	0	0	0	8	0	0	0	0	0	0	4	0	0	17	0	0	0	0	0	0	39	5	0	0
355	24	0	22	0	0	0	0	0	0	0	0	0	25	1	3	0	0	1	0	0	0	2	0	2	0	0	0	0	6	1	0	1	0	1	0	0	0	0	22	0	0	0	0	0	0	24	3	0	0
356	27	0	20	0	0	0	0	0	0	0	0	0	28	0	3	1	0	0	0	0	0	3	0	1	0	0	0	1	4	0	0	2	0	1	0	1	1	2	24	0	0	0	0	0	0	35	4	0	0
357	39	0	28	0	0	0	0	0	0	0	0	0	37	0	7	4	0	0	0	0	0	5	0	2	0	0	0	0	12	0	0	2	0	0	0	0	1	0	32	0	0	0	1	0	0	64	11	0	0
358	17	0	14	0	0	1	0	0	0	0	0	0	18	0	2	2	0	0	0	0	0	4	0	3	0	0	0	0	5	0	0	2	0	0	0	2	0	0	14	0	0	0	0	0	0	17	4	0	0
359	37	0	28	0	0	1	0	0	0	0	0	0	34	0	5	4	0	0	0	1	0	3	0	4	0	0	0	0	9	0	0	0	0	0	0	1	0	1	31	0	0	0	0	0	0	70	9	0	0
360	26	0	21	3	0	0	0	3	0	0	0	0	22	0	5	0	0	0	0	0	0	1	0	5	0	0	0	0	8	0	0	0	0	0	0	5	0	0	21	0	0	0	0	0	0	34	5	0	0
361	11	0	3	0	0	0	0	0	0	0	0	0	8	0	5	1	0	0	0	0	0	4	0	2	0	0	0	1	6	1	0	0	0	1	0	2	1	0	3	0	0	0	0	0	0	11	6	0	0
362	21	0	8	0	0	0	1	0	0	0	0	0	18	1	3	0	0	1	0	0	0	10	0	2	0	0	0	0	5	0	0	0	0	0	0	2	1	3	8	0	0	0	1	0	0	35	3	0	0
363	12	0	12	0	0	0	0	0	0	0	0	0	16	1	0	2	0	1	0	0	0	1	0	0	0	0	0	0	3	0	0	1	0	0	0	0	0	0	15	0	0	0	0	0	0	12	2	0	0
364	17	0	14	0	0	1	0	0	0	0	0	0	16	0	4	4	0	0	0	0	0	1	0	3	0	0	0	0	9	1	0	0	0	1	0	0	1	0	14	0	0	0	0	0	0	17	8	0	0
365	28	0	22	0	0	0	0	0	0	0	0	0	22	1	6	0	0	1	0	0	0	0	0	6	0	0	0	0	9	0	0	0	0	0	0	6	0	0	22	0	0	0	0	0	0	28	6	0	0
366	22	0	0	0	0	0	0	0	0	0	0	0	29	0	2	2	0	0	0	0	0	25	0	0	0	0	0	0	4	0	0	3	0	0	0	0	1	4	4	0	0	0	2	0	0	30	4	0	0
367	23	0	21	0	0	0	1	0	0	0	0	1	23	0	1	1	1	0	0	0	0	2	0	1	0	0	0	0	4	0	0	1	0	0	0	1	0	0	21	0	0	0	0	0	0	23	2	0	0
368	28	0	20	0	0	0	0	0	0	0	0	0	27	0	7	0	0	0	0	0	0	4	0	3	0	0	0	0	8	1	1	2	0	1	0	3	1	1	22	0	0	0	0	0	0	28	7	0	0
369	34	0	28	0	0	0	0	0	0	0	0	2	36	0	6	5	2	0	0	0	0	6	0	6	0	0	0	0	14	0	0	1	0	0	0	6	0	0	30	0	0	0	1	0	0	34	11	0	0
370	21	0	14	0	0	0	0	0	0	0	0	0	19	2	4	1	0	2	0	0	0	4	0	3	0	0	0	0	9	0	0	1	0	0	0	3	0	0	15	0	0	0	0	0	0	29	5	0	0
371	25	0	20	3	0	0	1	0	3	0	0	0	24	0	4	1	0	0	0	0	0	3	0	2	0	0	0	0	10	0	0	1	0	0	0	2	1	0	21	0	0	0	1	0	0	41	5	0	0
372	31	0	24	0	0	0	0	0	0	0	0	0	28	1	4	1	0	1	0	0	0	2	0	3	0	0	0	1	7	0	0	1	0	0	0	1	2	2	26	0	0	0	0	0	0	47	5	0	0
373	21	0	15	0	0	0	0	0	0	0	0	0	18	2	2	1	0	2	0	0	0	2	0	1	0	0	0	0	6	0	0	0	0	0	0	0	0	1	16	0	0	0	0	0	0	29	3	0	0
374	23	0	20	0	0	0	0	0	0	0	0	1	25	0	3	4	1	0	0	1	0	4	0	3	0	0	0	0	9	0	0	1	0	0	0	3	0	0	21	0	0	0	1	0	0	23	7	0	0
375	18	0	12	0	0	0	0	0	0	0	0	0	16	0	4	2	0	0	0	0	0	0	0	0	0	0	0	0	6	0	0	0	0	0	0	0	2	0	16	0	0	0	0	0	0	18	6	0	0
376	22	0	20	0	0	0	0	0	0	0	0	0	24	0	4	4	0	0	0	0	0	3	0	2	0	0	0	0	9	0	0	2	0	0	0	0	2	0	21	0	0	0	0	0	0	30	8	0	0
377	17	0	15	0	0	0	1	0	0	0	0	0	18	0	2	1	0	0	0	0	0	0	0	1	0	0	0	0	4	0	0	0	0	0	0	1	1	0	18	0	0	0	0	0	0	17	3	0	0
378	15	0	13	0	0	0	0	0	0	0	0	0	18	0	5	7	0	0	0	2	0	2	0	2	0	0	0	0	12	0	0	0	0	0	0	2	3	0	16	0	0	0	0	0	1	23	12	0	0
379	20	0	15	0	0	0	1	0	0	0	0	0	16	3	4	1	0	3	0	0	0	1	0	4	0	0	0	0	9	0	0	0	0	0	0	4	0	0	15	0	0	0	0	0	0	28	5	0	0
380	20	0	15	0	0	0	0	0	0	0	0	0	18	3	2	1	0	2	0	0	0	2	0	1	0	0	0	0	6	0	0	0	0	0	0	0	0	2	16	0	0	0	0	4	0	25	3	0	0
381	11	0	9	0	0	0	1	0	0	0	0	1	11	0	2	2	1	0	0	0	0	1	0	1	0	0	0	1	6	0	0	0	0	0	0	1	0	0	10	0	0	0	0	0	0	11	4	0	0
382	18	0	12	0	0	0	0	0	0	0	0	1	16	0	4	2	1	0	0	0	0	0	0	0	0	0	0	0	7	0	0	0	0	0	0	0	2	0	16	0	0	0	0	0	0	18	6	0	0
383	33	0	14	0	0	0	0	0	0	0	0	0	31	0	6	2	0	0	0	1	0	16	0	3	0	0	0	0	9	0	0	1	0	0	0	3	0	3	15	0	0	0	1	0	1	47	8	0	0
384	27	0	15	0	0	0	0	0	0	0	0	0	25	1	3	1	0	1	0	0	0	9	0	1	0	0	0	0	5	0	0	0	0	0	0	0	1	3	16	0	0	0	0	0	0	43	4	0	0
385	24	0	6	1	0	0	0	1	0	0	0	0	20	0	3	6	0	0	0	0	0	10	0	0	0	0	0	0	11	0	0	0	0	0	0	0	0	5	10	0	0	0	0	0	0	31	9	0	0
386	28	0	23	0	0	1	0	0	0	0	0	0	23	0	5	3	0	0	0	0	0	0	0	5	0	0	0	0	8	0	0	0	0	0	0	4	0	0	23	0	0	0	0	0	0	28	8	0	0
387	24	0	18	0	0	0	0	0	0	0	0	0	29	0	2	6	0	0	0	0	0	8	0	0	0	0	0	0	8	0	0	4	0	0	0	0	0	2	21	0	0	0	0	0	0	24	8	0	0
388	11	0	7	0	0	0	0	0	0	0	0	0	9	1	7	0	0	1	0	0	0	0	0	4	0	0	0	0	8	0	0	0	0	1	0	4	2	0	8	0	0	0	0	0	0	11	7	0	0
389	15	0	6	0	0	0	0	0	0	0	0	0	12	1	5	1	0	1	0	0	0	5	0	0	0	0	0	1	7	0	0	1	0	0	0	0	3	4	7	0	0	0	0	0	0	23	6	0	0
390	34	0	28	0	0	0	0	0	0	0	0	0	36	0	6	5	0	0	0	0	0	6	0	6	0	0	0	0	12	0	0	1	0	0	0	6	0	0	30	0	0	0	1	0	0	34	11	0	0
391	14	0	12	0	0	0	0	0	0	0	0	0	15	0	0	4	0	0	0	2	0	1	0	0	0	0	0	0	4	0	0	0	0	0	0	0	0	0	14	0	0	0	0	0	1	30	4	0	0
392	19	0	15	6	0	0	0	0	6	0	0	0	19	0	6	0	0	0	0	0	0	3	0	4	0	0	0	0	12	0	0	1	0	0	0	3	1	0	16	0	0	0	2	0	0	35	6	0	0
393	5	0	3	0	0	1	0	0	0	0	0	0	15	0	1	3	0	0	0	1	0	11	0	2	0	0	0	0	4	0	0	1	0	0	0	1	0	0	4	0	0	0	0	0	0	5	4	0	0
394	23	0	15	0	0	0	1	0	0	0	0	0	24	0	3	4	0	0	0	1	0	2	0	1	0	0	0	0	8	0	0	2	0	0	0	1	0	3	22	0	0	0	0	0	1	23	7	0	0
395	17	0	13	0	0	0	0	0	0	0	0	0	16	0	4	2	0	0	0	0	0	3	0	4	0	0	0	0	6	0	0	0	0	0	0	4	0	0	13	0	0	0	0	0	0	17	6	0	0
396	10	0	0	0	0	0	0	0	0	0	0	0	10	0	2	3	0	0	0	0	0	7	0	0	0	0	0	0	5	0	0	1	0	0	0	0	1	2	3	0	0	0	0	0	0	18	5	0	0
397	15	0	14	0	0	1	0	0	0	0	0	0	17	0	1	7	0	0	0	2	0	2	0	1	0	0	0	0	9	0	0	2	0	0	0	0	1	0	15	0	0	0	0	0	1	23	8	0	0
398	26	0	24	0	0	2	0	0	0	0	0	0	28	0	0	6	0	0	0	0	0	4	0	2	0	0	0	0	6	0	0	2	0	0	0	0	0	0	24	0	0	0	0	0	0	42	6	0	0
399	19	0	15	2	0	0	0	2	0	0	0	0	21	1	4	3	0	1	0	0	0	4	0	1	0	0	0	0	11	0	1	1	0	0	0	1	3	1	17	0	0	0	0	3	0	24	7	0	0
400	28	0	22	1	0	0	0	1	0	0	0	0	26	0	7	2	0	0	0	0	0	3	0	6	0	0	0	0	11	0	0	2	0	0	0	6	0	0	23	0	0	0	0	0	0	28	9	0	0
401	22	0	20	0	0	0	0	0	0	0	0	2	21	0	4	3	2	0	0	0	0	0	0	2	0	0	0	0	9	0	0	0	0	0	0	0	0	0	21	0	0	0	0	0	0	30	7	0	0
402	20	0	18	0	0	0	0	0	0	0	0	0	21	1	4	5	0	1	0	1	0	2	0	2	0	0	0	0	10	0	0	0	0	0	0	0	1	0	19	0	0	0	0	0	0	37	9	0	0
403	33	0	26	0	0	0	0	0	0	0	0	0	29	0	6	3	0	0	0	0	0	2	0	2	0	0	0	0	11	0	0	0	0	0	0	0	2	2	27	0	1	0	0	0	0	41	9	0	0
404	22	0	19	0	0	0	1	0	0	0	0	0	21	0	3	1	0	0	0	0	0	1	0	2	0	0	0	0	5	0	0	1	0	0	0	2	2	0	20	0	0	0	0	0	0	22	4	0	0
405	23	0	17	0	0	0	1	0	0	0	0	0	23	0	5	3	0	0	0	0	0	6	0	5	0	0	0	0	9	0	0	4	0	0	0	5	1	0	17	0	0	0	0	0	0	39	8	0	0
406	17	0	15	0	0	0	0	0	0	0	0	0	18	0	4	3	0	0	0	0	0	2	0	2	0	0	0	0	7	0	0	2	0	0	0	2	0	0	16	0	0	0	0	0	0	17	7	0	0
407	26	0	21	0	0	0	0	0	0	0	0	0	23	2	5	0	0	2	0	0	0	2	0	5	0	0	0	0	7	0	0	2	0	0	0	4	0	0	21	0	0	0	0	0	0	34	5	0	0
408	15	0	9	0	0	0	0	0	0	0	0	0	15	0	4	1	0	0	0	0	0	3	0	2	0	0	0	1	5	0	0	2	0	1	0	2	1	1	11	0	0	0	0	0	0	23	5	0	0
409	17	0	13	0	0	0	0	0	0	0	0	0	14	0	4	0	0	0	0	0	0	1	0	4	0	0	0	0	5	0	0	1	0	0	0	3	0	0	13	0	0	0	0	0	0	17	4	0	0
410	27	0	17	3	0	0	0	0	3	0	0	0	23	0	5	1	0	0	0	0	0	6	0	4	0	0	0	0	10	0	0	0	0	0	0	3	0	0	17	0	0	0	1	0	0	35	6	0	0
411	16	0	14	0	0	0	0	0	0	0	0	0	17	0	3	3	0	0	0	0	0	3	0	2	0	0	0	0	7	0	0	1	0	0	0	0	0	0	14	0	0	0	0	0	0	24	6	0	0
412	34	0	24	3	0	0	0	0	3	0	0	0	31	0	8	1	0	0	0	0	0	6	0	4	0	0	0	0	12	1	0	0	1	1	0	0	1	0	24	0	0	0	1	0	0	42	9	0	0
413	11	0	6	0	0	0	0	0	0	0	0	0	12	0	2	2	0	0	0	0	0	4	0	0	0	0	0	0	5	0	0	1	0	0	0	0	1	1	8	0	0	0	0	0	0	11	4	0	0
414	27	0	23	1	0	1	0	1	0	0	0	0	25	2	3	2	0	2	0	0	0	2	0	4	0	0	0	0	8	0	0	1	0	0	0	2	0	0	23	0	0	0	0	0	0	35	5	0	0
415	39	0	24	0	0	0	0	0	0	0	0	0	38	0	9	5	0	0	0	1	0	12	0	4	0	0	0	0	15	0	0	4	1	0	0	0	1	2	26	0	0	0	0	0	0	47	14	0	0
416	21	0	14	2	0	0	0	2	0	0	0	0	16	2	5	0	0	2	0	0	0	1	0	3	0	0	0	0	10	0	0	0	0	0	0	3	1	0	15	0	0	0	0	0	0	29	5	0	0
417	26	0	21	0	0	0	1	0	0	0	0	0	23	1	7	2	0	1	0	0	0	1	0	4	0	0	0	0	11	0	0	0	0	0	0	4	1	0	22	0	0	0	0	0	0	34	9	0	0
418	17	0	15	0	0	0	0	0	0	0	0	0	19	0	3	1	0	0	0	0	0	1	0	2	0	0	0	0	4	0	0	1	0	0	0	2	2	0	18	0	0	0	0	0	0	17	4	0	0
419	20	0	15	0	0	0	1	0	0	0	0	1	16	0	5	1	1	0	0	0	0	1	0	4	0	0	0	1	8	0	0	1	0	0	0	4	0	0	15	0	0	0	0	0	0	28	6	0	0
420	24	0	22	0	0	0	0	0	0	0	0	0	25	1	3	0	0	1	0	0	0	2	0	2	0	0	0	0	6	1	0	1	0	1	0	0	0	0	22	0	0	0	0	0	0	24	3	0	0
421	27	0	18	1	0	0	0	1	0	0	0	0	26	0	5	0	0	0	0	0	0	7	0	3	0	0	0	0	6	0	0	1	0	1	0	2	1	1	18	0	0	0	0	0	0	35	5	0	0
422	28	0	22	2	0	0	0	2	0	0	0	0	26	0	4	0	0	0	0	0	0	4	0	2	0	0	0	0	8	0	0	0	0	0	0	0	0	0	22	0	0	0	0	0	0	60	4	0	0
423	24	0	12	0	0	0	0	0	0	0	0	0	22	1	3	3	0	1	0	0	0	4	0	0	0	0	0	0	7	0	0	0	0	0	0	0	0	7	18	0	0	0	0	0	0	41	6	0	0
424	16	0	6	0	0	0	0	0	0	0	0	0	22	0	0	7	0	0	0	3	0	13	0	0	0	0	0	0	8	0	0	4	0	0	0	0	0	2	9	0	0	0	2	0	2	24	7	0	0
425	15	0	6	0	0	0	0	0	0	0	0	0	12	0	5	2	0	0	0	1	0	5	0	3	0	0	0	0	7	1	0	1	0	1	0	2	0	0	6	0	0	0	0	0	1	23	7	0	0
426	15	0	13	6	0	1	0	0	6	0	0	0	19	0	3	3	0	0	0	0	0	4	0	2	0	0	0	0	12	0	0	1	0	0	0	0	1	0	15	0	0	0	2	0	0	23	6	0	0
427	22	0	21	1	0	1	0	1	0	0	0	0	25	0	1	5	0	0	0	1	0	2	0	1	0	0	0	0	7	0	0	0	0	0	0	0	1	0	23	0	0	0	0	0	0	30	6	0	0
428	20	0	0	0	0	0	0	0	0	0	0	0	28	0	0	6	0	0	0	2	0	22	0	0	0	0	0	0	8	0	0	2	0	0	0	0	0	5	6	0	0	0	2	0	0	28	6	0	0
429	28	0	18	0	0	1	0	0	0	0	0	0	24	0	5	3	0	0	0	0	0	6	0	4	0	0	0	0	8	0	0	1	1	0	0	0	1	0	18	0	0	0	0	0	0	36	8	0	0
430	23	0	19	0	0	0	0	0	0	0	0	0	25	1	7	2	0	1	0	0	0	4	0	4	0	0	0	0	11	0	1	0	0	0	0	4	3	0	21	0	0	0	0	0	0	23	9	0	0
431	19	0	12	0	0	0	1	0	0	0	0	0	18	0	2	1	0	0	0	0	0	4	0	2	0	0	0	0	4	0	0	0	0	0	0	0	1	0	14	0	0	0	0	0	0	36	3	0	0
432	19	0	8	0	0	0	1	0	0	0	0	0	22	0	6	7	0	0	0	2	0	7	0	2	0	0	0	1	15	0	0	2	0	0	0	1	1	2	15	0	0	0	1	4	0	24	13	0	0
433	31	0	12	1	0	0	0	1	0	0	0	0	33	0	6	9	0	0	0	1	0	13	0	0	0	0	0	0	17	0	0	1	0	0	0	0	2	3	20	0	0	0	0	4	0	36	15	0	0
434	17	0	14	0	0	0	0	0	0	0	0	0	14	1	4	0	0	1	0	0	0	0	0	3	0	0	0	1	6	0	0	0	0	0	0	3	0	0	14	0	0	0	0	0	0	17	4	0	0
435	28	0	22	0	0	0	0	0	0	0	0	2	28	0	4	0	2	0	0	0	0	6	0	2	0	0	0	0	8	0	0	0	0	0	0	0	0	0	22	0	0	0	0	0	0	60	4	0	0
436	22	0	14	1	0	0	0	1	0	0	0	0	19	0	5	0	0	0	0	0	0	4	0	3	0	0	0	0	6	0	0	2	0	0	0	3	1	1	15	0	0	0	0	0	0	22	5	0	0
437	22	0	18	0	0	0	0	0	0	0	0	0	20	0	5	1	0	0	0	0	0	1	0	4	0	0	0	0	6	0	0	1	0	0	0	4	3	0	19	0	0	0	0	0	0	22	6	0	0
438	22	0	15	0	0	1	0	0	0	0	0	0	21	0	0	11	0	0	0	7	0	6	0	1	0	0	0	0	11	0	0	0	0	0	0	0	0	5	15	0	0	0	0	0	3	30	11	0	0
439	19	0	6	0	0	0	0	0	0	0	0	0	18	0	5	1	0	0	0	0	0	8	0	0	0	0	0	0	7	0	0	0	0	2	0	0	2	6	8	0	0	0	0	0	0	36	6	0	0
440	19	0	13	0	0	0	1	0	0	0	0	1	16	0	2	1	1	0	0	0	0	3	0	1	0	0	0	0	5	0	0	0	0	0	0	1	1	1	13	0	0	0	0	0	0	35	3	0	0
441	29	0	23	0	0	0	1	0	0	0	0	0	24	0	6	3	0	0	0	0	0	1	0	5	0	0	0	0	10	0	0	1	0	0	0	5	1	0	23	0	0	0	0	0	0	45	9	0	0
442	21	0	15	0	0	0	1	0	0	0	0	0	19	0	2	1	0	0	0	0	0	4	0	1	0	0	0	0	4	0	0	1	0	0	0	1	1	1	15	0	0	0	0	0	0	29	3	0	0
443	15	0	9	0	0	0	1	0	0	0	0	0	15	0	3	0	0	0	0	0	0	5	0	1	0	0	0	1	4	1	0	1	0	1	0	0	0	0	9	0	0	0	0	0	0	23	3	0	0
444	34	0	24	0	0	1	0	0	0	0	0	0	28	2	6	3	0	2	0	0	0	4	0	4	0	0	0	0	11	0	0	0	1	0	0	0	1	0	24	0	0	0	0	0	0	42	9	0	0
445	17	0	7	0	0	0	0	0	0	0	0	0	13	0	7	0	0	0	0	0	0	6	0	4	0	0	0	1	8	0	0	1	0	0	0	3	0	0	7	0	0	0	0	0	0	17	7	0	0
446	26	0	24	0	0	0	0	0	0	0	0	0	26	2	2	2	0	2	0	0	0	2	0	2	0	0	0	0	6	0	0	0	0	0	0	0	0	0	24	0	0	0	0	0	0	42	4	0	0
447	24	0	18	0	0	0	0	0	0	0	0	0	28	0	2	4	0	0	0	0	0	8	0	0	0	0	0	0	6	0	0	4	0	0	0	0	0	2	20	0	0	0	0	0	0	24	6	0	0
448	18	0	10	0	0	0	0	0	0	0	0	0	16	0	5	4	0	0	0	0	0	5	0	2	0	0	0	0	9	1	0	1	0	1	0	0	0	0	10	0	0	0	0	0	0	18	9	0	0
449	25	0	9	1	0	0	0	1	0	0	0	0	30	0	4	6	0	0	0	1	0	13	0	1	0	0	0	1	11	0	0	4	0	0	0	1	0	1	17	0	0	0	1	3	0	30	10	0	0
450	11	0	9	0	0	0	1	0	0	0	0	0	11	1	2	2	0	1	0	0	0	1	0	1	0	0	0	1	6	0	0	0	0	0	0	1	0	0	10	0	0	0	0	0	0	11	4	0	0
451	18	0	17	0	0	0	0	0	0	0	0	0	21	0	5	5	0	0	0	1	0	1	0	1	0	0	0	0	12	0	1	0	0	0	0	0	4	0	20	0	0	0	0	0	0	18	10	0	0
452	18	0	12	0	0	0	0	0	0	0	0	2	16	1	3	4	2	0	0	0	0	2	0	0	0	0	0	0	10	0	0	0	0	0	0	0	1	1	14	0	0	0	1	4	0	34	7	0	0
453	18	0	12	0	0	0	0	0	0	0	0	0	16	0	6	2	0	0	0	0	0	4	0	6	0	0	0	0	9	0	0	3	0	0	0	4	0	0	12	0	0	0	0	0	0	35	8	0	0
454	23	0	20	0	0	0	0	0	0	0	0	0	23	2	5	2	0	2	0	0	0	0	0	3	0	0	0	0	9	0	0	0	0	0	0	2	1	0	23	0	0	0	0	0	0	23	7	0	0
455	31	0	27	0	0	0	0	0	0	0	0	0	28	0	5	0	0	0	0	0	0	1	0	4	0	0	0	1	5	0	0	1	0	0	0	1	1	0	27	0	0	0	0	0	0	47	5	0	0
456	17	0	14	1	0	1	0	0	1	0	0	0	18	1	2	1	0	1	0	0	0	4	0	3	0	0	0	0	6	0	0	0	0	0	0	2	0	0	14	0	0	0	0	0	0	17	3	0	0
457	21	0	12	0	0	0	1	0	0	0	0	0	19	0	6	4	0	0	0	1	0	6	0	2	0	0	0	0	11	0	0	0	0	0	0	1	1	0	13	0	0	0	0	0	0	29	10	0	0
458	27	0	17	0	0	0	0	0	0	0	0	0	25	0	6	1	0	0	0	0	0	8	0	4	0	0	0	0	7	0	0	3	0	0	0	3	0	0	17	0	0	0	0	0	0	35	7	0	0
459	24	0	17	0	0	0	2	0	0	0	0	0	19	0	5	0	0	0	0	0	0	2	0	5	0	0	0	0	7	0	0	2	0	0	0	4	0	0	17	0	0	0	0	0	0	32	5	0	0
460	10	0	6	0	0	0	0	0	0	0	0	1	11	0	1	4	0	0	0	0	0	4	0	0	0	0	0	0	7	0	0	1	0	0	0	0	0	1	7	0	0	0	0	4	0	7	5	0	0
461	26	0	24	0	0	0	0	0	0	0	0	0	28	1	4	5	0	1	0	1	0	3	0	2	0	0	0	0	11	0	0	1	0	0	0	0	2	0	25	0	0	0	0	0	0	43	9	0	0
462	12	0	11	1	0	0	0	1	0	0	0	0	13	0	3	3	0	0	0	0	0	1	0	1	0	0	0	0	8	0	0	1	0	0	0	0	1	0	12	0	0	0	0	0	0	12	6	0	0
463	26	0	24	0	0	0	0	0	0	0	0	0	27	1	4	6	0	1	0	2	0	2	0	2	0	0	0	0	12	0	0	0	0	0	0	0	2	0	25	0	0	0	0	0	1	43	10	0	0
464	14	0	4	0	0	0	1	0	0	0	0	0	12	0	3	2	0	0	0	0	0	6	0	0	0	0	0	0	6	0	0	2	0	0	0	0	1	3	6	0	0	0	0	0	0	22	5	0	0
465	23	0	20	0	0	1	0	0	0	0	0	0	23	0	2	2	0	0	0	0	0	3	0	3	0	0	0	0	5	0	0	1	0	0	0	2	0	0	20	0	0	0	0	0	0	23	4	0	0
466	15	0	6	0	0	0	0	0	0	0	0	0	18	0	1	5	0	0	0	3	0	6	0	0	0	0	0	0	6	0	0	2	0	0	0	0	1	6	12	0	0	0	1	0	3	32	6	0	0
467	24	0	16	0	0	0	0	0	0	0	0	0	23	0	5	1	0	0	0	0	0	6	0	2	0	0	0	0	6	1	0	1	0	1	0	0	0	0	16	0	0	0	0	0	0	24	6	0	0
468	15	0	6	0	0	0	0	0	0	0	0	0	11	1	5	1	0	1	0	0	0	0	0	0	0	0	0	1	8	0	1	0	0	0	0	0	0	0	11	0	0	0	0	0	0	23	6	0	0
469	22	0	13	0	0	0	0	0	0	0	0	0	19	0	4	5	0	0	0	0	0	6	0	3	0	0	0	0	10	0	0	1	0	0	0	0	1	0	13	0	0	0	0	0	0	30	9	0	0
470	15	0	13	0	0	0	0	0	0	0	0	0	19	0	5	7	0	0	0	1	0	3	0	2	0	0	0	0	12	0	0	1	0	0	0	2	3	0	16	0	0	0	0	0	1	23	12	0	0
471	30	0	16	0	0	1	0	0	0	0	0	0	27	0	2	2	0	0	0	0	0	9	0	1	0	0	0	0	4	0	0	0	0	0	0	0	1	4	18	0	0	0	0	0	0	47	4	0	0
472	22	0	20	0	0	0	0	0	0	0	0	2	23	0	4	3	2	0	0	0	0	1	0	2	0	0	0	0	9	0	0	1	0	0	0	0	2	0	22	0	0	0	0	0	0	30	7	0	0
473	21	0	14	1	0	0	0	1	0	0	0	0	18	2	5	0	0	2	0	0	0	3	0	3	0	0	0	0	9	0	0	2	0	0	0	3	1	0	15	0	0	0	0	0	0	29	5	0	0
474	26	0	21	3	0	0	0	3	0	0	0	0	22	0	5	0	0	0	0	0	0	1	0	5	0	0	0	0	8	0	0	0	0	0	0	5	0	0	21	0	0	0	0	0	0	34	5	0	0
475	22	0	17	2	0	0	1	2	0	0	0	0	19	0	6	0	0	0	0	0	0	1	0	4	0	0	0	0	9	0	0	0	0	0	0	4	1	0	18	0	0	0	0	0	0	22	6	0	0
476	18	0	12	0	0	0	0	0	0	0	0	0	22	0	0	10	0	0	0	5	0	8	0	0	0	0	0	0	10	0	0	1	0	0	0	0	0	5	14	0	0	0	0	0	1	18	10	0	0
477	6	0	6	0	0	0	0	0	0	0	0	0	7	1	1	2	0	1	0	1	0	0	0	0	0	0	0	0	4	0	0	0	0	0	0	0	1	0	7	0	0	0	0	0	0	6	3	0	0
478	17	0	15	0	0	0	0	0	0	0	0	2	18	0	2	2	1	0	0	1	0	0	0	2	0	0	0	0	6	0	0	0	0	0	0	2	0	0	18	0	0	0	0	0	0	17	4	0	0
479	21	0	17	0	0	0	1	0	0	0	0	0	20	0	4	3	0	0	0	0	0	3	0	3	0	0	0	1	9	0	0	2	0	0	0	1	0	0	17	0	0	0	0	0	0	29	7	0	0
480	27	0	23	0	0	0	0	0	0	0	0	0	24	1	5	0	0	1	0	0	0	1	0	4	0	0	0	1	6	0	0	0	0	0	0	2	0	0	23	0	0	0	0	0	0	35	5	0	0
481	10	0	6	0	0	0	0	0	0	0	0	0	10	1	1	2	0	0	0	0	0	0	0	0	0	0	0	1	4	0	0	0	0	0	0	0	0	0	10	0	0	0	0	0	0	18	3	0	0
482	23	0	20	0	0	1	0	0	0	0	0	1	22	0	2	2	1	0	0	0	0	2	0	3	0	0	0	0	5	0	0	1	0	0	0	2	0	0	20	0	0	0	0	0	0	23	4	0	0
483	22	0	18	0	0	0	0	0	0	0	0	0	19	0	6	0	0	0	0	0	0	0	0	4	0	0	0	1	7	0	1	0	0	0	0	4	2	0	19	0	0	0	0	0	0	22	6	0	0
484	22	0	20	0	0	0	0	0	0	0	0	0	22	4	6	1	0	4	0	0	0	0	0	2	0	0	0	0	11	2	0	0	0	2	0	0	3	0	20	0	0	0	0	0	0	30	7	0	0
485	15	0	6	0	0	0	1	0	0	0	0	0	14	0	3	2	0	0	0	0	0	7	0	2	0	0	0	1	6	0	0	1	0	0	0	0	0	1	7	0	0	0	0	0	0	23	5	0	0
486	16	0	13	0	0	0	2	0	0	0	0	0	14	0	3	0	0	0	0	0	0	0	0	1	0	0	0	1	5	0	0	0	0	0	0	0	1	0	14	0	0	0	0	0	0	16	3	0	0
487	27	0	23	1	0	1	0	1	0	0	0	0	24	3	3	2	0	3	0	0	0	1	0	4	0	0	0	0	9	0	0	0	0	0	0	2	0	0	23	0	0	0	0	0	0	35	5	0	0
488	12	0	12	0	0	0	0	0	0	0	0	0	18	0	4	3	0	0	0	1	0	2	0	0	0	0	0	0	8	0	1	1	0	0	0	0	3	0	16	0	0	0	0	0	0	12	7	0	0
489	11	0	6	0	0	0	0	0	0	0	0	0	10	0	4	5	0	0	0	0	0	2	0	0	0	0	0	0	9	0	0	1	0	0	0	0	0	0	8	0	0	0	0	0	0	11	9	0	0
490	26	0	24	0	0	0	0	0	0	0	0	0	27	0	4	6	0	0	0	2	0	2	0	2	0	0	0	0	11	0	0	0	0	0	0	0	2	0	25	0	0	0	0	0	1	43	10	0	0
491	17	0	14	1	0	1	0	1	0	0	0	0	18	0	3	3	0	0	0	0	0	4	0	3	0	0	0	1	7	0	0	1	0	0	0	2	0	0	14	0	0	0	0	0	0	17	6	0	0
492	16	0	15	0	0	0	0	0	0	0	0	0	18	0	2	2	0	0	0	0	0	2	0	1	0	0	0	0	4	0	0	2	0	0	0	0	2	0	16	0	0	0	0	0	0	24	4	0	0
493	23	0	17	0	0	1	1	0	0	0	0	1	18	0	4	1	1	0	0	0	0	1	0	5	0	0	0	0	7	0	0	0	0	0	0	4	0	0	17	0	0	0	0	0	0	39	5	0	0
494	26	0	20	0	0	1	0	0	0	0	0	0	25	0	3	6	0	0	0	3	0	3	0	1	0	0	0	0	9	0	0	1	0	0	0	0	1	1	22	0	0	0	0	0	3	34	9	0	0
495	18	0	16	3	0	0	0	0	3	0	0	0	23	1	3	2	0	1	0	0	0	6	0	2	0	0	0	0	9	0	0	2	0	0	0	2	2	0	17	0	0	0	1	0	0	34	5	0	0
496	16	0	11	0	0	0	1	0	0	0	0	0	12	0	5	1	0	0	0	0	0	1	0	4	0	0	0	1	8	0	0	1	0	0	0	4	0	0	11	0	0	0	0	0	0	16	6	0	0
497	23	0	14	0	0	0	0	0	0	0	0	0	24	0	6	0	0	0	0	0	0	9	0	3	0	0	0	0	8	0	0	3	0	0	0	3	0	0	15	0	0	0	0	0	0	23	6	0	0
498	23	0	17	0	0	1	1	0	0	0	0	0	18	0	6	4	0	0	0	0	0	1	0	5	0	0	0	0	11	0	0	0	0	0	0	4	0	0	17	0	0	0	0	0	0	39	10	0	0
499	20	0	12	0	0	0	1	0	0	0	0	0	17	0	4	3	0	0	0	0	0	4	0	3	0	0	0	0	10	0	0	1	0	0	0	3	0	0	13	0	0	0	0	0	0	28	7	0	0
500	15	0	14	0	0	1	0	0	0	0	0	0	17	0	1	7	0	0	0	2	0	2	0	1	0	0	0	0	9	0	0	2	0	0	0	0	1	0	15	0	0	0	0	0	1	23	8	0	0
501	21	0	12	0	0	0	1	0	0	0	0	0	17	3	5	1	0	1	0	0	0	4	0	2	0	0	0	0	10	0	0	0	0	0	0	1	2	2	13	0	0	0	0	0	0	29	6	0	0
502	22	0	17	0	0	0	1	0	0	0	0	0	18	1	6	0	0	1	0	0	0	0	0	4	0	0	0	0	10	0	1	0	0	0	0	4	2	0	18	0	0	0	0	0	0	22	6	0	0
503	12	0	12	0	0	0	0	0	0	0	0	0	15	0	2	3	0	0	0	1	0	2	0	0	0	0	0	0	6	0	0	2	0	0	0	0	0	0	13	0	0	0	0	0	1	12	5	0	0
504	15	0	11	1	0	0	0	1	0	0	0	0	17	1	5	0	0	1	0	0	0	6	0	4	0	0	0	0	7	0	0	3	0	0	0	2	1	0	11	0	0	0	1	0	0	23	5	0	0
505	21	0	11	0	0	1	0	0	0	0	0	0	23	0	4	4	0	0	0	0	0	12	0	4	0	0	0	0	8	0	0	1	0	0	0	3	0	0	11	0	0	0	0	0	0	29	8	0	0
506	12	0	12	0	0	0	0	0	0	0	0	0	16	2	0	2	0	2	0	0	0	1	0	0	0	0	0	0	4	0	0	1	0	0	0	0	0	0	15	0	0	0	0	0	0	12	2	0	0
507	23	0	21	0	0	0	1	0	0	0	0	0	22	3	3	0	0	3	0	0	0	0	0	1	0	0	0	0	7	0	0	0	0	0	0	1	1	0	22	0	0	0	0	0	0	23	3	0	0
508	28	0	21	0	0	0	1	0	0	0	0	0	26	0	4	7	0	0	0	0	0	0	0	1	0	0	0	0	14	0	0	0	0	0	0	1	1	0	26	0	0	0	0	0	0	28	11	0	0
509	26	0	16	0	0	0	1	0	0	0	0	0	23	0	5	3	0	0	0	0	0	7	0	3	0	0	0	0	9	0	0	1	0	0	0	3	1	1	16	0	0	0	0	0	0	34	8	0	0
510	21	0	11	0	0	0	0	0	0	0	0	0	18	0	5	2	0	0	0	0	0	7	0	4	0	0	0	0	7	0	0	2	0	0	0	3	0	0	11	0	0	0	0	0	0	29	7	0	0
511	49	0	26	0	0	0	0	0	0	0	0	0	35	0	10	3	0	0	0	1	0	7	0	8	0	0	0	0	15	0	0	0	0	0	0	6	0	3	28	0	0	0	0	0	0	81	13	0	0
512	19	0	13	0	0	0	1	0	0	0	0	0	17	0	2	1	0	0	0	0	0	4	0	1	0	0	0	0	4	0	0	1	0	0	0	1	1	1	13	0	0	0	0	0	0	35	3	0	0
513	28	0	20	0	0	0	0	0	0	0	0	0	24	1	7	1	0	1	0	0	0	2	0	3	0	0	0	0	9	0	0	1	0	0	0	2	1	1	22	0	0	0	0	0	0	52	8	0	0
514	21	0	17	1	0	1	0	1	0	0	0	0	18	0	3	3	0	0	0	0	0	1	0	4	0	0	0	0	7	0	0	0	0	0	0	3	1	0	17	0	0	0	0	0	0	29	6	0	0
515	17	0	15	0	0	0	0	0	0	0	0	0	18	0	3	1	0	0	0	0	0	2	0	2	0	0	0	0	4	0	0	2	0	0	0	2	0	0	16	0	0	0	0	0	0	17	4	0	0
516	24	0	16	0	0	0	0	0	0	0	0	0	25	0	2	3	0	0	0	0	0	6	0	0	0	0	0	0	5	0	0	2	0	0	0	0	1	1	19	0	0	0	1	0	0	49	5	0	0
517	24	0	17	2	0	0	1	2	0	0	0	0	22	0	4	2	0	0	0	0	0	5	0	3	0	0	0	0	9	0	0	2	0	0	0	3	1	1	17	0	0	0	0	3	0	29	6	0	0
518	23	0	15	0	0	0	1	0	0	0	0	0	22	1	2	6	0	1	0	4	0	6	0	1	0	0	0	0	10	1	0	0	0	1	0	0	0	5	15	0	0	0	0	0	0	23	8	0	0
519	26	0	19	0	0	0	1	0	0	0	0	0	23	0	4	2	0	0	0	0	0	2	0	1	0	0	0	0	7	0	0	0	0	0	0	1	2	0	21	0	0	0	1	0	0	34	6	0	0
520	31	0	27	0	0	0	0	0	0	0	0	0	28	1	5	0	0	1	0	0	0	1	0	4	0	0	0	1	6	0	0	1	0	0	0	1	1	0	27	0	0	0	0	0	0	47	5	0	0
521	14	0	12	0	0	0	0	0	0	0	0	0	15	0	0	5	0	0	0	3	0	1	0	0	0	0	0	0	5	0	0	0	0	0	0	0	0	0	14	0	0	0	0	0	2	30	5	0	0
522	45	0	29	0	0	1	0	0	0	0	0	0	41	0	9	4	0	0	0	0	0	11	0	5	0	0	0	0	14	0	0	4	1	0	0	0	1	2	30	0	0	0	0	0	0	53	13	0	0
523	19	0	12	0	0	1	0	0	0	0	0	0	16	0	4	3	0	0	0	0	0	4	0	4	0	0	0	0	8	0	0	2	0	0	0	3	1	1	12	0	0	0	0	0	0	27	7	0	0
524	31	0	18	0	0	0	0	0	0	0	0	0	30	0	2	2	0	0	0	0	0	10	0	0	0	0	0	0	4	0	0	1	0	0	0	0	1	4	20	0	0	0	0	0	0	48	4	0	0
525	12	0	12	0	0	0	0	0	0	0	0	0	16	0	4	2	0	0	0	0	0	2	0	0	0	0	0	1	6	1	0	1	0	1	0	0	0	0	13	0	0	0	0	0	0	12	6	0	0
526	22	0	17	0	0	1	0	0	0	0	0	0	19	2	5	7	0	2	0	0	0	2	0	5	0	0	0	0	17	0	0	0	0	0	0	4	2	0	17	0	0	0	0	0	0	22	12	0	0
527	24	0	14	0	0	0	1	0	0	0	0	0	17	0	5	1	0	0	0	0	0	2	0	4	0	0	0	0	8	0	0	0	0	0	0	1	0	1	15	0	0	0	0	0	0	41	6	0	0
528	22	0	17	1	0	0	1	1	0	0	0	1	19	0	6	0	1	0	0	0	0	1	0	4	0	0	0	0	9	0	0	0	0	0	0	4	1	0	18	0	0	0	0	0	0	22	6	0	0
529	21	0	17	0	0	0	1	0	0	0	0	0	23	0	4	5	0	0	0	0	0	5	0	3	0	0	0	1	11	0	0	3	0	0	0	1	0	0	18	0	0	0	0	0	0	29	9	0	0
530	26	0	21	0	0	1	0	0	0	0	0	0	23	2	4	3	0	2	0	1	0	2	0	5	0	0	0	0	9	0	0	1	0	0	0	4	0	0	21	0	0	0	0	0	1	34	7	0	0
531	23	0	21	0	0	0	1	0	0	0	0	0	24	0	3	3	0	0	0	2	0	2	0	1	0	0	0	0	7	0	0	2	0	0	0	1	0	0	22	0	0	0	0	0	2	23	6	0	0
532	28	0	23	0	0	1	0	0	0	0	0	0	23	0	6	5	0	0	0	0	0	0	0	5	0	0	0	0	11	0	0	0	0	0	0	4	0	0	23	0	0	0	0	0	0	28	11	0	0
533	24	0	20	0	0	0	0	0	0	0	0	0	23	0	8	0	0	0	0	0	0	2	0	4	0	0	0	0	8	1	0	2	0	1	0	0	3	0	20	0	0	0	0	0	0	24	8	0	0
534	11	0	6	0	0	0	0	0	0	0	0	0	10	2	1	1	0	2	0	0	0	0	0	0	0	0	0	0	6	0	1	0	0	0	0	0	1	0	10	0	0	0	0	0	0	11	2	0	0
535	23	0	15	0	0	0	1	0	0	0	0	0	23	1	3	4	0	1	0	1	0	1	0	1	0	0	0	0	9	0	0	1	0	0	0	1	0	3	22	0	0	0	0	0	1	23	7	0	0
536	35	0	18	0	0	0	0	0	0	0	0	0	32	0	4	0	0	0	0	0	0	13	0	0	0	0	0	0	5	0	1	1	0	0	0	0	3	8	19	0	0	0	0	0	0	61	4	0	0
537	20	0	15	0	0	1	1	0	0	0	0	0	17	0	5	5	0	0	0	1	0	2	0	4	0	0	0	0	11	0	0	1	0	0	0	3	1	0	15	0	0	0	0	0	1	28	10	0	0
538	21	0	12	0	0	0	1	0	0	0	0	0	20	0	5	2	0	0	0	1	0	7	0	2	0	0	0	0	8	0	0	1	0	0	0	1	1	0	13	0	0	0	0	0	0	29	7	0	0
539	26	0	21	0	0	0	0	0	0	0	0	0	25	0	5	0	0	0	0	0	0	4	0	5	0	0	0	0	5	0	0	4	0	0	0	4	0	0	21	0	0	0	0	0	0	34	5	0	0
540	34	0	24	3	0	0	0	0	3	0	0	0	31	0	8	2	0	0	0	0	0	6	0	4	0	0	0	0	13	1	0	1	1	1	0	0	1	0	24	0	0	0	1	0	0	42	10	0	0
541	14	0	9	0	0	0	0	0	0	0	0	0	13	0	5	0	0	0	0	0	0	4	0	5	0	0	0	0	5	0	0	4	0	0	0	4	0	0	9	0	0	0	0	0	0	22	5	0	0
542	11	0	9	3	0	0	1	0	3	0	0	0	13	0	2	2	0	0	0	0	0	3	0	1	0	0	0	1	8	0	0	0	0	0	0	1	0	0	10	0	0	0	1	0	0	11	4	0	0
543	16	0	14	0	0	1	1	0	0	0	0	0	15	0	2	1	0	0	0	0	0	0	0	1	0	0	0	1	4	0	0	0	0	0	0	0	1	0	15	0	0	0	0	0	0	16	3	0	0
544	21	0	15	0	0	0	0	0	0	0	0	0	22	0	2	3	0	0	0	1	0	5	0	2	0	0	0	0	5	0	0	3	0	0	0	2	1	2	17	0	0	0	0	0	1	29	5	0	0
545	10	0	0	0	0	0	0	0	0	0	0	0	15	0	0	2	0	0	0	2	0	13	0	0	0	0	0	0	2	0	0	4	0	0	0	0	0	6	2	0	0	0	1	0	0	18	2	0	0
546	20	0	12	0	0	0	0	0	0	0	0	1	19	0	4	3	1	0	0	0	0	2	0	0	0	0	0	1	8	0	0	0	0	1	0	0	1	1	16	0	0	0	0	0	0	37	7	0	0
547	20	0	15	0	0	0	1	0	0	0	0	1	16	0	5	3	1	0	0	0	0	1	0	4	0	0	0	0	10	0	0	1	0	0	0	4	0	0	15	0	0	0	0	0	0	28	8	0	0
548	34	0	32	0	0	0	0	0	0	0	0	1	34	2	4	2	1	2	0	1	0	1	0	2	0	0	0	0	9	0	0	0	0	0	0	0	1	0	33	0	0	0	0	0	1	42	6	0	0
549	31	0	27	0	0	0	0	0	0	0	0	0	28	1	5	0	0	1	0	0	0	1	0	4	0	0	0	1	6	0	0	1	0	0	0	1	1	0	27	0	0	0	0	0	0	47	5	0	0
550	19	0	11	0	0	0	1	0	0	0	0	0	17	1	4	2	0	1	0	0	0	5	0	3	0	0	0	1	9	0	0	0	0	0	0	0	0	0	12	0	0	0	0	0	0	36	6	0	0
551	18	0	16	0	0	0	0	0	0	0	0	0	21	1	4	3	0	1	0	0	0	2	0	2	0	0	0	0	8	0	0	2	0	0	0	0	2	0	19	0	0	0	0	0	0	18	7	0	0
552	21	0	12	0	0	0	1	0	0	0	0	0	18	2	5	1	0	0	0	0	0	5	0	2	0	0	0	0	9	0	0	1	0	0	0	1	2	2	13	0	0	0	0	0	0	29	6	0	0
553	28	0	18	0	0	0	0	0	0	0	0	0	26	0	7	2	0	0	0	0	0	7	0	4	0	0	0	0	9	1	0	1	1	1	0	0	2	1	18	0	0	0	0	0	0	36	9	0	0
554	23	0	15	0	0	0	1	0	0	0	0	0	24	0	3	3	0	0	0	0	0	2	0	1	0	0	0	0	7	0	0	2	0	0	0	1	0	3	22	0	0	0	0	0	0	23	6	0	0
555	28	0	19	0	0	0	2	0	0	0	0	0	26	0	3	1	0	0	0	0	0	5	0	3	0	0	0	0	6	0	0	1	0	0	0	1	0	0	21	0	0	0	0	0	0	53	4	0	0
556	20	0	15	0	0	0	1	0	0	0	0	1	17	0	4	2	1	0	0	1	0	2	0	4	0	0	0	0	8	0	0	2	0	0	0	4	0	0	15	0	0	0	0	0	1	28	6	0	0
557	16	0	13	0	0	0	1	0	0	0	0	0	16	0	5	1	0	0	0	0	0	2	0	2	0	0	0	1	7	1	0	2	0	1	0	2	1	0	13	0	0	0	0	0	0	16	6	0	0
558	40	0	33	0	0	0	0	0	0	0	0	0	36	1	4	0	0	1	0	0	0	2	0	2	0	0	0	0	5	0	0	0	0	0	0	2	0	1	34	0	0	0	0	0	0	40	4	0	0
559	24	0	18	0	0	0	0	0	0	0	0	0	27	0	2	5	0	0	0	1	0	7	0	0	0	0	0	0	7	0	0	3	0	0	0	0	0	2	20	0	0	0	0	0	1	24	7	0	0
560	33	0	25	0	0	0	1	0	0	0	0	0	33	0	4	4	0	0	0	0	0	8	0	3	0	0	0	1	9	0	0	4	0	0	0	0	0	0	25	0	0	0	0	0	0	66	8	0	0
561	22	0	15	0	0	0	0	0	0	0	0	0	19	1	5	1	0	1	0	0	0	2	0	2	0	0	0	0	7	0	0	0	0	0	0	2	3	1	17	0	0	0	0	0	0	22	6	0	0
562	26	0	14	0	0	1	1	0	0	0	0	0	19	1	5	2	0	1	0	0	0	5	0	5	0	0	0	0	9	0	0	1	0	0	0	2	0	0	14	0	0	0	0	0	0	34	7	0	0
563	26	0	21	5	0	0	0	2	3	0	0	0	23	0	5	0	0	0	0	0	0	2	0	5	0	0	0	0	10	0	0	0	0	0	0	5	0	0	21	0	0	0	1	0	0	34	5	0	0
564	23	0	21	0	0	0	1	0	0	0	0	0	23	0	3	4	0	0	0	3	0	1	0	1	0	0	0	0	8	0	0	1	0	0	0	1	0	0	22	0	0	0	0	0	3	23	7	0	0
565	33	0	24	0	0	1	0	0	0	0	0	0	30	0	6	5	0	0	0	1	0	5	0	4	0	0	0	0	12	0	0	3	1	0	0	0	1	1	25	0	0	0	0	0	1	41	11	0	0
566	28	0	20	0	0	2	0	0	0	0	0	0	23	0	6	2	0	0	0	0	0	3	0	8	0	0	0	0	10	0	0	1	0	0	0	4	0	0	20	0	0	0	0	0	0	28	8	0	0
567	33	0	26	0	0	0	0	0	0	0	0	0	30	0	6	4	0	0	0	0	0	3	0	2	0	0	0	0	12	0	0	1	0	0	0	0	2	2	27	0	1	0	0	0	0	41	10	0	0
568	12	0	0	0	0	0	0	0	0	0	0	0	20	0	0	3	0	0	0	2	0	15	0	0	0	0	0	0	3	0	0	2	0	0	0	0	0	4	5	0	0	0	2	0	0	30	3	0	0
569	26	0	21	0	0	0	2	0	0	0	0	1	25	0	5	2	1	0	0	0	0	3	0	3	0	0	0	1	10	0	0	2	0	0	0	1	0	0	22	0	0	0	0	0	0	34	7	0	0
570	12	0	12	0	0	0	0	0	0	0	0	0	16	0	4	5	0	0	0	1	0	1	0	0	0	0	0	0	11	0	1	0	0	0	0	0	4	0	15	0	0	0	0	0	0	12	9	0	0
571	11	0	3	0	0	0	1	0	0	0	0	0	14	0	3	2	0	0	0	0	0	9	0	1	0	0	0	0	7	0	1	2	0	0	0	1	2	1	5	0	0	0	0	0	0	11	5	0	0
572	19	0	6	0	0	0	0	0	0	0	0	0	22	1	5	3	0	1	0	0	0	11	0	0	0	0	0	0	10	0	0	2	0	2	0	0	2	8	9	0	0	0	0	0	0	36	8	0	0
573	27	0	22	0	0	0	0	0	0	0	0	0	25	0	5	6	0	0	0	0	0	2	0	0	0	0	0	0	11	0	0	0	0	0	0	0	0	1	23	0	0	0	0	0	0	35	11	0	0
574	38	0	33	0	0	0	0	0	0	0	0	0	35	0	3	2	0	0	0	0	0	1	0	1	0	0	0	0	5	0	0	0	0	0	0	0	2	1	34	0	0	0	0	0	0	54	5	0	0
575	21	0	20	0	0	1	0	0	0	0	0	0	25	0	1	5	0	0	0	1	0	3	0	1	0	0	0	0	6	0	0	1	0	0	0	0	1	0	22	0	0	0	0	0	0	29	6	0	0
576	23	0	21	0	0	0	1	0	0	0	0	0	23	0	2	3	0	0	0	0	0	2	0	1	0	0	0	0	6	0	0	1	0	0	0	1	0	0	21	0	0	0	0	0	0	23	5	0	0
577	29	0	22	0	0	0	2	0	0	0	0	0	23	0	7	0	0	0	0	0	0	0	0	5	0	0	0	0	9	0	0	0	0	0	0	3	1	0	23	0	0	0	0	0	0	45	7	0	0
578	31	0	24	0	0	0	0	0	0	0	0	0	27	1	4	2	0	1	0	0	0	1	0	3	0	0	0	1	7	0	0	0	0	0	0	1	2	2	26	0	0	0	0	0	0	47	6	0	0
579	20	0	12	0	0	0	0	0	0	0	0	0	19	1	4	3	0	1	0	0	0	2	0	0	0	0	0	1	8	0	0	0	0	1	0	0	1	1	16	0	0	0	0	0	0	37	7	0	0
580	17	0	14	1	0	0	0	1	0	0	0	0	18	2	5	1	0	2	0	0	0	3	0	3	0	0	0	1	10	0	0	2	0	0	0	3	1	0	15	0	0	0	0	0	0	17	6	0	0
581	22	0	14	0	0	0	0	0	0	0	0	0	21	0	7	6	0	0	0	0	0	6	0	3	0	0	0	1	16	0	0	2	0	0	0	3	2	1	15	0	0	0	0	0	0	22	13	0	0
582	17	0	6	0	0	0	0	0	0	0	0	0	18	1	2	0	0	1	0	0	0	9	0	0	0	0	0	0	3	0	0	2	0	0	0	0	0	2	9	0	0	0	1	0	0	17	2	0	0
583	26	0	24	0	0	0	0	0	0	0	0	0	27	1	5	7	0	1	0	1	0	2	0	2	0	0	0	0	14	0	0	0	0	0	0	0	2	0	25	0	0	0	0	0	0	43	12	0	0
584	11	0	8	0	0	0	0	0	0	0	0	0	25	0	4	0	0	0	0	0	0	17	0	3	0	0	0	1	4	0	0	1	0	0	0	3	0	0	8	0	0	0	0	0	0	11	4	0	0
585	16	0	6	0	0	0	0	0	0	0	0	0	19	0	2	3	0	0	0	0	0	12	0	0	0	0	0	0	5	0	0	0	0	0	0	0	1	3	7	0	0	0	1	0	0	30	5	0	0
586	28	0	26	0	0	0	0	0	0	0	0	2	28	0	4	2	2	0	0	0	0	0	0	2	0	0	0	0	8	0	0	0	0	0	0	0	1	0	28	0	0	0	0	0	0	36	6	0	0
587	0	0	0	0	0	0	0	0	0	0	0	0	19	0	0	2	0	0	0	2	0	11	0	0	0	0	0	0	2	0	0	3	0	0	0	0	0	0	8	0	0	0	0	0	0	0	2	0	0
588	26	0	21	4	0	0	0	4	0	0	0	0	22	0	5	0	0	0	0	0	0	1	0	5	0	0	0	0	9	0	0	0	0	0	0	5	0	0	21	0	0	0	0	0	0	34	5	0	0
589	6	0	0	0	0	0	0	0	0	0	0	0	13	0	1	4	0	0	0	1	0	6	0	0	0	0	0	1	5	0	0	4	0	0	0	0	0	0	7	0	0	0	1	0	0	6	5	0	0
590	9	0	8	0	0	1	0	0	0	0	0	0	10	0	1	5	0	0	0	2	0	1	0	1	0	0	0	1	6	0	0	1	0	0	0	0	0	0	9	0	0	0	0	0	1	17	6	0	0
591	16	0	15	0	0	1	0	0	0	0	0	0	20	1	1	3	0	1	0	0	0	5	0	1	0	0	0	0	5	0	0	2	0	0	0	0	0	0	15	0	0	0	0	0	0	24	4	0	0
592	20	0	15	1	0	0	1	1	0	0	0	0	17	2	4	0	0	2	0	0	0	2	0	4	0	0	0	0	9	0	0	1	0	0	0	4	0	0	15	0	0	0	0	0	0	28	4	0	0
593	24	0	22	3	0	0	0	0	3	0	0	0	25	1	4	0	0	1	0	0	0	2	0	2	0	0	0	0	9	1	0	0	0	1	0	0	1	0	22	0	0	0	1	0	0	24	4	0	0
594	14	0	9	0	0	1	1	0	0	0	0	0	10	0	4	1	0	0	0	0	0	1	0	4	0	0	0	1	6	0	0	0	0	0	0	3	0	0	9	0	0	0	0	0	0	22	5	0	0
595	32	0	10	0	0	0	0	0	0	0	0	0	22	0	6	4	0	0	0	0	0	8	0	2	0	0	0	0	14	0	0	0	0	0	0	0	4	0	14	0	0	0	0	0	0	46	10	0	0
596	18	0	16	3	0	0	0	0	3	0	0	0	24	1	3	2	0	1	0	0	0	7	0	2	0	0	0	0	9	0	0	1	0	0	0	2	2	0	17	0	0	0	1	0	0	34	5	0	0
597	23	0	18	0	0	0	0	0	0	0	0	0	23	0	2	2	0	0	0	0	0	4	0	0	0	0	0	0	4	0	0	2	0	0	0	0	0	1	19	0	0	0	0	0	0	23	4	0	0
598	26	0	21	1	0	0	0	1	0	0	0	0	22	0	5	0	0	0	0	0	0	1	0	5	0	0	0	0	6	0	0	0	0	0	0	5	0	0	21	0	0	0	0	0	0	34	5	0	0
599	17	0	8	0	0	0	0	0	0	0	0	0	18	0	4	1	0	0	0	0	0	9	0	2	0	0	0	0	5	0	0	3	0	0	0	0	2	1	9	0	0	0	2	0	0	32	5	0	0
600	12	0	10	0	0	0	0	0	0	0	0	0	14	0	3	2	0	0	0	0	0	3	0	2	0	0	0	0	6	1	0	1	0	1	0	0	1	0	10	0	0	0	0	0	0	12	5	0	0
601	21	0	17	0	0	0	1	0	0	0	0	0	19	0	4	1	0	0	0	0	0	1	0	3	0	0	0	0	7	0	0	0	0	0	0	2	1	0	18	0	0	0	0	0	0	29	5	0	0
602	18	0	12	0	0	0	0	0	0	0	0	0	17	0	3	5	0	0	0	0	0	2	0	0	0	0	0	0	9	0	0	0	0	0	0	0	1	0	15	0	0	0	0	0	0	35	8	0	0
603	17	0	8	0	0	1	0	0	0	0	0	0	15	0	4	2	0	0	0	1	0	7	0	3	0	0	0	0	6	0	0	2	0	0	0	2	0	0	8	0	0	0	0	0	1	17	6	0	0
604	12	0	12	0	0	0	0	0	0	0	0	0	18	0	0	4	0	0	0	0	0	3	0	0	0	0	0	0	4	0	0	3	0	0	0	0	0	0	15	0	0	0	0	0	0	12	4	0	0
605	22	0	21	1	0	0	0	1	0	0	0	0	22	1	3	2	0	1	0	1	0	0	0	1	0	0	0	0	7	0	0	0	0	0	0	0	2	0	22	0	0	0	0	0	1	30	5	0	0
606	12	0	6	0	0	0	0	0	0	0	0	0	14	0	1	4	0	0	0	0	0	6	0	0	0	0	0	0	5	0	0	2	0	0	0	0	0	1	8	0	0	0	0	0	0	12	5	0	0
607	18	0	11	3	0	0	0	0	3	0	0	0	18	0	5	1	0	0	0	0	0	7	0	4	0	0	0	0	10	0	0	1	0	0	0	3	1	1	11	0	0	0	1	3	0	23	6	0	0
608	28	0	22	2	0	0	0	2	0	0	0	0	28	0	4	0	0	0	0	0	0	6	0	2	0	0	0	0	8	0	0	0	0	0	0	0	0	0	22	0	0	0	0	0	0	60	4	0	0
609	22	0	13	0	0	0	2	0	0	0	0	0	17	2	3	1	0	2	0	0	0	4	0	3	0	0	0	0	8	0	0	0	0	0	0	2	0	0	13	0	0	0	0	0	0	47	4	0	0
610	25	0	20	4	0	0	1	1	3	0	0	0	23	0	4	1	0	0	0	0	0	2	0	2	0	0	0	0	11	0	0	0	0	0	0	2	1	0	21	0	0	0	1	0	0	41	5	0	0
611	39	0	28	0	0	0	0	0	0	0	0	0	36	0	6	5	0	0	0	0	0	4	0	2	0	0	0	0	12	0	0	1	0	0	0	0	1	0	32	0	0	0	1	0	0	64	11	0	0
612	19	0	6	0	0	0	0	0	0	0	0	0	19	1	4	2	0	1	0	0	0	11	0	0	0	0	0	0	7	0	0	1	0	0	0	0	3	5	8	0	0	0	0	0	0	36	6	0	0
613	19	0	6	0	0	0	0	0	0	0	0	0	21	0	1	4	0	0	0	0	0	12	0	0	0	0	0	0	6	0	0	3	0	0	0	0	0	2	9	0	0	0	2	0	0	43	5	0	0
614	21	0	17	0	0	0	1	0	0	0	0	0	21	0	4	3	0	0	0	0	0	4	0	3	0	0	0	1	9	0	0	3	0	0	0	1	0	0	17	0	0	0	0	0	0	29	7	0	0
615	15	0	5	0	0	0	0	0	0	0	0	0	12	0	8	0	0	0	0	0	0	5	0	4	0	0	0	1	8	2	0	0	0	2	0	2	0	0	5	0	0	0	0	0	0	23	8	0	0
616	26	0	24	0	0	2	0	0	0	0	0	0	28	0	0	8	0	0	0	0	0	4	0	2	0	0	0	0	8	0	0	2	0	0	0	0	0	0	24	0	0	0	0	0	0	42	8	0	0
617	31	0	26	0	0	1	0	0	0	0	0	0	33	0	7	2	0	0	0	0	0	2	0	5	0	0	0	0	9	0	0	2	0	1	0	4	2	0	30	0	0	0	0	0	0	39	9	0	0
618	30	0	15	0	0	0	0	0	0	0	0	0	33	0	7	2	0	0	0	0	0	17	0	3	0	0	0	0	9	0	0	5	0	0	0	0	2	4	16	0	0	0	0	0	0	30	9	0	0
619	20	0	15	0	0	1	1	0	0	0	0	0	18	0	4	4	0	0	0	1	0	3	0	4	0	0	0	0	9	0	0	2	0	0	0	3	1	0	15	0	0	0	0	0	1	28	8	0	0
620	15	0	6	0	0	0	0	0	0	0	0	0	18	1	2	5	0	1	0	0	0	6	0	0	0	0	0	0	8	0	0	2	0	0	0	0	0	7	12	0	0	0	0	0	0	23	7	0	0
621	16	0	9	0	0	0	1	0	0	0	0	0	16	0	3	0	0	0	0	0	0	6	0	1	0	0	0	1	4	1	0	1	0	1	0	0	0	0	9	0	0	0	0	0	0	24	3	0	0
622	33	0	26	0	0	2	1	0	0	0	0	0	27	0	4	3	0	0	0	0	0	1	0	6	0	0	0	0	8	0	0	0	0	0	0	4	0	0	26	0	0	0	0	0	0	57	7	0	0
623	12	0	6	0	0	0	0	0	0	0	0	0	10	0	6	2	0	0	0	0	0	4	0	6	0	0	0	0	9	0	0	4	0	0	0	4	0	0	6	0	0	0	0	0	0	29	8	0	0
624	27	0	22	0	0	0	1	0	0	0	0	0	26	0	7	2	0	0	0	0	0	3	0	4	0	0	0	0	10	1	0	1	1	1	0	0	2	0	22	0	0	0	0	0	0	35	9	0	0
625	15	0	13	0	2	0	0	0	0	0	0	0	21	0	3	4	0	0	0	1	0	6	0	2	0	0	0	0	9	0	0	4	0	0	0	2	2	0	15	0	0	0	0	0	0	23	7	0	0
626	25	0	18	0	0	0	1	0	0	0	0	0	25	0	3	6	0	0	0	0	0	7	0	2	0	0	0	1	11	0	0	3	0	0	0	0	0	0	18	0	0	0	0	0	0	42	9	0	0
627	11	0	7	0	0	0	0	0	0	0	0	0	12	0	4	4	0	0	0	1	0	3	0	4	0	0	0	0	9	0	0	0	0	0	0	4	0	0	9	0	0	0	0	0	0	11	8	0	0
628	12	0	6	0	0	0	0	0	0	0	0	0	15	0	1	3	0	0	0	0	0	7	0	0	0	0	0	0	4	0	0	3	0	0	0	0	0	1	8	0	0	0	0	0	0	12	4	0	0
629	21	0	15	0	0	0	0	0	0	0	0	0	21	0	2	3	0	0	0	1	0	4	0	2	0	0	0	0	5	0	0	2	0	0	0	2	1	2	17	0	0	0	0	0	1	29	5	0	0
630	17	0	12	0	0	0	0	0	0	0	0	0	17	0	3	5	0	0	0	1	0	1	0	0	0	0	0	0	9	0	0	1	0	0	0	0	1	0	16	0	0	0	0	0	1	17	8	0	0
631	23	0	17	0	0	0	1	0	0	0	0	0	18	1	5	0	0	1	0	0	0	1	0	5	0	0	0	0	7	0	0	1	0	0	0	5	1	0	17	0	0	0	0	0	0	39	5	0	0
632	19	0	9	1	0	0	0	1	0	0	0	0	17	0	3	3	0	0	0	1	0	7	0	1	0	0	0	0	7	0	0	0	0	0	0	1	1	1	10	0	0	0	0	3	0	24	6	0	0
633	27	0	22	0	0	0	1	0	0	0	0	0	22	1	5	2	0	1	0	0	0	0	0	4	0	0	0	1	10	0	0	0	1	0	0	2	0	0	22	0	0	0	0	0	0	35	7	0	0
634	17	0	12	0	0	0	0	0	0	0	0	0	16	0	7	0	0	0	0	0	0	2	0	5	0	0	0	0	7	0	0	2	0	0	0	3	1	0	14	0	0	0	0	0	0	17	7	0	0
635	34	0	20	0	0	0	0	0	0	0	0	0	31	0	3	1	0	0	0	0	0	9	0	1	0	0	0	0	4	0	0	0	0	0	0	1	2	4	22	0	0	0	0	0	0	59	4	0	0
636	12	0	12	0	0	0	0	0	0	0	0	0	18	0	0	4	0	0	0	0	0	3	0	0	0	0	0	0	4	0	0	3	0	0	0	0	0	0	15	0	0	0	0	0	0	12	4	0	0
637	17	0	12	1	0	0	0	1	0	0	0	0	16	1	2	1	0	1	0	0	0	0	0	0	0	0	0	0	6	0	0	0	0	0	0	0	1	0	16	0	0	0	0	0	0	17	3	0	0
638	11	0	6	0	0	0	0	0	0	0	0	1	11	0	2	2	1	0	0	0	0	3	0	0	0	0	0	0	5	0	0	1	0	0	0	0	1	1	8	0	0	0	0	0	0	11	4	0	0
639	26	0	24	0	0	2	0	0	0	0	0	0	26	0	0	4	0	0	0	0	0	2	0	2	0	0	0	0	4	0	0	2	0	0	0	0	0	0	24	0	0	0	0	0	0	42	4	0	0
640	23	0	14	0	0	1	0	0	0	0	0	0	21	0	3	3	0	0	0	0	0	7	0	3	0	0	0	0	7	0	0	1	0	0	0	2	0	0	14	0	0	0	0	0	0	23	6	0	0
641	24	0	18	0	0	0	0	0	0	0	0	0	27	0	2	5	0	0	0	1	0	7	0	0	0	0	0	0	7	0	0	3	0	0	0	0	0	2	20	0	0	0	0	0	1	24	7	0	0
642	21	0	12	0	0	0	1	0	0	0	0	0	20	0	5	3	0	0	0	1	0	7	0	2	0	0	0	0	9	0	0	1	0	0	0	1	1	0	13	0	0	0	0	0	0	29	8	0	0
643	27	0	23	0	0	0	1	0	0	0	0	0	25	0	4	3	0	0	0	0	0	1	0	3	0	0	0	0	9	0	0	0	0	0	0	2	1	0	24	0	0	0	0	0	0	35	7	0	0
644	25	0	12	0	0	0	0	0	0	0	0	0	24	2	5	1	0	2	0	0	0	8	0	0	0	0	0	0	9	0	0	0	0	2	0	0	2	7	14	0	0	0	0	0	0	42	6	0	0
645	13	0	3	0	0	0	1	0	0	0	0	0	16	0	5	7	0	0	0	2	0	4	0	1	0	0	0	1	14	0	0	0	0	0	0	1	1	2	12	0	0	0	0	4	0	18	12	0	0
646	21	0	14	1	0	0	0	1	0	0	0	0	17	2	5	1	0	2	0	0	0	2	0	3	0	0	0	0	10	0	0	1	0	0	0	3	1	0	15	0	0	0	0	0	0	29	6	0	0
647	43	0	29	1	0	2	0	1	0	0	0	0	33	0	8	4	0	0	0	0	0	4	0	8	0	0	0	0	14	0	0	0	1	0	0	2	0	0	29	0	0	0	0	0	0	59	12	0	0
648	21	0	15	0	0	0	1	0	0	0	0	0	25	0	2	3	0	0	0	0	0	6	0	1	0	0	0	0	8	0	0	4	0	0	0	1	0	1	19	0	0	0	0	0	0	29	5	0	0
649	27	0	17	0	0	0	0	0	0	0	0	0	25	0	5	1	0	0	0	0	0	8	0	4	0	0	0	0	6	0	0	2	0	0	0	3	0	1	17	0	0	0	0	0	0	35	6	0	0
650	11	0	9	0	0	0	1	0	0	0	0	0	9	0	3	2	0	0	0	0	0	0	0	1	0	0	0	1	7	0	0	0	0	0	0	1	1	0	9	0	0	0	0	0	0	11	5	0	0
651	28	0	20	0	0	2	0	0	0	0	0	0	23	0	8	6	0	0	0	0	0	3	0	8	0	0	0	0	16	0	0	1	0	0	0	4	0	0	20	0	0	0	0	0	0	28	14	0	0
652	12	0	6	0	0	0	0	0	0	0	0	0	12	0	3	0	0	0	0	0	0	5	0	0	0	0	0	0	3	0	0	0	0	1	0	0	0	0	6	0	0	0	0	0	0	12	3	0	0
653	20	0	14	0	0	0	0	0	0	0	0	0	18	0	4	6	0	0	0	0	0	4	0	4	0	0	0	0	11	0	0	3	1	0	0	0	3	1	14	0	0	0	0	0	0	36	10	0	0
654	22	0	14	0	0	0	0	0	0	0	0	0	18	0	4	0	0	0	0	0	0	3	0	3	0	0	0	0	5	0	0	1	0	0	0	3	0	1	15	0	0	0	0	0	0	47	4	0	0
655	25	0	12	0	0	0	0	0	0	0	0	0	26	0	4	8	0	0	0	1	0	7	0	0	0	0	0	0	15	0	0	1	0	0	0	0	1	2	19	0	0	0	0	4	0	30	12	0	0
656	27	0	22	1	0	0	2	1	0	0	0	0	24	0	7	0	0	0	0	0	0	1	0	3	0	0	0	0	10	0	0	1	0	0	0	3	1	0	23	0	0	0	0	0	0	27	7	0	0
657	18	0	0	0	0	0	0	0	0	0	0	0	26	0	0	3	0	0	0	0	0	20	0	0	0	0	0	0	3	0	0	2	0	0	0	0	0	4	6	0	0	0	2	0	0	36	3	0	0
658	15	0	11	0	0	0	0	0	0	0	0	0	14	0	5	0	0	0	0	0	0	3	0	4	0	0	0	0	5	0	0	2	0	0	0	2	1	0	11	0	0	0	0	0	0	23	5	0	0
659	19	0	9	1	0	0	0	1	0	0	0	0	23	0	3	9	0	0	0	4	0	10	0	1	0	0	0	0	13	0	0	0	0	0	0	1	0	1	13	0	0	0	1	3	0	24	12	0	0
660	28	0	21	0	0	0	1	0	0	0	0	0	25	0	3	1	0	0	0	0	0	3	0	1	0	0	0	0	5	0	0	1	0	0	0	1	0	1	22	0	0	0	0	0	0	28	4	0	0
661	11	0	8	0	0	0	0	0	0	0	0	0	8	0	4	0	0	0	0	0	0	0	0	3	0	0	0	1	5	0	0	0	0	0	0	3	0	0	8	0	0	0	0	0	0	11	4	0	0
662	33	0	27	0	0	0	0	0	0	0	0	0	33	1	5	2	0	1	0	1	0	2	0	1	0	0	0	1	9	0	0	0	0	0	0	0	0	0	31	0	0	0	0	0	0	41	7	0	0
663	20	0	15	0	0	0	0	0	0	0	0	0	18	3	2	1	0	2	0	0	0	2	0	1	0	0	0	0	6	0	0	0	0	0	0	0	0	2	16	0	0	0	0	4	0	25	3	0	0
664	21	0	11	0	0	0	0	0	0	0	0	0	20	0	6	1	0	0	0	0	0	9	0	4	0	0	0	0	7	0	0	3	0	0	0	3	0	0	11	0	0	0	0	0	0	29	7	0	0
665	23	0	20	1	0	0	0	1	0	0	0	0	25	0	3	4	0	0	0	1	0	4	0	3	0	0	0	0	9	0	0	1	0	0	0	3	0	0	21	0	0	0	1	0	0	23	7	0	0
666	21	0	14	0	0	0	0	0	0	0	0	0	18	2	4	1	0	2	0	0	0	3	0	3	0	0	0	0	9	0	0	1	0	0	0	3	0	0	15	0	0	0	0	0	0	29	5	0	0
667	21	0	11	3	0	0	0	0	3	0	0	0	21	0	5	2	0	0	0	0	0	10	0	4	0	0	0	0	11	0	0	3	0	0	0	3	0	2	11	0	0	0	1	0	0	29	7	0	0
668	20	0	19	0	0	1	0	0	0	0	0	0	24	0	1	3	0	0	0	0	0	5	0	1	0	0	0	0	4	0	0	2	0	0	0	0	0	0	19	0	0	0	0	0	0	37	4	0	0
669	20	0	19	0	0	1	0	0	0	0	0	0	19	0	0	3	0	0	0	1	0	0	0	1	0	0	0	0	3	0	0	0	0	0	0	0	0	0	19	0	0	0	0	0	1	55	3	0	0
670	16	0	13	0	0	2	0	0	0	0	0	0	14	0	3	2	0	0	0	0	0	0	0	3	0	0	0	1	5	0	0	0	0	0	0	0	1	0	14	0	0	0	0	0	0	16	5	0	0
671	34	0	27	0	0	0	0	0	0	0	0	1	30	2	4	0	1	2	0	0	0	2	0	2	0	0	0	0	7	0	0	0	0	0	0	2	0	1	28	0	0	0	0	0	0	34	4	0	0
672	11	0	6	0	0	0	0	0	0	0	0	0	15	0	2	7	0	0	0	2	0	5	0	0	0	0	0	0	9	0	0	0	0	0	0	0	1	2	10	0	0	0	0	0	0	11	9	0	0
673	20	0	10	0	0	0	0	0	0	0	0	0	19	0	5	4	0	0	0	0	0	6	0	2	0	0	0	1	9	0	0	2	0	0	0	0	2	1	13	0	0	0	1	0	0	36	9	0	0
674	18	0	10	0	0	0	0	0	0	0	0	0	16	0	4	0	0	0	0	0	0	5	0	2	0	0	0	0	5	1	0	0	0	1	0	0	1	0	10	0	0	0	0	0	0	18	4	0	0
675	26	0	14	0	0	1	1	0	0	0	0	0	19	0	6	4	0	0	0	0	0	5	0	5	0	0	0	0	11	0	0	1	0	0	0	2	0	0	14	0	0	0	0	0	0	34	10	0	0
676	27	0	20	0	0	0	0	0	0	0	0	0	27	0	3	1	0	0	0	0	0	2	0	1	0	0	0	1	4	0	0	1	0	1	0	1	1	2	24	0	0	0	0	0	0	35	4	0	0
677	17	0	14	0	0	1	0	0	0	0	0	0	18	1	3	1	0	1	0	0	0	3	0	3	0	0	0	0	6	0	0	0	0	1	0	2	0	0	14	0	0	0	0	0	0	17	4	0	0
678	28	0	26	0	0	1	0	0	0	0	0	0	27	0	4	2	0	0	0	0	0	0	0	2	0	0	0	1	6	1	0	0	0	1	0	0	1	0	26	0	0	0	0	0	0	36	6	0	0
679	26	0	12	0	0	0	0	0	0	0	0	0	23	0	6	2	0	0	0	0	0	8	0	0	0	0	0	0	9	0	1	0	0	0	0	0	2	1	15	0	0	0	0	0	0	34	8	0	0
680	24	0	18	0	0	0	0	0	0	0	0	0	29	0	2	7	0	0	0	3	0	3	0	0	0	0	0	0	9	0	0	2	0	0	0	0	2	1	26	0	0	0	0	0	3	24	9	0	0
681	28	0	10	0	0	0	0	0	0	0	0	0	18	0	6	4	0	0	0	0	0	4	0	2	0	0	0	0	14	0	0	0	0	0	0	0	4	0	14	0	0	0	0	0	0	42	10	0	0
682	11	0	9	1	0	0	0	1	0	0	0	0	13	0	2	1	0	0	0	0	0	3	0	2	0	0	0	0	4	0	0	2	0	0	0	2	0	0	10	0	0	0	0	0	0	11	3	0	0
683	22	0	18	0	0	0	0	0	0	0	0	0	22	0	6	6	0	0	0	0	0	4	0	4	0	0	0	1	15	0	0	2	0	0	0	4	2	0	18	0	0	0	0	0	0	22	12	0	0
684	10	0	6	0	0	0	0	0	0	0	0	1	10	0	1	2	0	0	0	0	0	0	0	0	0	0	0	1	4	0	0	0	0	0	0	0	0	0	10	0	0	0	0	0	0	18	3	0	0
685	34	0	23	3	0	0	0	0	3	0	0	0	29	1	9	1	0	1	0	0	0	5	0	5	0	0	0	0	14	1	0	0	1	1	0	0	1	0	23	0	0	0	1	0	0	42	10	0	0
686	17	0	12	0	0	0	0	0	0	0	0	0	16	1	2	1	0	1	0	0	0	0	0	0	0	0	0	0	5	0	0	0	0	0	0	0	1	0	16	0	0	0	0	0	0	17	3	0	0
687	24	0	24	0	0	0	0	0	0	0	0	0	33	0	4	8	0	0	0	2	0	3	0	0	0	0	0	2	14	0	0	2	0	0	0	0	0	0	30	0	0	0	0	0	2	24	12	0	0
688	17	0	6	1	0	0	0	1	0	0	0	0	15	0	3	5	0	0	0	1	0	7	0	0	0	0	0	0	10	0	0	0	0	0	0	0	1	1	8	0	0	0	0	0	0	17	8	0	0
689	29	0	24	0	0	1	0	0	0	0	0	0	30	1	3	2	0	1	0	0	0	5	0	4	0	0	0	0	6	0	0	1	0	0	0	2	0	0	25	0	0	0	0	0	0	46	5	0	0
690	21	0	17	0	0	0	1	0	0	0	0	0	17	1	4	1	0	1	0	0	0	0	0	3	0	0	0	1	8	0	0	0	0	0	0	1	0	0	17	0	0	0	0	0	0	29	5	0	0
691	25	0	19	0	0	1	1	0	0	0	0	0	21	3	4	1	0	3	0	0	0	2	0	5	0	0	0	0	10	0	0	1	0	0	0	4	0	0	19	0	0	0	0	0	0	33	5	0	0
692	19	0	12	0	0	0	1	0	0	0	0	0	19	0	3	2	0	0	0	0	0	4	0	2	0	0	0	1	6	0	0	0	0	0	0	0	0	0	15	0	0	0	0	0	0	36	5	0	0
693	28	0	24	4	0	0	1	1	3	0	0	0	29	1	6	3	0	1	0	0	0	2	0	3	0	0	0	0	15	0	0	1	0	0	0	3	3	0	27	0	0	0	1	0	0	28	9	0	0
694	27	0	21	0	0	1	0	0	0	0	0	1	26	0	3	3	1	0	0	0	0	3	0	1	0	0	0	0	7	0	0	1	0	0	0	0	1	1	23	0	0	0	0	0	0	35	6	0	0
695	18	0	18	0	0	0	0	0	0	0	0	0	25	0	4	5	0	0	0	1	0	3	0	0	0	0	0	0	10	0	1	1	0	0	0	0	4	0	22	0	0	0	0	0	0	18	9	0	0
696	23	0	6	0	0	0	0	0	0	0	0	0	18	0	6	1	0	0	0	0	0	11	0	0	0	0	0	1	7	0	0	0	0	0	0	0	4	7	7	0	0	0	0	0	0	47	7	0	0
697	22	0	20	0	0	0	0	0	0	0	0	2	23	0	3	1	2	0	0	0	0	0	0	2	0	0	0	0	6	0	0	0	0	0	0	0	0	0	23	0	0	0	0	0	0	30	4	0	0
698	22	0	14	0	0	0	0	0	0	0	0	0	17	0	4	0	0	0	0	0	0	2	0	3	0	0	0	0	5	0	0	0	0	0	0	3	0	1	15	0	0	0	0	0	0	47	4	0	0
699	14	0	10	0	0	0	0	0	0	0	0	1	14	0	1	4	0	0	0	0	0	3	0	0	0	0	0	0	7	0	0	0	0	0	0	0	0	1	11	0	0	0	0	4	0	19	5	0	0
700	16	0	9	0	0	0	0	0	0	0	0	0	18	1	3	1	0	1	0	0	0	8	0	1	0	0	0	0	6	0	0	1	0	0	0	0	1	1	10	0	0	0	0	0	0	24	4	0	0
701	26	0	20	0	0	1	0	0	0	0	0	0	28	0	1	2	0	0	0	0	0	5	0	1	0	0	0	0	3	0	0	1	0	1	0	0	0	1	22	0	0	0	1	0	0	34	3	0	0
702	28	0	23	0	0	1	0	0	0	0	0	0	23	1	4	1	0	1	0	0	0	0	0	5	0	0	0	0	6	0	0	0	0	0	0	4	0	0	23	0	0	0	0	0	0	28	5	0	0
703	21	0	14	0	0	0	0	0	0	0	0	0	18	1	4	1	0	1	0	0	0	3	0	3	0	0	0	0	8	0	0	1	0	0	0	3	0	0	15	0	0	0	0	0	0	29	5	0	0
704	17	0	14	2	0	0	1	2	0	0	0	0	20	0	5	3	0	0	0	0	0	5	0	2	0	0	0	0	11	0	0	3	0	0	0	2	2	0	15	0	0	0	1	0	0	17	8	0	0
705	12	0	11	0	0	0	0	0	0	0	0	0	16	0	3	1	0	0	0	0	0	1	0	1	0	0	0	0	4	0	0	1	0	0	0	0	1	0	15	0	0	0	0	0	0	12	4	0	0
706	21	0	12	0	0	0	1	0	0	0	0	0	18	2	5	1	0	0	0	0	0	5	0	2	0	0	0	0	9	0	0	1	0	0	0	1	2	2	13	0	0	0	0	0	0	29	6	0	0
707	21	0	17	0	0	0	1	0	0	0	0	0	18	2	3	1	0	2	0	0	0	1	0	3	0	0	0	0	7	0	0	0	0	0	0	1	0	0	17	0	0	0	0	0	0	29	4	0	0
708	12	0	6	0	0	0	0	0	0	0	0	0	10	0	2	3	0	0	0	1	0	3	0	0	0	0	0	0	5	0	0	1	0	0	0	0	2	0	7	0	0	0	1	0	1	12	5	0	0
709	28	0	21	0	0	0	1	0	0	0	0	0	26	0	3	0	0	0	0	0	0	4	0	1	0	0	0	0	4	0	0	2	0	0	0	1	0	1	22	0	0	0	0	0	0	28	3	0	0
710	33	0	25	1	0	0	1	1	0	0	0	0	29	1	8	2	0	1	0	0	0	4	0	7	0	0	0	0	13	0	0	2	0	0	0	7	1	0	25	0	0	0	0	0	0	33	10	0	0
711	21	0	17	0	0	0	1	0	0	0	0	0	18	1	4	1	0	1	0	0	0	1	0	3	0	0	0	1	8	0	0	1	0	0	0	1	0	0	17	0	0	0	0	0	0	29	5	0	0
712	20	0	15	0	0	0	1	0	0	0	0	0	19	0	4	0	0	0	0	0	0	4	0	4	0	0	0	0	7	0	0	2	0	0	0	4	0	0	15	0	0	0	0	0	0	28	4	0	0
713	25	0	22	1	0	1	0	1	0	0	0	0	23	0	3	1	0	0	0	0	0	1	0	3	0	0	0	0	5	0	0	0	0	0	0	1	1	0	22	0	0	0	0	0	0	42	4	0	0
714	16	0	14	0	0	0	0	0	0	0	0	0	14	1	4	1	0	1	0	0	0	0	0	2	0	0	0	1	6	0	0	0	0	0	0	0	2	0	14	0	0	0	0	0	0	24	5	0	0
715	24	0	18	0	0	2	0	0	0	0	0	0	21	0	4	2	0	0	0	0	0	3	0	6	0	0	0	0	8	0	0	1	0	0	0	2	0	0	18	0	0	0	0	0	0	40	6	0	0
716	28	0	22	0	0	0	0	0	0	0	0	0	24	0	6	1	0	0	0	0	0	2	0	6	0	0	0	0	9	0	0	1	0	0	0	6	0	0	22	0	0	0	0	0	0	28	7	0	0
717	16	0	16	0	0	0	0	0	0	0	0	0	18	0	2	3	0	0	0	1	0	1	0	0	0	0	0	0	6	0	0	1	0	0	0	0	0	0	17	0	0	0	0	0	1	24	5	0	0
718	21	0	18	0	0	0	0	0	0	0	0	0	20	0	4	0	0	0	0	0	0	1	0	3	0	0	0	0	6	1	0	1	0	1	0	1	3	0	18	0	0	0	0	0	0	29	4	0	0
719	12	0	12	0	0	0	0	0	0	0	0	1	18	0	4	3	1	0	0	1	0	2	0	0	0	0	0	0	9	0	1	1	0	0	0	0	3	0	16	0	0	0	0	0	0	12	7	0	0
720	23	0	21	0	0	0	1	0	0	0	0	0	23	0	3	2	0	0	0	0	0	0	0	1	0	0	0	0	6	1	0	0	0	1	0	0	2	0	22	0	0	0	0	0	0	23	5	0	0
721	19	0	13	0	0	0	1	0	0	0	0	0	17	0	2	2	0	0	0	0	0	4	0	1	0	0	0	0	5	0	0	1	0	0	0	1	1	1	13	0	0	0	0	0	0	35	4	0	0
722	24	0	16	0	0	0	0	0	0	0	0	0	26	0	4	7	0	0	0	0	0	8	0	2	0	0	0	0	12	0	0	2	0	0	0	2	2	4	18	0	0	0	0	0	0	40	11	0	0
723	21	0	10	0	0	1	0	0	0	0	0	0	18	0	7	6	0	0	0	0	0	5	0	1	0	0	0	0	14	0	0	1	0	0	0	0	1	0	13	0	0	0	0	0	0	29	13	0	0
724	14	0	9	0	0	1	0	0	0	0	0	0	17	0	0	6	0	0	0	0	0	7	0	1	0	0	0	0	6	0	0	4	0	0	0	0	0	1	10	0	0	0	1	0	0	31	6	0	0
725	48	0	26	0	0	0	0	0	0	0	0	0	34	0	10	3	0	0	0	1	0	8	0	8	0	0	0	0	15	0	0	0	0	0	0	6	2	1	26	0	0	0	0	0	0	80	13	0	0
726	6	0	3	0	0	0	0	0	0	0	0	0	4	0	6	1	0	0	0	0	0	1	0	3	0	0	0	2	7	0	0	1	0	0	0	0	1	0	3	0	0	0	0	0	0	6	7	0	0
727	21	0	18	0	0	0	1	0	0	0	0	0	23	0	4	3	0	0	0	0	0	3	0	2	0	0	0	1	9	0	0	2	0	0	0	0	1	0	20	0	0	0	0	0	0	29	7	0	0
728	31	0	24	0	0	0	0	0	0	0	0	0	28	0	3	2	0	0	0	0	0	2	0	3	0	0	0	0	5	0	0	1	0	0	0	1	2	2	26	0	0	0	0	0	0	47	5	0	0
729	23	0	20	1	0	0	0	1	0	0	0	0	23	1	5	2	0	1	0	0	0	0	0	3	0	0	0	0	9	0	0	0	0	0	0	2	1	0	23	0	0	0	0	0	0	23	7	0	0
730	30	0	23	0	0	0	0	0	0	0	0	0	26	1	4	1	0	1	0	0	0	1	0	3	0	0	0	1	6	0	0	0	0	0	0	3	2	2	25	0	0	0	0	0	0	46	5	0	0
731	24	0	22	3	0	0	0	0	3	0	0	0	25	1	4	0	0	1	0	0	0	2	0	2	0	0	0	0	9	1	0	0	0	1	0	0	1	0	22	0	0	0	1	0	0	24	4	0	0
732	15	0	8	0	0	0	1	0	0	0	0	0	13	0	4	3	0	0	0	0	0	2	0	2	0	0	0	1	8	0	0	1	0	1	0	0	2	1	10	0	0	0	0	0	0	23	7	0	0
733	25	0	20	3	0	0	1	0	3	0	0	0	23	1	4	1	0	1	0	0	0	2	0	2	0	0	0	0	11	0	0	0	0	0	0	2	1	0	21	0	0	0	1	0	0	41	5	0	0
734	34	0	27	1	0	0	0	1	0	0	0	0	31	0	5	2	0	0	0	0	0	3	0	2	0	0	0	1	9	0	0	1	0	0	0	2	0	1	28	0	0	0	0	0	0	34	7	0	0
735	11	0	8	0	0	0	0	0	0	0	0	0	10	0	4	1	0	0	0	0	0	1	0	3	0	0	0	0	6	0	0	1	0	0	0	3	1	0	9	0	0	0	0	0	0	11	5	0	0
736	38	0	24	0	0	0	0	0	0	0	0	0	35	0	5	5	0	0	0	0	0	6	0	0	0	0	0	0	11	0	0	1	0	0	0	0	0	2	29	0	0	0	1	0	0	63	10	0	0
737	39	0	24	0	0	0	0	0	0	0	0	0	38	0	9	4	0	0	0	0	0	13	0	4	0	0	0	0	14	0	0	5	1	0	0	0	1	2	25	0	0	0	0	0	0	47	13	0	0
738	27	0	14	0	0	0	0	0	0	0	0	0	27	1	4	1	0	1	0	0	0	13	0	3	0	0	0	0	7	0	0	1	0	0	0	3	1	3	14	0	0	0	1	0	0	41	5	0	0
739	21	0	17	0	0	0	1	0	0	0	0	0	18	1	4	3	0	1	0	0	0	1	0	3	0	0	0	0	9	0	0	0	0	0	0	1	0	0	17	0	0	0	0	0	0	29	7	0	0
740	18	0	6	0	0	0	0	0	0	0	0	0	18	0	1	6	0	0	0	1	0	8	0	0	0	0	0	0	7	0	0	2	0	0	0	0	1	5	10	0	0	0	1	0	0	34	7	0	0
741	19	0	15	6	0	0	0	0	6	0	0	0	20	0	3	1	0	0	0	0	0	4	0	1	0	0	0	0	10	0	0	0	0	0	0	0	1	0	16	0	0	0	2	0	0	35	4	0	0
742	17	0	15	0	0	0	1	0	0	0	0	0	19	0	2	1	0	0	0	0	0	1	0	1	0	0	0	0	4	0	0	1	0	0	0	1	1	0	18	0	0	0	0	0	0	17	3	0	0
743	20	0	18	0	0	0	0	0	0	0	0	0	22	0	3	5	0	0	0	2	0	3	0	2	0	0	0	0	8	0	0	1	0	0	0	0	1	0	19	0	0	0	0	0	1	37	8	0	0
744	16	0	14	0	0	0	0	0	0	0	0	0	19	0	4	6	0	0	0	1	0	3	0	2	0	0	0	1	10	0	0	0	0	0	0	0	0	0	16	0	0	0	0	0	0	24	10	0	0
745	28	0	26	0	0	0	0	0	0	0	0	1	28	0	4	1	1	0	0	0	0	1	0	2	0	0	0	0	7	0	1	1	1	0	0	0	2	0	27	0	0	0	0	0	0	36	5	0	0
746	6	0	0	0	0	0	0	0	0	0	0	0	14	0	0	5	0	0	0	3	0	14	0	0	0	0	0	0	5	0	0	1	0	0	0	0	0	4	0	0	0	0	0	0	0	6	5	0	0
747	11	0	9	0	0	0	1	0	0	0	0	0	15	0	3	2	0	0	0	0	0	4	0	1	0	0	0	0	7	0	1	3	0	0	0	1	2	0	11	0	0	0	0	0	0	11	5	0	0
748	17	0	14	0	0	1	0	0	0	0	0	0	18	0	3	4	0	0	0	1	0	4	0	3	0	0	0	0	7	0	0	2	0	0	0	2	1	0	14	0	0	0	0	0	1	17	7	0	0
749	31	0	27	0	0	0	0	0	0	0	0	0	28	0	5	0	0	0	0	0	0	1	0	4	0	0	0	1	5	0	0	1	0	0	0	1	1	0	27	0	0	0	0	0	0	47	5	0	0
750	23	0	20	0	0	1	0	0	0	0	0	0	26	1	2	5	0	1	0	0	0	3	0	3	0	0	0	0	8	0	0	2	0	0	0	2	0	0	23	0	0	0	0	0	0	23	7	0	0
751	21	0	17	0	0	0	0	0	0	0	0	0	21	0	6	0	0	0	0	0	0	1	0	4	0	0	0	0	6	0	0	0	0	1	0	2	2	0	19	0	0	0	0	0	0	29	6	0	0
752	23	0	15	0	0	0	1	0	0	0	0	0	22	1	2	6	0	1	0	4	0	6	0	1	0	0	0	0	10	1	0	0	0	1	0	0	0	5	15	0	0	0	0	0	0	23	8	0	0
753	26	0	24	0	0	0	0	0	0	0	0	0	27	1	5	7	0	1	0	1	0	2	0	2	0	0	0	0	14	0	0	0	0	0	0	0	2	0	25	0	0	0	0	0	0	43	12	0	0
754	15	0	13	6	0	0	1	0	6	0	0	0	16	0	3	0	0	0	0	0	0	2	0	1	0	0	0	0	10	0	0	0	0	0	0	0	1	0	14	0	0	0	2	0	0	23	3	0	0
755	26	0	21	0	0	0	1	0	0	0	0	0	23	1	7	2	0	1	0	0	0	1	0	4	0	0	0	0	11	0	0	0	0	0	0	4	1	0	22	0	0	0	0	0	0	34	9	0	0
756	15	0	4	0	0	1	0	0	0	0	0	0	17	0	2	3	0	0	0	0	0	7	0	1	0	0	0	1	5	0	0	3	0	1	0	0	0	1	9	0	0	0	1	0	0	23	5	0	0
757	11	0	8	0	0	0	0	0	0	0	0	0	15	0	5	1	0	0	0	0	0	6	0	3	0	0	0	0	7	0	0	3	0	0	0	3	1	0	9	0	0	0	0	0	0	11	6	0	0
758	17	0	12	0	0	0	0	0	0	0	0	2	15	0	3	0	2	0	0	0	0	0	0	0	0	0	0	0	7	0	2	0	0	0	0	0	1	0	15	0	0	0	0	0	0	17	3	0	0
759	22	0	15	0	0	0	0	0	0	0	0	0	24	1	4	1	0	1	0	0	0	8	0	1	0	0	0	0	7	0	0	2	0	0	0	0	1	1	16	0	0	0	0	0	0	30	5	0	0
760	21	0	15	0	0	0	0	0	0	0	0	0	18	1	2	1	0	1	0	0	0	2	0	1	0	0	0	0	6	0	0	0	0	0	0	0	0	1	16	0	0	0	0	0	0	29	3	0	0
761	24	0	18	0	0	0	0	0	0	0	0	0	29	0	3	7	0	0	0	2	0	3	0	0	0	0	0	0	11	0	1	2	0	0	0	0	2	1	26	0	0	0	0	0	2	24	10	0	0
762	32	0	23	0	0	0	1	0	0	0	0	0	29	1	3	1	0	1	0	0	0	3	0	2	0	0	0	0	6	0	0	0	0	0	0	2	1	1	26	0	0	0	0	0	0	65	4	0	0
763	11	0	6	0	0	0	0	0	0	0	0	0	10	3	1	1	0	3	0	0	0	0	0	0	0	0	0	0	7	0	1	0	0	0	0	0	1	0	10	0	0	0	0	0	0	11	2	0	0
764	17	0	14	0	0	1	0	0	0	0	0	0	16	0	4	5	0	0	0	1	0	2	0	3	0	0	0	0	9	0	0	1	0	0	0	2	1	0	14	0	0	0	0	0	1	17	9	0	0
765	17	0	15	0	0	0	0	0	0	0	0	0	18	1	2	1	0	1	0	0	0	2	0	2	0	0	0	0	5	0	0	2	0	0	0	2	0	0	16	0	0	0	0	0	0	17	3	0	0
766	12	0	12	0	0	0	0	0	0	0	0	0	16	0	0	1	0	0	0	0	0	1	0	0	0	0	0	0	1	0	0	1	0	0	0	0	0	0	15	0	0	0	0	0	0	12	1	0	0
767	12	0	8	0	0	0	0	0	0	0	0	0	15	0	8	2	0	0	0	0	0	6	0	4	0	0	0	0	10	1	0	2	0	1	0	0	3	0	8	0	0	0	0	0	0	12	10	0	0
768	17	0	6	1	0	0	0	1	0	0	0	0	16	0	4	3	0	0	0	0	0	8	0	0	0	0	0	0	8	0	0	1	0	0	0	0	2	1	8	0	0	0	0	0	0	17	7	0	0
769	24	0	8	0	0	0	0	0	0	0	0	0	19	0	10	0	0	0	0	0	0	10	0	4	0	0	0	0	10	1	0	2	0	1	0	0	1	0	8	0	0	0	0	0	0	24	10	0	0
770	44	0	32	0	0	0	0	0	0	0	0	0	41	0	4	0	0	0	0	0	0	9	0	2	0	0	0	0	4	0	0	0	0	0	0	2	2	6	32	0	0	0	0	0	0	94	4	0	0
771	15	0	4	0	0	0	1	0	0	0	0	0	16	0	2	2	0	0	0	0	0	6	0	0	0	0	0	1	5	0	0	2	0	1	0	0	0	1	9	0	0	0	1	0	0	23	4	0	0
772	17	0	14	0	0	0	0	0	0	0	0	0	14	0	6	4	0	0	0	0	0	0	0	3	0	0	0	1	11	0	0	0	0	0	0	3	0	0	14	0	0	0	0	0	0	17	10	0	0
773	28	0	26	0	0	1	0	0	0	0	0	0	28	0	4	3	0	0	0	0	0	1	0	2	0	0	0	1	7	1	0	1	0	1	0	0	1	0	26	0	0	0	0	0	0	36	7	0	0
774	20	0	17	0	0	1	0	0	0	0	0	0	20	0	4	3	0	0	0	0	0	2	0	3	0	0	0	0	8	0	0	2	0	0	0	2	2	0	18	0	0	0	0	0	0	28	7	0	0
775	27	0	23	0	0	0	0	0	0	0	0	0	27	1	4	2	0	1	0	0	0	3	0	4	0	0	0	0	8	0	0	2	0	0	0	2	0	0	24	0	0	0	0	0	0	35	6	0	0
776	17	0	12	1	0	0	0	1	0	0	0	0	16	1	3	3	0	1	0	0	0	0	0	0	0	0	0	0	9	0	0	0	0	0	0	0	1	0	16	0	0	0	0	0	0	17	6	0	0
777	12	0	0	0	0	0	0	0	0	0	0	0	22	0	0	4	0	0	0	1	0	18	0	0	0	0	0	0	4	0	0	3	0	0	0	0	0	4	4	0	0	0	2	0	0	30	4	0	0
778	23	0	15	0	0	0	1	0	0	0	0	0	25	0	3	4	0	0	0	0	0	3	0	1	0	0	0	0	8	0	0	3	0	0	0	1	0	3	22	0	0	0	0	0	0	23	7	0	0
779	15	0	11	1	0	0	0	1	0	0	0	0	14	0	5	0	0	0	0	0	0	3	0	4	0	0	0	0	6	0	0	1	0	0	0	2	1	0	11	0	0	0	0	0	0	23	5	0	0
780	12	0	11	0	0	0	0	0	0	0	0	0	16	0	3	3	0	0	0	1	0	4	0	1	0	0	0	0	7	0	0	0	0	0	0	0	0	0	12	0	0	0	0	0	1	12	6	0	0
781	24	0	13	0	0	0	0	0	0	0	0	0	27	1	3	3	0	1	0	0	0	14	0	2	0	0	0	0	7	0	0	3	0	0	0	2	0	2	13	0	0	0	0	0	0	40	6	0	0
782	17	0	0	0	0	0	0	0	0	0	0	0	28	0	0	1	0	0	0	1	0	22	0	0	0	0	0	0	1	0	0	6	0	0	0	0	0	6	6	0	0	0	2	0	0	43	1	0	0
783	17	0	13	0	0	0	0	0	0	0	0	0	14	0	4	0	0	0	0	0	0	1	0	4	0	0	0	0	5	0	0	0	0	0	0	4	0	0	13	0	0	0	0	0	0	17	4	0	0
784	7	0	0	0	0	0	0	0	0	0	0	0	8	0	1	5	0	0	0	2	0	4	0	0	0	0	0	0	6	0	0	0	0	0	0	0	0	2	4	0	0	0	0	4	0	12	6	0	0
785	32	0	22	0	0	0	1	0	0	0	0	0	29	0	7	1	0	0	0	0	0	2	0	4	0	0	0	0	10	0	0	2	0	0	0	4	2	0	27	0	0	0	0	0	0	32	8	0	0
786	20	0	14	0	0	0	0	0	0	0	0	0	17	4	4	1	0	4	0	0	0	3	0	3	0	0	0	0	9	0	0	0	0	0	0	3	0	0	14	0	0	0	0	0	0	28	5	0	0
787	18	0	15	0	0	1	0	0	0	0	0	0	15	0	2	2	0	0	0	0	0	0	0	1	0	0	0	0	4	0	0	0	0	0	0	0	2	0	15	0	0	0	0	0	0	43	4	0	0
788	12	0	12	0	0	0	0	0	0	0	0	0	15	0	4	1	0	0	0	0	0	1	0	0	0	0	0	1	5	1	0	0	0	1	0	0	0	0	13	0	0	0	0	0	0	12	5	0	0
789	17	0	14	0	0	1	0	0	0	0	0	0	16	1	3	3	0	1	0	1	0	2	0	3	0	0	0	0	7	0	0	1	0	0	0	2	1	0	14	0	0	0	0	0	1	17	6	0	0
790	12	0	0	0	0	0	0	0	0	0	0	0	24	0	2	2	0	0	0	0	0	20	0	0	0	0	0	0	4	0	0	0	0	0	0	0	1	2	4	0	0	0	0	0	0	12	4	0	0
791	11	0	8	0	0	0	1	0	0	0	0	0	25	0	3	1	0	0	0	1	0	15	0	2	0	0	0	0	5	0	0	1	0	0	0	2	1	0	10	0	0	0	0	0	0	11	4	0	0
792	13	0	0	0	0	0	0	0	0	0	0	0	18	0	0	5	0	0	0	1	0	12	0	0	0	0	0	0	5	0	0	1	0	0	0	0	0	5	6	0	0	0	1	3	0	10	5	0	0
793	22	0	19	0	0	1	1	0	0	0	0	0	20	0	3	6	0	0	0	0	0	0	0	2	0	0	0	0	11	0	0	0	0	0	0	1	1	0	20	0	0	0	0	0	0	22	9	0	0
794	17	0	9	0	0	0	0	0	0	0	0	0	22	1	3	4	0	1	0	0	0	7	0	2	0	0	0	0	8	0	0	4	0	0	0	2	2	1	15	0	0	0	0	0	0	17	7	0	0
795	34	0	32	0	0	0	0	0	0	0	0	1	35	2	4	2	1	2	0	0	0	2	0	2	0	0	0	0	9	0	0	1	0	0	0	0	1	0	33	0	0	0	0	0	0	42	6	0	0
796	16	0	16	0	0	0	0	0	0	0	0	0	17	1	1	0	0	1	0	0	0	0	0	0	0	0	0	0	2	0	0	0	0	0	0	0	0	0	17	0	0	0	0	0	0	24	1	0	0
797	20	0	13	0	0	0	0	0	0	0	0	0	23	0	5	7	0	0	0	1	0	7	0	2	0	0	0	0	12	0	0	2	0	0	0	2	2	1	16	0	0	0	0	0	1	28	12	0	0
798	22	0	14	0	0	0	0	0	0	0	0	0	21	1	3	1	0	0	0	0	0	5	0	3	0	0	0	0	5	0	0	2	0	0	0	3	0	0	16	0	0	0	0	0	0	30	4	0	0
799	16	0	14	0	0	0	0	0	0	0	0	0	19	0	4	4	0	0	0	1	0	3	0	2	0	0	0	2	8	0	0	0	0	0	0	0	0	0	16	0	0	0	0	0	0	24	8	0	0
800	12	0	11	0	0	0	0	0	0	0	0	0	15	0	3	2	0	0	0	0	0	2	0	1	0	0	0	0	5	0	0	1	0	0	0	0	1	0	13	0	0	0	0	0	0	12	5	0	0
801	16	0	11	0	0	0	1	0	0	0	0	0	15	1	5	2	0	1	0	0	0	2	0	4	0	0	0	0	10	0	0	2	0	0	0	4	0	0	13	0	0	0	0	0	0	16	7	0	0
802	24	0	12	0	0	0	0	0	0	0	0	0	32	0	4	6	0	0	0	0	0	10	0	0	0	0	0	0	12	0	2	4	0	0	0	0	4	2	22	0	0	0	0	0	0	24	10	0	0
803	9	0	8	0	0	1	0	0	0	0	0	0	10	0	0	5	0	0	0	2	0	1	0	1	0	0	0	0	5	0	0	1	0	0	0	0	0	0	9	0	0	0	0	0	1	17	5	0	0
804	22	0	20	0	0	0	0	0	0	0	0	0	22	0	3	5	0	0	0	1	0	1	0	2	0	0	0	0	9	0	0	1	0	0	0	0	0	0	21	0	0	0	0	0	0	30	8	0	0
805	11	0	7	0	0	0	0	0	0	0	0	0	10	0	4	2	0	0	0	0	0	2	0	4	0	0	0	0	7	0	0	1	0	0	0	4	0	0	8	0	0	0	0	0	0	11	6	0	0
806	18	0	12	0	0	0	0	0	0	0	0	0	22	2	2	7	0	2	0	0	0	8	0	0	0	0	0	0	12	0	0	2	0	0	0	0	0	4	14	0	0	0	0	0	0	18	9	0	0
807	17	0	12	0	0	0	0	0	0	0	0	0	17	1	2	1	0	1	0	0	0	3	0	0	0	0	0	0	4	0	0	0	0	0	0	0	1	0	14	0	0	0	0	0	0	25	3	0	0
808	38	0	24	0	0	0	0	0	0	0	0	0	34	0	5	4	0	0	0	0	0	5	0	0	0	0	0	0	10	0	0	0	0	0	0	0	0	2	29	0	0	0	1	0	0	63	9	0	0
809	27	0	23	1	0	1	0	1	0	0	0	0	25	3	3	2	0	3	0	0	0	2	0	4	0	0	0	0	9	0	0	1	0	0	0	2	0	0	23	0	0	0	0	0	0	35	5	0	0
810	14	0	11	0	0	0	0	0	0	0	0	0	12	0	3	2	0	0	0	0	0	1	0	3	0	0	0	0	6	0	0	1	0	0	0	0	2	0	11	0	0	0	0	0	0	30	5	0	0
811	22	0	21	1	0	0	0	1	0	0	0	0	24	0	3	2	0	0	0	1	0	2	0	1	0	0	0	0	6	0	0	2	0	0	0	0	2	0	22	0	0	0	0	0	1	30	5	0	0
812	34	0	30	0	0	1	0	0	0	0	0	0	37	0	6	7	0	0	0	2	0	3	0	4	0	0	0	0	14	0	0	3	0	0	0	3	1	0	34	0	0	0	0	0	2	34	13	0	0
813	17	0	12	0	0	0	0	0	0	0	0	0	16	1	3	3	0	1	0	0	0	0	0	0	0	0	0	0	8	0	0	0	0	0	0	0	1	0	16	0	0	0	0	0	0	17	6	0	0
814	39	0	34	0	0	0	0	0	0	0	0	0	41	1	4	3	0	1	0	0	0	6	0	4	0	0	0	0	9	0	0	2	0	0	0	3	0	0	35	0	0	0	0	0	0	64	7	0	0
815	20	0	15	0	0	0	1	0	0	0	0	0	18	0	4	2	0	0	0	1	0	3	0	4	0	0	0	0	8	0	0	1	0	0	0	4	0	0	15	0	0	0	0	0	1	28	6	0	0
816	34	0	27	2	0	0	0	2	0	0	0	0	30	0	5	2	0	0	0	0	0	2	0	2	0	0	0	1	10	0	0	0	0	0	0	2	0	1	28	0	0	0	0	0	0	34	7	0	0
817	19	0	6	0	0	0	0	0	0	0	0	0	15	1	5	0	0	1	0	0	0	8	0	0	0	0	0	0	6	0	0	0	0	0	0	0	4	4	7	0	0	0	0	0	0	36	5	0	0
818	27	0	19	0	0	0	2	0	0	0	0	0	22	0	3	0	0	0	0	0	0	2	0	1	0	0	0	0	5	0	0	0	0	0	0	1	0	1	20	0	0	0	0	0	0	27	3	0	0
819	22	0	20	0	0	0	0	0	0	0	0	0	23	0	3	7	0	0	0	1	0	2	0	2	0	0	0	0	11	0	0	2	0	0	0	0	0	0	21	0	0	0	0	0	0	30	10	0	0
820	17	0	14	0	0	1	0	0	0	0	0	0	14	1	2	1	0	1	0	0	0	0	0	3	0	0	0	0	5	0	0	0	0	0	0	2	1	0	14	0	0	0	0	0	0	17	3	0	0
821	22	0	8	0	0	0	0	0	0	0	0	0	17	0	8	0	0	0	0	0	0	8	0	4	0	0	0	0	8	1	0	0	0	1	0	0	1	0	8	0	0	0	0	0	0	22	8	0	0
822	12	0	12	0	0	0	0	0	0	0	0	0	14	1	1	2	0	1	0	0	0	1	0	0	0	0	0	0	4	0	0	0	0	0	0	0	1	0	13	0	0	0	0	0	0	12	3	0	0
823	8	0	5	0	0	0	1	0	0	0	0	0	13	0	3	7	0	0	0	1	0	6	0	2	0	0	0	0	11	0	0	2	0	0	0	2	0	0	7	0	0	0	1	0	0	16	10	0	0
824	16	0	13	0	0	0	1	0	0	0	0	0	15	0	5	1	0	0	0	0	0	0	0	2	0	0	0	1	7	1	0	0	0	1	0	2	2	0	14	0	0	0	0	0	0	16	6	0	0
825	29	0	12	0	0	0	0	0	0	0	0	0	30	2	5	6	0	2	0	5	0	15	0	0	0	0	0	0	13	0	0	0	0	0	0	0	4	7	15	0	0	0	0	0	0	53	11	0	0
826	11	0	10	0	0	0	0	0	0	0	0	0	13	2	3	2	0	2	0	0	0	1	0	1	0	0	0	0	7	0	0	1	0	0	0	1	2	0	12	0	0	0	0	0	0	11	5	0	0
827	38	0	32	0	0	0	0	0	0	0	0	1	36	4	4	2	1	3	0	0	0	3	0	2	0	0	0	0	11	0	0	0	0	0	0	0	1	2	33	0	0	0	0	4	0	43	6	0	0
828	29	0	12	0	0	0	0	0	0	0	0	0	26	1	6	4	0	1	0	0	0	10	0	0	0	0	0	0	11	0	0	2	0	0	0	0	4	5	16	0	0	0	1	0	0	53	10	0	0
829	9	0	8	0	0	1	0	0	0	0	0	0	10	1	0	7	0	0	0	2	0	1	0	1	0	0	0	0	9	0	0	1	0	0	0	0	0	0	9	0	0	0	0	0	1	17	7	0	0
830	24	0	17	0	0	1	0	0	0	0	0	0	25	0	4	5	0	0	0	0	0	6	0	4	0	0	0	0	9	0	0	1	0	0	0	3	0	0	19	0	0	0	0	0	0	40	9	0	0
831	11	0	9	0	0	0	1	0	0	0	0	0	14	0	3	3	0	0	0	0	0	3	0	1	0	0	0	0	7	0	0	2	0	0	0	1	2	0	11	0	0	0	0	0	0	11	6	0	0
832	16	0	15	0	0	0	0	0	0	0	0	0	17	0	2	0	0	0	0	0	0	1	0	1	0	0	0	0	2	0	0	1	0	0	0	0	0	0	16	0	0	0	0	0	0	24	2	0	0
833	24	0	22	0	0	0	0	0	0	0	0	0	32	0	4	8	0	0	0	3	0	3	0	2	0	0	0	0	13	0	0	3	0	0	0	0	1	0	29	0	0	0	0	0	2	24	12	0	0
834	28	0	26	0	0	0	0	0	0	0	0	0	29	0	4	2	0	0	0	0	0	2	0	2	0	0	0	0	7	0	1	2	1	0	0	0	2	0	27	0	0	0	0	0	0	36	6	0	0
835	16	0	9	6	0	0	0	0	6	0	0	0	18	0	3	0	0	0	0	0	0	8	0	1	0	0	0	0	9	0	0	0	0	0	0	0	1	1	10	0	0	0	2	0	0	24	3	0	0
836	17	0	15	0	0	0	0	0	0	0	0	0	19	0	2	3	0	0	0	0	0	3	0	2	0	0	0	0	6	0	0	3	0	0	0	2	0	0	16	0	0	0	0	0	0	17	5	0	0
837	10	0	5	0	0	0	0	0	0	0	0	0	13	0	4	1	0	0	0	0	0	6	0	1	0	0	0	1	6	1	0	1	0	1	0	0	1	0	6	0	0	0	0	0	0	18	5	0	0
838	18	0	12	0	0	0	0	0	0	0	0	0	22	0	4	11	0	0	0	0	0	8	0	0	0	0	0	0	16	0	0	2	0	0	0	0	0	4	14	0	0	0	0	0	0	18	15	0	0
839	14	0	6	0	0	0	0	0	0	0	0	0	17	0	1	3	0	0	0	1	0	10	0	0	0	0	0	0	4	0	0	1	0	0	0	0	0	3	7	0	0	0	0	0	0	21	4	0	0
840	33	0	26	0	0	0	0	0	0	0	0	0	29	1	5	4	0	1	0	0	0	2	0	2	0	0	0	0	12	0	0	0	0	0	0	0	1	2	27	0	1	0	0	0	0	41	9	0	0
841	9	0	6	0	0	0	0	0	0	0	0	3	14	0	1	3	3	0	0	1	0	8	0	0	0	0	0	0	7	0	0	4	0	0	0	0	0	0	6	0	0	0	1	0	0	17	4	0	0
842	24	0	18	0	0	0	0	0	0	0	0	0	29	0	2	5	0	0	0	2	0	3	0	0	0	0	0	0	8	0	1	2	0	0	0	0	2	1	26	0	0	0	0	0	2	24	7	0	0
843	26	0	21	2	0	0	0	2	0	0	0	0	22	1	5	0	0	1	0	0	0	1	0	5	0	0	0	0	8	0	0	0	0	0	0	5	0	0	21	0	0	0	0	0	0	34	5	0	0
844	11	0	10	0	0	0	0	0	0	0	0	0	15	1	1	3	0	1	0	0	0	2	0	1	0	0	0	0	5	0	0	2	0	0	0	1	1	0	13	0	0	0	0	0	0	11	4	0	0
845	21	0	17	0	0	0	1	0	0	0	0	0	19	0	3	3	0	0	0	0	0	1	0	3	0	0	0	0	8	0	0	1	0	0	0	0	2	0	18	0	0	0	0	0	0	29	6	0	0
846	22	0	20	0	0	0	0	0	0	0	0	0	22	4	6	1	0	4	0	0	0	0	0	2	0	0	0	0	11	2	0	0	0	2	0	0	3	0	20	0	0	0	0	0	0	30	7	0	0
847	28	0	18	0	0	1	0	0	0	0	0	0	26	0	6	3	0	0	0	0	0	8	0	4	0	0	0	0	9	0	0	3	1	0	0	0	1	0	18	0	0	0	0	0	0	36	9	0	0
848	30	0	24	0	0	1	0	0	0	0	0	1	27	0	1	1	1	0	0	0	0	2	0	1	0	0	0	0	4	0	0	0	0	0	0	0	0	1	25	0	0	0	0	0	0	54	2	0	0
849	15	0	0	0	0	0	0	0	0	0	0	0	22	0	1	6	0	0	0	2	0	16	0	0	0	0	0	1	7	0	0	2	0	0	0	0	0	4	6	0	0	0	2	0	0	23	7	0	0
850	12	0	10	0	0	0	0	0	0	0	0	0	12	0	5	3	0	0	0	2	0	1	0	2	0	0	0	1	8	1	0	1	0	1	0	0	1	0	10	0	0	0	0	0	2	12	8	0	0
851	15	0	11	0	0	0	1	0	0	0	0	0	16	0	5	0	0	0	0	0	0	2	0	3	0	0	0	0	6	0	0	2	0	1	0	1	0	0	13	0	0	0	0	0	0	23	5	0	0
852	27	0	21	0	0	0	0	0	0	0	0	0	25	0	5	2	0	0	0	0	0	2	0	3	0	0	1	0	8	0	0	1	0	1	0	1	0	0	22	0	0	0	1	0	0	35	7	0	0
853	16	0	7	0	0	0	2	0	0	0	0	0	12	0	3	1	0	0	0	0	0	5	0	3	0	0	0	0	6	0	0	1	0	0	0	2	0	0	7	0	0	0	0	0	0	41	4	0	0
854	28	0	21	0	0	0	1	0	0	0	0	0	26	0	3	1	0	0	0	0	0	4	0	1	0	0	0	0	5	0	0	2	0	0	0	1	0	1	22	0	0	0	0	0	0	28	4	0	0
855	26	0	24	0	0	0	0	0	0	0	0	0	26	2	2	2	0	2	0	0	0	2	0	2	0	0	0	0	6	0	0	0	0	0	0	0	0	0	24	0	0	0	0	0	0	42	4	0	0
856	16	0	14	3	0	0	0	3	0	0	0	0	19	0	3	4	0	0	0	1	0	3	0	2	0	0	0	1	10	0	0	0	0	0	0	0	0	0	16	0	0	0	0	0	0	24	7	0	0
857	14	0	12	0	0	0	0	0	0	0	0	0	20	0	3	3	0	0	0	0	0	2	0	0	0	0	0	0	6	0	0	2	0	1	0	0	1	0	17	0	0	0	0	0	0	30	6	0	0
858	21	0	17	0	0	1	0	0	0	0	0	0	20	0	3	5	0	0	0	0	0	3	0	4	0	0	0	0	8	0	0	2	0	0	0	3	1	0	17	0	0	0	0	0	0	29	8	0	0
859	17	0	15	1	0	0	0	1	0	0	0	0	17	0	3	1	0	0	0	1	0	1	0	2	0	0	0	0	5	0	0	0	0	0	0	2	0	0	16	0	0	0	0	0	0	17	4	0	0
860	18	0	12	0	0	0	0	0	0	0	0	2	16	1	3	4	2	0	0	0	0	2	0	0	0	0	0	0	10	0	0	0	0	0	0	0	1	1	14	0	0	0	1	4	0	34	7	0	0
861	16	0	8	0	0	0	0	0	0	0	0	0	14	0	4	1	0	0	0	0	0	5	0	2	0	0	0	0	5	0	0	0	0	0	0	0	2	0	9	0	0	0	0	0	0	24	5	0	0
862	16	0	8	0	0	0	0	0	0	0	0	0	13	0	4	0	0	0	0	0	0	4	0	3	0	0	0	0	5	0	0	1	0	0	0	3	0	1	9	0	0	0	0	0	0	41	4	0	0
863	21	0	19	0	0	0	1	0	0	0	0	0	21	0	3	2	0	0	0	0	0	0	0	1	0	0	0	0	6	1	0	0	0	1	0	0	2	0	20	0	0	0	0	0	0	29	5	0	0
864	33	0	24	1	0	1	0	1	0	0	0	0	30	0	6	4	0	0	0	0	0	5	0	4	0	0	0	0	12	0	0	3	1	0	0	0	1	1	25	0	0	0	0	0	0	41	10	0	0
865	20	0	10	0	0	0	0	0	0	0	0	0	24	0	4	9	0	0	0	0	0	10	0	4	0	0	0	0	14	0	0	4	0	0	0	4	2	5	14	0	0	0	0	0	0	28	13	0	0
866	23	0	17	0	0	1	1	0	0	0	0	0	19	0	4	2	0	0	0	0	0	2	0	5	0	0	0	0	7	0	0	1	0	0	0	4	0	0	17	0	0	0	0	0	0	39	6	0	0
867	17	0	8	0	0	1	0	0	0	0	0	0	15	0	4	2	0	0	0	0	0	6	0	3	0	0	0	0	6	1	0	1	0	1	0	0	0	0	8	0	0	0	0	0	0	17	6	0	0
868	14	0	9	0	0	0	1	0	0	0	0	0	14	1	2	2	0	1	0	0	0	4	0	1	0	0	0	1	6	0	0	0	0	0	0	1	0	0	10	0	0	0	1	3	0	11	4	0	0
869	23	0	20	0	0	1	0	0	0	0	0	0	25	0	3	7	0	0	0	1	0	2	0	3	0	0	0	0	10	0	0	1	0	0	0	2	0	0	23	0	0	0	0	0	1	23	10	0	0
870	24	0	16	0	0	0	0	0	0	0	0	0	23	0	1	2	0	0	0	1	0	4	0	0	0	0	0	0	3	0	0	0	0	0	0	0	1	1	19	0	0	0	0	0	1	49	3	0	0
871	21	0	17	0	0	0	1	0	0	0	0	1	18	2	3	1	1	2	0	0	0	1	0	3	0	0	0	0	8	0	0	0	0	0	0	1	0	0	17	0	0	0	0	0	0	29	4	0	0
872	11	0	8	0	0	0	0	0	0	0	0	0	17	0	5	2	0	0	0	0	0	8	0	3	0	0	0	0	8	0	0	5	0	0	0	3	1	0	9	0	0	0	0	0	0	11	7	0	0
873	45	0	29	1	0	1	0	1	0	0	0	0	40	0	9	4	0	0	0	0	0	10	0	5	0	0	0	0	15	0	0	3	1	0	0	0	1	2	30	0	0	0	0	0	0	53	13	0	0
874	36	0	25	0	0	0	1	0	0	0	0	0	38	3	5	4	0	3	0	0	0	7	0	2	0	0	0	0	13	1	0	3	0	1	0	2	0	3	30	0	0	0	1	4	0	41	9	0	0
875	25	0	18	0	0	0	0	0	0	0	0	0	24	0	4	4	0	0	0	0	0	5	0	0	0	0	0	0	8	0	0	2	0	0	0	0	1	2	19	0	0	0	0	0	0	42	8	0	0
876	24	0	18	0	0	0	0	0	0	0	0	0	27	0	3	6	0	0	0	0	0	7	0	0	0	0	0	0	9	0	0	3	0	0	0	0	0	2	20	0	0	0	0	0	0	24	9	0	0
877	10	0	5	0	0	0	0	0	0	0	0	0	14	0	4	2	0	0	0	0	0	7	0	1	0	0	0	1	7	1	0	1	0	1	0	0	1	0	6	0	0	0	0	0	0	18	6	0	0
878	16	0	15	3	0	0	0	0	3	0	0	0	18	2	3	2	0	2	0	0	0	2	0	1	0	0	0	1	10	0	0	0	0	0	0	0	1	0	16	0	0	0	1	0	0	24	5	0	0
879	23	0	18	0	0	0	0	0	0	0	0	0	22	1	2	3	0	1	0	0	0	1	0	0	0	0	0	0	7	0	0	0	0	0	0	0	0	0	21	0	0	0	0	0	0	47	5	0	0
880	31	0	21	0	0	0	1	0	0	0	0	0	31	1	4	7	0	1	0	1	0	5	0	1	0	0	0	0	15	0	0	1	0	0	0	1	1	2	26	0	0	0	0	4	0	36	11	0	0
881	28	0	22	0	0	0	0	0	0	0	0	0	26	2	4	0	0	2	0	0	0	4	0	2	0	0	0	0	8	0	0	0	0	0	0	0	0	0	22	0	0	0	0	0	0	60	4	0	0
882	16	0	9	1	0	0	0	1	0	0	0	0	17	0	3	4	0	0	0	1	0	6	0	1	0	0	0	0	8	0	0	1	0	0	0	0	0	0	11	0	0	0	0	0	0	24	7	0	0
883	24	0	10	0	0	0	1	0	0	0	0	0	22	0	5	1	0	0	0	0	0	8	0	0	0	0	0	0	8	0	0	0	0	2	0	0	2	7	12	0	0	0	0	0	0	41	6	0	0
884	6	0	6	0	0	0	0	0	0	0	0	1	10	0	0	5	1	0	0	2	0	3	0	0	0	0	0	0	6	0	0	2	0	0	0	0	0	0	7	0	0	0	0	0	2	6	5	0	0
885	11	0	10	0	0	0	1	0	0	0	0	0	14	1	1	3	0	1	0	0	0	1	0	0	0	0	0	0	7	0	0	1	0	0	0	0	1	0	13	0	0	0	0	0	0	11	4	0	0
886	16	0	14	2	0	0	0	2	0	0	0	0	19	0	3	4	0	0	0	1	0	3	0	2	0	0	0	1	9	0	0	0	0	0	0	0	0	0	16	0	0	0	0	0	0	24	7	0	0
887	21	0	16	0	0	0	1	0	0	0	0	0	16	2	5	1	0	2	0	0	0	0	0	4	0	0	0	1	10	0	0	0	0	0	0	2	0	0	16	0	0	0	0	0	0	29	6	0	0
888	22	0	21	0	0	1	0	0	0	0	0	1	24	0	1	3	1	0	0	0	0	0	0	1	0	0	0	0	5	0	0	0	0	0	0	0	1	0	24	0	0	0	0	0	0	30	4	0	0
889	32	0	23	0	0	0	0	0	0	0	0	0	28	2	7	1	0	2	0	0	0	3	0	4	0	0	0	0	10	0	0	1	0	1	0	2	1	2	24	0	0	0	0	0	0	40	8	0	0
890	20	0	18	0	0	0	0	0	0	0	0	0	22	1	3	3	0	1	0	1	0	3	0	2	0	0	0	0	7	0	0	1	0	0	0	0	1	0	19	0	0	0	0	0	0	37	6	0	0
891	32	0	21	0	0	1	0	0	0	0	0	0	30	0	4	4	0	0	0	0	0	7	0	1	0	0	0	0	8	0	0	2	0	0	0	0	2	4	23	0	0	0	0	0	0	40	8	0	0
892	45	0	29	0	0	1	0	0	0	0	0	0	40	2	9	4	0	2	0	0	0	10	0	5	0	0	0	0	16	0	0	3	1	0	0	0	1	2	30	0	0	0	0	0	0	53	13	0	0
893	28	0	26	0	0	1	0	0	0	0	0	1	27	0	4	2	1	0	0	0	0	0	0	2	0	0	0	1	7	1	0	0	0	1	0	0	1	0	26	0	0	0	0	0	0	36	6	0	0
894	14	0	9	0	0	1	0	0	0	0	0	0	14	0	3	1	0	0	0	0	0	4	0	2	0	0	0	1	4	1	0	1	0	1	0	0	0	0	9	0	0	0	0	0	0	22	4	0	0
895	22	0	19	0	0	1	1	0	0	0	0	0	21	1	2	4	0	1	0	0	0	1	0	2	0	0	0	0	9	0	0	1	0	0	0	1	1	0	20	0	0	0	0	0	0	22	6	0	0
896	25	0	20	3	0	0	1	0	3	0	0	0	25	0	4	3	0	0	0	0	0	4	0	2	0	0	0	0	12	0	0	2	0	0	0	2	1	0	21	0	0	0	1	0	0	41	7	0	0
897	28	0	21	0	0	0	0	0	0	0	0	0	25	1	7	1	0	1	0	0	0	4	0	7	0	0	0	0	10	0	0	0	0	0	0	7	0	0	21	0	0	0	0	0	0	28	8	0	0
898	16	0	9	0	0	0	0	0	0	0	0	0	14	1	5	2	0	1	0	0	0	2	0	2	0	0	0	1	8	0	0	1	0	0	0	2	1	0	12	0	0	0	0	0	0	16	7	0	0
899	14	0	10	0	0	0	0	0	0	0	0	0	10	0	4	0	0	0	0	0	0	0	0	4	0	0	0	0	5	0	0	0	0	0	0	4	3	0	10	0	0	0	0	0	0	22	4	0	0
900	9	0	0	0	0	0	0	0	0	0	0	0	9	0	2	3	0	0	0	1	0	7	0	0	0	0	0	0	5	0	0	0	0	0	0	0	1	2	2	0	0	0	0	0	0	17	5	0	0
901	31	0	27	0	0	0	0	0	0	0	0	0	27	0	4	1	0	0	0	0	0	0	0	4	0	0	0	0	5	0	0	0	0	0	0	1	2	0	27	0	0	0	0	0	0	47	5	0	0
902	15	0	6	0	0	0	0	0	0	0	0	0	18	0	1	4	0	0	0	0	0	9	0	0	0	0	0	0	5	0	0	3	0	0	0	0	0	2	9	0	0	0	0	0	0	23	5	0	0
903	23	0	20	0	0	1	0	0	0	0	0	0	23	1	2	2	0	1	0	0	0	3	0	3	0	0	0	0	5	0	0	2	0	0	0	2	0	0	20	0	0	0	0	0	0	23	4	0	0
904	19	0	15	2	0	0	0	2	0	0	0	0	22	0	4	3	0	0	0	0	0	5	0	1	0	0	0	0	10	0	1	2	0	0	0	1	3	1	17	0	0	0	0	3	0	24	7	0	0
905	19	0	7	0	0	0	0	0	0	0	0	0	16	0	4	2	0	0	0	0	0	7	0	2	0	0	0	0	6	0	0	0	0	0	0	2	1	2	9	0	0	0	0	0	0	35	6	0	0
906	22	0	18	1	0	0	1	1	0	0	0	0	23	1	4	3	0	1	0	0	0	3	0	3	0	0	0	0	10	0	0	2	0	0	0	3	1	0	20	0	0	0	0	0	0	22	7	0	0
907	23	0	16	0	0	1	1	0	0	0	0	1	19	0	6	2	1	0	0	0	0	2	0	6	0	0	0	0	11	0	0	0	0	0	0	5	1	0	17	0	0	0	0	0	0	39	8	0	0
908	23	0	17	0	0	0	1	0	0	0	0	0	19	1	5	0	0	1	0	0	0	2	0	5	0	0	0	0	7	0	0	2	0	0	0	5	1	0	17	0	0	0	0	0	0	39	5	0	0
909	20	0	16	0	0	0	0	0	0	0	0	0	20	0	0	4	0	0	0	2	0	3	0	0	0	0	0	0	4	0	0	0	1	0	0	0	0	1	17	0	0	0	0	0	1	36	4	0	0
910	15	0	12	0	0	0	1	0	0	0	0	0	17	0	5	2	0	0	0	0	0	3	0	2	0	0	0	1	9	0	1	2	0	0	0	0	2	0	14	0	0	0	0	0	0	23	7	0	0
911	19	0	12	0	0	0	1	0	0	0	0	0	20	0	3	6	0	0	0	1	0	7	0	2	0	0	0	0	10	0	0	3	0	0	0	0	1	0	13	0	0	0	0	0	0	36	9	0	0
912	23	0	17	0	0	1	1	0	0	0	0	0	19	0	5	1	0	0	0	0	0	1	0	5	0	0	0	0	8	0	0	0	0	1	0	4	0	0	17	0	0	0	0	0	0	39	6	0	0
913	28	0	23	0	0	1	0	0	0	0	0	0	23	0	4	1	0	0	0	0	0	0	0	5	0	0	0	0	5	0	0	0	0	0	0	4	0	0	23	0	0	0	0	0	0	28	5	0	0
914	20	0	15	0	0	1	1	0	0	0	0	0	17	0	5	5	0	0	0	1	0	2	0	4	0	0	0	0	11	0	0	1	0	0	0	3	1	0	15	0	0	0	0	0	1	28	10	0	0
915	13	0	6	0	0	0	0	0	0	0	0	0	15	0	4	2	0	0	0	0	0	7	0	3	0	0	0	0	7	1	0	1	0	1	0	3	0	0	7	0	0	0	0	0	0	30	6	0	0
916	26	0	14	0	0	1	1	0	0	0	0	0	21	0	5	2	0	0	0	0	0	7	0	5	0	0	0	0	8	0	0	2	0	0	0	2	0	0	14	0	0	0	0	0	0	34	7	0	0
917	22	0	15	0	0	1	1	0	0	0	0	0	18	0	5	2	0	0	0	0	0	3	0	6	0	0	0	0	8	0	0	2	0	0	0	5	1	0	15	0	0	0	0	0	0	38	7	0	0
918	12	0	12	3	0	0	0	0	3	0	0	1	15	0	1	2	1	0	0	0	0	2	0	0	0	0	0	0	7	0	0	0	0	0	0	0	1	0	13	0	0	0	1	0	0	12	3	0	0
919	16	0	11	0	0	0	1	0	0	0	0	0	16	0	5	3	0	0	0	0	0	3	0	4	0	0	0	0	10	0	0	3	0	0	0	4	0	0	13	0	0	0	0	0	0	16	8	0	0
920	19	0	15	2	0	0	0	2	0	0	0	0	21	0	4	3	0	0	0	0	0	4	0	1	0	0	0	0	10	0	1	1	0	0	0	1	3	1	17	0	0	0	0	3	0	24	7	0	0
921	33	0	26	0	1	0	0	0	0	0	0	0	30	0	7	3	0	0	0	0	0	3	0	2	0	0	0	0	11	0	0	0	0	0	0	0	3	1	27	0	0	0	0	0	0	41	10	0	0
922	12	0	12	0	0	0	0	0	0	0	0	0	18	0	0	4	0	0	0	0	0	3	0	0	0	0	0	0	4	0	0	3	0	0	0	0	0	0	15	0	0	0	0	0	0	12	4	0	0
923	29	0	23	1	0	0	1	1	0	0	0	0	24	1	5	1	0	1	0	0	0	1	0	5	0	0	0	0	9	0	0	1	0	0	0	5	1	0	23	0	0	0	0	0	0	45	6	0	0
924	16	0	6	0	0	0	0	0	0	0	0	0	17	0	2	3	0	0	0	0	0	6	0	0	0	0	0	0	5	0	0	0	0	0	0	0	1	2	11	0	0	0	0	0	0	24	5	0	0
925	12	0	12	0	0	0	0	0	0	0	0	0	17	0	2	1	0	0	0	0	0	1	0	0	0	0	0	0	3	1	0	1	0	2	0	0	0	0	14	0	0	0	0	0	0	12	3	0	0
926	15	0	6	3	0	0	0	0	3	0	0	0	17	1	2	3	0	1	0	0	0	6	0	0	0	0	0	0	9	0	0	0	0	0	0	0	0	6	11	0	0	0	1	0	0	23	5	0	0
927	15	0	4	0	0	0	1	0	0	0	0	0	17	0	2	2	0	0	0	0	0	7	0	0	0	0	0	1	5	0	0	3	0	1	0	0	0	1	9	0	0	0	1	0	0	23	4	0	0
928	21	0	15	0	0	0	0	0	0	0	0	0	19	0	2	1	0	0	0	0	0	3	0	1	0	0	0	0	5	0	0	1	0	0	0	0	0	1	16	0	0	0	0	0	0	29	3	0	0
929	10	0	0	0	0	0	0	0	0	0	0	0	15	0	0	2	0	0	0	2	0	13	0	0	0	0	0	0	2	0	0	4	0	0	0	0	0	6	2	0	0	0	1	0	0	18	2	0	0
930	19	0	15	1	0	0	0	1	0	0	0	0	18	3	4	2	0	3	0	0	0	2	0	4	0	0	0	0	10	0	0	1	0	0	0	2	0	0	16	0	0	0	0	0	0	36	6	0	0
931	23	0	14	0	0	1	0	0	0	0	0	0	20	0	5	1	0	0	0	0	0	5	0	3	0	0	0	0	7	1	0	0	0	1	0	0	1	0	14	0	0	0	0	0	0	23	6	0	0
932	27	0	21	0	0	0	0	0	0	0	0	0	26	1	2	5	0	1	0	1	0	4	0	2	0	0	0	0	8	0	0	2	0	0	0	2	0	0	22	0	0	0	2	0	0	35	7	0	0
933	20	0	15	0	1	1	0	0	0	0	0	0	18	0	5	2	0	0	0	0	0	2	0	5	0	0	0	0	9	0	0	0	0	0	0	4	1	0	16	0	0	0	0	0	0	28	7	0	0
934	27	0	20	0	0	0	0	0	0	0	0	2	24	0	4	2	2	0	0	0	0	2	0	2	0	0	0	0	8	0	0	1	0	0	0	0	0	0	22	0	0	0	0	0	0	35	6	0	0
935	21	0	15	0	0	0	0	0	0	0	0	0	20	0	4	1	0	0	0	0	0	2	0	2	0	0	0	1	5	0	0	1	0	1	0	2	0	1	17	0	0	0	0	0	0	29	5	0	0
936	34	0	27	0	0	0	0	0	0	0	0	0	31	0	5	2	0	0	0	0	0	3	0	2	0	0	0	1	8	0	0	1	0	0	0	2	0	1	28	0	0	0	0	0	0	34	7	0	0
937	26	0	20	0	0	1	0	0	0	0	0	0	25	0	3	5	0	0	0	2	0	3	0	1	0	0	0	0	8	0	0	1	0	0	0	0	1	1	22	0	0	0	0	0	2	34	8	0	0
938	19	0	6	0	0	0	0	0	0	0	0	0	15	0	7	3	0	0	0	0	0	6	0	0	0	0	0	0	10	0	0	2	0	0	0	0	5	4	9	0	0	0	0	0	0	35	10	0	0
939	34	0	27	0	0	0	0	0	0	0	0	0	32	0	4	1	0	0	0	0	0	4	0	2	0	0	0	0	6	0	0	2	0	0	0	2	0	1	28	0	0	0	0	0	0	34	5	0	0
940	21	0	12	0	0	0	1	0	0	0	0	0	18	2	5	2	0	0	0	0	0	5	0	2	0	0	0	0	10	0	0	1	0	0	0	1	2	2	13	0	0	0	0	0	0	29	7	0	0
941	29	0	18	0	0	0	0	0	0	0	0	0	27	0	6	4	0	0	0	0	0	6	0	3	0	0	0	1	10	0	0	2	0	0	0	2	1	1	21	0	0	0	1	0	0	53	10	0	0
942	6	0	6	0	0	0	0	0	0	0	0	0	6	0	0	2	0	0	0	2	0	0	0	0	0	0	0	0	2	0	0	0	0	0	0	0	0	0	6	0	0	0	0	0	2	6	2	0	0
943	23	0	14	0	0	1	0	0	0	0	0	0	27	0	0	4	0	0	0	1	0	12	0	1	0	0	0	0	4	0	0	4	0	0	0	0	0	1	15	0	0	0	3	0	0	48	4	0	0
944	22	0	21	1	0	0	0	1	0	0	0	0	23	0	3	2	0	0	0	1	0	1	0	1	0	0	0	0	6	0	0	0	0	0	0	0	2	0	22	0	0	0	0	0	1	30	5	0	0
945	12	0	10	0	0	0	0	0	0	0	0	0	13	0	2	3	0	0	0	2	0	2	0	2	0	0	0	0	5	0	0	1	0	0	0	0	0	0	11	0	0	0	0	0	2	12	5	0	0
946	20	0	10	0	0	0	0	0	0	0	0	0	24	0	4	9	0	0	0	0	0	10	0	4	0	0	0	0	14	0	0	4	0	0	0	4	2	5	14	0	0	0	0	0	0	28	13	0	0
947	22	0	16	0	0	0	0	0	0	0	0	0	19	0	6	0	0	0	0	0	0	3	0	6	0	0	0	0	8	0	0	2	0	0	0	6	0	0	16	0	0	0	0	0	0	22	6	0	0
948	12	0	0	0	0	0	0	0	0	0	0	0	31	0	2	2	0	0	0	0	0	27	0	0	0	0	0	0	4	0	0	1	0	0	0	0	1	2	4	0	0	0	0	0	0	12	4	0	0
949	19	0	12	0	0	0	0	0	0	0	0	0	19	0	0	6	0	0	0	5	0	6	0	0	0	0	0	0	6	0	0	0	0	0	0	0	0	3	13	0	0	0	0	0	2	34	6	0	0
950	21	0	15	3	0	0	0	0	3	0	0	0	25	0	6	1	0	0	0	0	0	10	0	6	0	0	0	0	10	0	0	1	0	0	0	3	0	0	15	0	0	0	1	0	0	29	7	0	0
951	11	0	10	0	0	0	0	0	0	0	0	0	15	2	1	3	0	2	0	0	0	2	0	1	0	0	0	0	6	0	0	2	0	0	0	1	1	0	13	0	0	0	0	0	0	11	4	0	0
952	23	0	19	0	0	1	0	0	0	0	0	0	22	1	3	2	0	1	0	0	0	3	0	4	0	0	0	0	6	0	0	1	0	0	0	2	0	0	19	0	0	0	0	0	0	23	5	0	0
953	19	0	15	1	0	0	0	1	0	0	0	0	17	1	5	3	0	1	0	0	0	1	0	4	0	0	0	0	10	0	0	1	0	0	0	2	0	0	16	0	0	0	0	0	0	36	8	0	0
954	21	0	8	0	0	0	1	0	0	0	0	1	18	0	3	0	1	0	0	0	0	10	0	2	0	0	0	0	5	0	0	0	0	0	0	2	1	3	8	0	0	0	1	0	0	35	3	0	0
955	21	0	12	0	0	0	1	0	0	0	0	0	20	0	5	3	0	0	0	1	0	7	0	2	0	0	0	0	9	0	0	1	0	0	0	1	1	0	13	0	0	0	0	0	0	29	8	0	0
956	26	0	18	3	0	1	1	0	3	0	0	0	22	1	3	3	0	1	0	1	0	3	0	2	0	0	0	0	11	0	0	0	0	0	0	1	0	0	19	0	0	0	2	0	0	34	6	0	0
957	9	0	8	0	0	1	0	0	0	0	0	0	10	0	1	7	0	0	0	2	0	1	0	1	0	0	0	1	9	0	0	1	0	0	0	0	0	0	9	0	0	0	0	0	1	17	8	0	0
958	16	0	12	0	0	0	0	0	0	0	0	0	20	0	4	1	0	0	0	0	0	4	0	0	0	0	0	0	5	0	0	1	0	3	0	0	1	2	13	0	0	1	1	0	0	24	5	0	0
959	21	0	11	3	0	0	0	0	3	0	0	0	21	0	5	1	0	0	0	0	0	10	0	4	0	0	0	0	10	0	0	1	0	0	0	3	1	1	11	0	0	0	1	0	0	29	6	0	0
960	22	0	5	0	0	0	0	0	0	0	0	0	25	0	2	9	0	0	0	0	0	15	0	1	0	0	0	0	11	0	0	7	0	0	0	0	1	6	10	0	0	0	2	0	0	47	11	0	0
961	19	0	16	1	0	1	0	1	0	0	0	0	21	0	3	1	0	0	0	0	0	5	0	3	0	0	0	0	5	0	0	1	0	0	0	1	1	0	16	0	0	0	0	0	0	36	4	0	0
962	21	0	12	0	0	0	0	0	0	0	0	0	18	0	6	5	0	0	0	0	0	5	0	0	0	0	0	0	11	0	0	1	0	0	0	0	3	3	13	0	0	0	0	0	0	29	11	0	0
963	25	0	19	0	0	1	1	0	0	0	0	0	21	1	5	3	0	1	0	0	0	2	0	5	0	0	0	0	11	0	0	1	0	0	0	4	0	0	19	0	0	0	0	0	0	33	8	0	0
964	18	0	16	0	0	0	0	0	0	0	0	0	19	2	4	2	0	2	0	0	0	1	0	2	0	0	0	0	8	0	0	1	0	0	0	0	2	0	18	0	0	0	0	0	0	18	6	0	0
965	26	0	22	0	0	0	0	0	0	0	0	0	34	0	8	8	0	0	0	2	0	8	0	4	0	0	0	0	16	0	0	2	0	0	0	4	5	0	26	0	0	0	0	0	1	34	16	0	0
966	11	0	10	0	0	0	0	0	0	0	0	0	14	1	3	3	0	1	0	0	0	2	0	1	0	0	0	0	7	0	0	2	0	0	0	1	2	0	12	0	0	0	0	0	0	11	6	0	0
967	6	0	0	0	0	0	0	0	0	0	0	0	14	0	0	4	0	0	0	2	0	14	0	0	0	0	0	0	4	0	0	2	0	0	0	0	0	4	0	0	0	0	0	0	0	6	4	0	0
968	12	0	6	0	0	0	0	0	0	0	0	0	13	0	2	4	0	0	0	1	0	1	0	0	0	0	0	0	7	0	1	0	0	0	0	0	2	1	12	0	0	0	0	0	1	12	6	0	0
969	27	0	23	0	0	1	0	0	0	0	0	0	24	1	3	2	0	1	0	0	0	1	0	4	0	0	0	0	6	0	0	0	0	0	0	2	0	0	23	0	0	0	0	0	0	35	5	0	0
970	30	0	26	0	0	0	0	0	0	0	0	0	35	1	3	4	0	1	0	0	0	8	0	3	0	0	0	0	8	0	0	4	0	0	0	2	0	0	27	0	0	0	0	0	0	47	7	0	0
971	11	0	7	0	0	0	0	0	0	0	0	1	9	0	7	0	1	0	0	0	0	0	0	4	0	0	0	0	8	0	0	0	0	1	0	4	2	0	8	0	0	0	0	0	0	11	7	0	0
972	21	0	13	0	0	1	0	0	0	0	0	0	20	1	3	2	0	1	0	0	0	6	0	2	0	0	0	0	7	0	0	0	0	0	0	0	1	1	14	0	0	0	0	0	0	29	5	0	0
973	11	0	8	0	0	0	0	0	0	0	0	0	8	0	4	1	0	0	0	1	0	0	0	3	0	0	0	1	6	0	0	0	0	0	0	3	0	0	8	0	0	0	0	0	1	11	5	0	0
974	31	0	24	0	0	0	0	0	0	0	0	0	29	0	3	2	0	0	0	0	0	3	0	3	0	0	0	0	5	0	0	2	0	0	0	1	2	2	26	0	0	0	0	0	0	47	5	0	0
975	20	0	16	1	0	0	1	1	0	0	0	1	16	2	3	0	1	2	0	0	0	0	0	3	0	0	0	0	8	0	0	0	0	0	0	3	0	0	16	0	0	0	0	0	0	28	3	0	0
976	18	0	16	3	0	0	0	0	3	0	0	0	24	1	3	2	0	1	0	0	0	7	0	2	0	0	0	0	9	0	0	1	0	0	0	2	2	0	17	0	0	0	1	0	0	34	5	0	0
977	17	0	15	0	0	0	1	0	0	0	0	0	17	3	3	0	0	3	0	0	0	1	0	1	0	0	0	0	8	0	0	1	0	0	0	1	1	0	16	0	0	0	0	0	0	17	3	0	0
978	21	0	17	0	0	0	1	0	0	0	0	0	21	0	4	3	0	0	0	0	0	3	0	3	0	0	0	1	9	0	0	2	0	0	0	1	0	0	18	0	0	0	0	0	0	29	7	0	0
979	40	0	30	0	0	0	0	0	0	0	0	0	36	2	2	6	0	2	0	0	0	4	0	0	0	0	0	0	12	0	0	0	0	0	0	0	0	4	32	0	0	0	0	0	0	40	8	0	0
980	16	0	8	0	0	0	0	0	0	0	0	1	14	0	4	1	0	0	0	0	0	5	0	2	0	0	0	0	6	0	0	0	0	0	0	0	2	1	9	0	0	0	0	0	0	24	5	0	0
981	32	0	23	0	0	0	1	0	0	0	0	0	31	0	4	4	0	0	0	0	0	5	0	2	0	0	0	0	9	0	0	2	0	0	0	2	1	1	26	0	0	0	0	0	0	65	8	0	0
982	22	0	14	0	0	0	0	0	0	0	0	0	19	1	3	1	0	0	0	0	0	3	0	3	0	0	0	0	5	0	0	0	0	0	0	3	0	0	16	0	0	0	0	0	0	30	4	0	0
983	34	0	23	0	2	0	2	0	0	0	0	0	23	0	9	0	0	0	0	0	0	0	0	9	0	0	0	0	13	0	0	0	0	0	0	8	0	0	23	0	0	0	0	0	0	50	9	0	0
984	16	0	13	0	0	0	1	0	0	0	0	0	15	0	5	0	0	0	0	0	0	0	0	2	0	0	0	1	7	0	1	0	0	0	0	2	1	0	15	0	0	0	0	0	0	16	5	0	0
985	17	0	9	0	0	0	0	0	0	0	0	0	22	2	3	4	0	2	0	0	0	7	0	2	0	0	0	0	9	0	0	4	0	0	0	2	2	1	15	0	0	0	0	0	0	17	7	0	0
986	15	0	13	0	0	0	0	0	0	0	0	0	21	0	8	8	0	0	0	1	0	5	0	2	0	0	0	0	16	0	0	1	0	0	0	2	5	0	16	0	0	0	0	0	1	23	16	0	0
987	11	0	8	0	0	0	0	0	0	0	0	0	17	0	5	2	0	0	0	0	0	8	0	3	0	0	0	0	8	0	0	3	0	0	0	3	1	0	9	0	0	0	0	0	0	11	7	0	0
988	21	0	16	0	0	0	1	0	0	0	0	0	18	0	5	1	0	0	0	0	0	2	0	4	0	0	0	1	8	0	0	1	0	0	0	2	0	0	16	0	0	0	0	0	0	29	6	0	0
989	33	0	24	0	0	1	0	0	0	0	0	0	31	0	6	5	0	0	0	0	0	6	0	4	0	0	0	0	12	0	0	4	1	0	0	0	1	1	25	0	0	0	0	0	0	41	11	0	0
990	20	0	15	1	0	0	0	1	0	0	0	0	18	2	2	1	0	1	0	0	0	2	0	1	0	0	0	0	6	0	0	0	0	0	0	0	0	2	16	0	0	0	0	4	0	25	3	0	0
991	15	0	12	0	0	0	0	0	0	0	0	0	17	0	4	2	0	0	0	0	0	4	0	3	0	0	0	0	7	0	0	2	0	0	0	3	3	0	13	0	0	0	0	0	0	23	6	0	0
992	20	0	9	0	0	0	1	0	0	0	0	0	20	1	4	7	0	1	0	0	0	8	0	4	0	0	0	0	14	0	0	3	0	0	0	4	0	4	12	0	0	0	0	0	0	28	11	0	0
993	24	0	12	0	0	0	0	0	0	0	0	0	32	0	4	4	0	0	0	0	0	14	0	0	0	0	0	0	9	0	0	0	0	0	0	0	3	2	18	0	0	0	0	0	0	24	8	0	0
994	28	0	24	0	0	0	0	0	0	0	0	0	27	0	7	2	0	0	0	0	0	2	0	4	0	0	0	0	9	1	0	1	1	1	0	0	2	0	24	0	0	0	0	0	0	36	9	0	0
995	20	0	10	0	0	0	1	0	0	0	0	0	17	0	3	3	0	0	0	0	0	3	0	0	0	0	0	0	7	0	0	0	0	0	0	0	1	3	14	0	0	0	0	0	0	28	6	0	0
996	21	0	14	0	0	1	0	0	0	0	0	0	24	0	6	4	0	0	0	0	0	7	0	1	0	0	0	0	10	0	0	2	0	0	0	0	2	0	17	0	0	0	0	0	0	29	10	0	0
997	21	0	8	0	0	0	0	0	0	0	0	1	20	0	4	0	1	0	0	0	0	12	0	3	0	0	0	0	6	0	0	1	0	0	0	3	1	3	8	0	0	0	1	0	0	35	4	0	0
998	22	0	21	1	0	0	0	1	0	0	0	0	23	0	3	2	0	0	0	1	0	1	0	1	0	0	0	0	6	0	0	0	0	0	0	0	2	0	22	0	0	0	0	0	1	30	5	0	0
999	21	0	12	0	0	0	0	0	0	0	0	0	17	0	7	7	0	0	0	0	0	4	0	0	0	0	0	0	14	0	0	0	0	0	0	0	3	3	13	0	0	0	0	0	0	29	14	0	0
1000	25	0	22	1	0	1	0	1	0	0	0	0	23	0	3	1	0	0	0	0	0	1	0	3	0	0	0	0	5	0	0	0	0	0	0	1	1	0	22	0	0	0	0	0	0	42	4	0	0
1001	18	0	12	0	0	0	0	0	0	0	0	0	15	0	6	2	0	0	0	0	0	3	0	6	0	0	0	0	8	0	0	3	0	0	0	4	0	0	12	0	0	0	0	0	0	35	8	0	0
1002	27	0	14	0	0	0	0	0	0	0	0	1	25	1	4	0	1	1	0	0	0	11	0	3	0	0	0	0	7	0	0	0	0	0	0	3	1	3	14	0	0	0	1	0	0	41	4	0	0
1003	23	0	13	0	0	0	0	0	0	0	0	0	20	0	6	1	0	0	0	0	0	7	0	4	0	0	0	0	8	0	0	0	0	0	0	3	1	0	13	0	0	0	0	0	0	23	7	0	0
1004	12	0	6	0	0	0	0	0	0	0	0	0	12	1	1	2	0	0	0	0	0	5	0	0	0	0	0	0	4	0	0	1	0	0	0	0	0	1	7	0	0	0	0	0	0	12	3	0	0
1005	22	0	21	0	0	0	0	0	0	0	0	0	23	0	2	3	0	0	0	1	0	1	0	1	0	0	0	0	5	0	0	1	0	0	0	0	1	0	22	0	0	0	0	0	0	30	5	0	0
1006	23	0	17	0	0	1	1	0	0	0	0	0	18	1	5	2	0	1	0	0	0	1	0	5	0	0	0	0	9	0	0	0	0	0	0	4	0	0	17	0	0	0	0	0	0	39	7	0	0
1007	24	0	17	0	0	1	0	0	0	0	0	0	24	0	4	5	0	0	0	0	0	5	0	4	0	0	0	0	9	0	0	1	0	0	0	3	0	0	19	0	0	0	0	0	0	40	9	0	0
1008	20	0	18	0	0	0	0	0	0	0	0	0	21	1	3	3	0	1	0	1	0	2	0	2	0	0	0	0	7	0	0	0	0	0	0	0	1	0	19	0	0	0	0	0	0	37	6	0	0
1009	15	0	11	0	0	1	0	0	0	0	0	0	12	0	4	2	0	0	0	0	0	0	0	4	0	0	0	0	6	0	0	0	0	0	0	3	1	0	12	0	0	0	0	0	0	23	6	0	0
1010	23	0	17	0	0	0	1	0	0	0	0	0	18	1	6	2	0	1	0	0	0	1	0	5	0	0	0	0	10	0	0	1	0	0	0	5	1	0	17	0	0	0	0	0	0	39	8	0	0
1011	21	0	15	0	0	0	0	0	0	0	0	0	22	0	2	4	0	0	0	1	0	5	0	2	0	0	0	0	6	0	0	3	0	0	0	2	1	2	17	0	0	0	0	0	1	29	6	0	0
1012	24	0	12	0	0	0	0	0	0	0	0	0	34	0	4	4	0	0	0	0	0	16	0	0	0	0	0	0	8	0	0	2	0	0	0	0	3	2	18	0	0	0	0	0	0	24	8	0	0
1013	26	0	19	0	0	0	0	0	0	0	0	0	23	0	4	2	0	0	0	0	0	2	0	2	0	0	0	0	6	0	0	0	0	0	0	2	1	0	21	0	0	0	1	0	0	34	6	0	0
1014	20	0	10	0	0	0	0	0	0	0	0	0	20	0	4	4	0	0	0	0	0	7	0	2	0	0	0	0	9	0	0	3	0	0	0	0	2	1	13	0	0	0	1	0	0	36	8	0	0
1015	34	0	22	0	0	0	0	0	0	0	0	0	32	0	10	2	0	0	0	0	0	6	0	2	0	0	0	0	14	0	2	0	0	0	0	0	4	2	26	0	0	0	0	0	0	34	12	0	0
1016	35	0	31	0	0	0	0	0	0	0	0	0	32	0	6	4	0	0	0	0	0	1	0	4	0	0	0	0	10	0	0	0	0	0	0	4	2	0	31	0	0	0	0	0	0	51	10	0	0
1017	21	0	11	3	0	0	0	0	3	0	0	0	19	0	5	2	0	0	0	0	0	8	0	4	0	0	0	0	11	0	0	1	0	0	0	3	0	0	11	0	0	0	1	0	0	29	7	0	0
1018	15	0	11	0	0	0	1	0	0	0	0	0	13	0	4	2	0	0	0	0	0	1	0	3	0	0	0	1	7	0	0	1	0	0	0	0	0	0	12	0	0	0	0	0	0	23	6	0	0
1019	27	0	17	1	0	0	0	1	0	0	0	0	24	0	6	1	0	0	0	0	0	7	0	4	0	0	0	0	8	0	0	2	0	0	0	3	0	0	17	0	0	0	0	0	0	35	7	0	0
1020	25	0	19	0	0	1	1	0	0	0	0	1	21	0	4	1	1	0	0	0	0	2	0	5	0	0	0	0	8	0	0	1	0	0	0	4	0	0	19	0	0	0	0	0	0	33	5	0	0
1021	18	0	16	3	0	0	0	0	3	0	0	0	23	1	3	2	0	1	0	0	0	6	0	2	0	0	0	0	9	0	0	2	0	0	0	2	2	0	17	0	0	0	1	0	0	34	5	0	0
1022	29	0	24	0	0	0	0	0	0	0	0	0	29	2	2	2	0	2	0	0	0	2	0	1	0	0	0	1	6	0	0	1	0	0	0	1	1	1	27	0	0	0	0	0	0	54	4	0	0
1023	16	0	12	0	0	0	0	0	0	0	0	0	14	0	5	1	0	0	0	1	0	1	0	4	0	0	0	0	6	0	0	0	0	0	0	4	1	0	13	0	0	0	0	0	0	16	6	0	0
1024	35	0	28	0	0	1	0	0	0	0	0	0	33	1	5	3	0	1	0	0	0	2	0	3	0	0	0	2	9	1	0	1	0	1	0	1	1	2	30	0	0	0	0	0	0	59	8	0	0
1025	17	0	14	1	0	1	0	1	0	0	0	0	20	0	2	5	0	0	0	0	0	5	0	3	0	0	0	0	8	0	0	2	0	0	0	2	0	0	15	0	0	0	0	0	0	17	7	0	0
1026	19	0	12	0	0	1	0	0	0	0	0	0	16	0	5	5	0	0	0	0	0	4	0	4	0	0	0	0	11	0	0	2	0	0	0	3	1	1	12	0	0	0	0	0	0	27	10	0	0
1027	22	0	21	0	0	1	0	0	0	0	0	0	27	0	2	5	0	0	0	1	0	4	0	1	0	0	0	0	7	0	0	2	0	0	0	0	1	0	23	0	0	0	0	0	0	30	7	0	0
1028	20	0	19	0	0	1	0	0	0	0	0	0	20	0	0	4	0	0	0	1	0	1	0	1	0	0	0	0	4	0	0	0	0	0	0	0	0	0	19	0	0	0	0	0	1	37	4	0	0
1029	26	0	21	3	0	0	0	3	0	0	0	0	22	0	5	0	0	0	0	0	0	1	0	5	0	0	0	0	8	0	0	0	0	0	0	5	0	0	21	0	0	0	0	0	0	34	5	0	0
1030	11	0	10	0	0	0	0	0	0	0	0	0	13	2	1	1	0	2	0	0	0	0	0	1	0	0	0	0	4	0	0	0	0	0	0	1	1	0	13	0	0	0	0	0	0	11	2	0	0
1031	12	0	10	0	0	0	0	0	0	0	0	0	12	0	2	4	0	0	0	3	0	1	0	2	0	0	0	0	6	0	0	0	0	0	0	0	0	0	11	0	0	0	0	0	3	12	6	0	0
1032	32	0	30	0	0	0	0	0	0	0	0	2	32	0	4	2	2	0	0	0	0	0	0	2	0	0	0	0	8	0	0	0	0	0	0	0	1	0	32	0	0	0	0	0	0	48	6	0	0
1033	11	0	9	0	0	0	0	0	0	0	0	0	12	1	3	2	0	1	0	0	0	2	0	2	0	0	0	1	6	0	0	1	0	0	0	2	1	0	10	0	0	0	0	0	0	11	5	0	0
1034	31	0	18	0	0	0	0	0	0	0	0	0	29	0	3	3	0	0	0	0	0	9	0	0	0	0	0	0	6	0	0	0	0	0	0	0	1	4	20	0	0	0	0	0	0	48	6	0	0
1035	17	0	15	0	0	0	0	0	0	0	0	0	18	0	3	1	0	0	0	0	0	0	0	2	0	0	0	0	4	0	0	0	0	0	0	2	2	0	18	0	0	0	0	0	0	17	4	0	0
1036	17	0	15	0	0	0	0	0	0	0	0	0	17	0	8	4	0	0	0	0	0	0	0	2	0	0	0	0	12	0	0	0	0	0	0	2	3	0	17	0	0	0	0	0	0	17	12	0	0
1037	27	0	11	0	0	0	0	0	0	0	0	0	24	0	6	1	0	0	0	0	0	13	0	4	0	0	0	0	7	0	0	2	0	0	0	3	0	1	11	0	0	0	0	0	0	35	7	0	0
1038	35	0	27	0	0	0	1	0	0	0	0	0	35	0	3	1	0	0	0	0	0	8	0	1	0	0	0	0	5	0	0	1	0	0	0	1	0	0	27	0	0	0	0	0	0	35	4	0	0
1039	18	0	10	0	0	1	0	0	0	0	0	0	12	0	5	1	0	0	0	0	0	2	0	5	0	0	0	0	7	0	0	1	0	0	0	4	2	1	10	0	0	0	0	0	0	26	6	0	0
1040	23	0	18	0	0	0	0	0	0	0	0	0	21	2	2	0	0	2	0	0	0	2	0	0	0	0	0	0	4	0	0	0	0	0	0	0	0	1	19	0	0	0	0	0	0	23	2	0	0
1041	11	0	10	0	0	0	0	0	0	0	0	0	14	2	4	1	0	2	0	0	0	2	0	1	0	0	0	0	7	0	0	2	0	0	0	1	2	0	12	0	0	0	0	0	0	11	5	0	0
1042	28	0	20	0	0	0	0	0	0	0	0	0	26	0	6	0	0	0	0	0	0	4	0	3	0	0	0	0	7	0	1	2	0	0	0	3	1	1	22	0	0	0	0	0	0	28	6	0	0
1043	33	0	25	0	0	1	1	0	0	0	0	0	30	0	5	7	0	0	0	0	0	4	0	2	0	0	0	0	13	0	0	2	0	0	0	1	0	1	26	0	0	0	0	0	0	33	12	0	0
1044	27	0	20	0	0	0	0	0	0	0	0	0	27	0	3	1	0	0	0	0	0	2	0	1	0	0	0	1	4	0	0	1	0	1	0	1	1	2	24	0	0	0	0	0	0	35	4	0	0
1045	19	0	14	0	0	0	0	0	0	0	0	0	17	0	5	2	0	0	0	0	0	1	0	2	0	0	0	0	7	0	0	1	0	0	0	0	3	0	16	0	0	0	0	0	0	35	7	0	0
1046	33	0	26	0	0	0	0	0	0	0	0	0	29	1	5	1	0	1	0	0	0	2	0	2	0	0	0	0	9	0	0	0	0	0	0	0	2	2	27	0	1	0	0	0	0	41	6	0	0
1047	24	0	18	0	0	0	0	0	0	0	0	0	28	0	2	7	0	0	0	2	0	8	0	0	0	0	0	0	9	0	0	4	0	0	0	0	0	2	20	0	0	0	0	0	2	24	9	0	0
1048	30	0	26	0	0	0	0	0	0	0	0	0	28	0	5	0	0	0	0	0	0	2	0	4	0	0	0	1	5	0	0	2	0	0	0	3	2	0	26	0	0	0	0	0	0	46	5	0	0
1049	17	0	15	0	0	1	0	0	0	0	0	0	17	2	5	1	0	2	0	0	0	0	0	2	0	0	0	0	8	0	0	0	0	0	0	1	2	0	17	0	0	0	0	0	0	17	6	0	0
1050	15	0	6	0	0	0	0	0	0	0	0	0	19	0	2	5	0	0	0	0	0	7	0	0	0	0	0	0	7	0	0	3	0	0	0	0	0	7	12	0	0	0	0	0	0	23	7	0	0
1051	37	0	23	0	0	2	0	0	0	0	0	0	29	0	8	4	0	0	0	0	0	6	0	8	0	0	0	0	13	0	0	1	1	0	0	2	0	0	23	0	0	0	0	0	0	53	12	0	0
1052	27	0	23	0	0	0	1	0	0	0	0	0	25	0	4	2	0	0	0	0	0	2	0	3	0	0	0	1	8	0	0	2	1	0	0	1	0	0	23	0	0	0	0	0	0	35	6	0	0
1053	32	0	24	0	0	0	0	0	0	0	0	0	33	2	10	2	0	2	0	2	0	7	0	8	0	0	0	0	14	0	0	2	0	0	0	8	2	0	26	0	0	0	1	0	0	32	12	0	0
1054	22	0	20	0	0	0	0	0	0	0	0	0	23	1	5	4	0	1	0	0	0	2	0	2	0	0	0	0	10	0	0	0	0	0	0	0	2	0	21	0	0	0	0	0	0	30	9	0	0
1055	16	0	12	0	0	0	0	0	0	0	0	0	15	1	5	1	0	1	0	0	0	2	0	4	0	0	0	1	7	0	0	2	0	0	0	4	1	0	13	0	0	0	0	0	0	16	6	0	0
1056	25	0	2	0	0	1	0	0	0	0	0	0	22	0	2	1	0	0	0	0	0	20	0	3	0	0	0	0	3	0	0	0	0	0	0	2	0	6	2	0	0	0	2	0	0	53	3	0	0
1057	22	0	21	0	0	1	0	0	0	0	0	0	24	0	1	5	0	0	0	2	0	0	0	1	0	0	0	0	6	0	0	0	0	0	0	0	1	0	24	0	0	0	0	0	2	30	6	0	0
1058	32	0	23	0	0	0	1	0	0	0	0	1	31	0	3	3	1	0	0	0	0	5	0	2	0	0	0	0	8	0	0	2	0	0	0	2	1	1	26	0	0	0	0	0	0	65	6	0	0
1059	12	0	0	0	0	0	0	0	0	0	0	0	20	0	0	3	0	0	0	1	0	14	0	0	0	0	0	0	3	0	0	2	0	0	0	0	0	3	6	0	0	0	2	0	0	30	3	0	0
1060	17	0	15	0	0	0	1	0	0	0	0	0	17	3	4	2	0	3	0	1	0	0	0	1	0	0	0	1	10	0	0	0	0	0	0	1	1	0	17	0	0	0	0	0	1	17	6	0	0
1061	32	0	28	0	0	0	0	0	0	0	0	0	30	0	5	1	0	0	0	0	0	0	0	4	0	0	0	0	6	0	0	0	0	0	0	0	1	0	30	0	0	0	0	0	0	48	6	0	0
1062	23	0	17	0	0	1	1	0	0	0	0	1	18	1	4	1	1	1	0	0	0	1	0	5	0	0	0	0	8	0	0	0	0	0	0	4	0	0	17	0	0	0	0	0	0	39	5	0	0
1063	18	0	16	3	0	0	0	0	3	0	0	0	24	1	3	2	0	1	0	0	0	7	0	2	0	0	0	0	9	0	0	1	0	0	0	2	3	0	17	0	0	0	1	0	0	34	5	0	0
1064	22	0	20	0	0	0	0	0	0	0	0	0	21	0	3	2	0	0	0	1	0	0	0	2	0	0	0	0	5	0	0	0	0	0	0	0	1	0	21	0	0	0	0	0	0	30	5	0	0
1065	24	0	19	0	0	0	0	0	0	0	0	0	19	1	8	0	0	1	0	0	0	0	0	5	0	0	0	2	9	0	0	0	0	0	0	3	3	0	19	0	0	0	0	0	0	40	8	0	0
1066	23	0	12	2	0	0	0	2	0	0	0	0	20	0	3	4	0	0	0	0	0	7	0	0	0	0	0	0	11	0	0	0	0	0	0	0	1	1	13	0	0	0	0	0	0	23	7	0	0
1067	34	0	27	1	0	0	0	1	0	0	0	0	30	0	5	2	0	0	0	0	0	2	0	2	0	0	0	1	9	0	0	0	0	0	0	2	0	1	28	0	0	0	0	0	0	34	7	0	0
1068	23	0	21	0	0	0	1	0	0	0	0	0	24	1	1	2	0	1	0	0	0	3	0	1	0	0	0	0	5	0	0	1	0	0	0	1	0	0	21	0	0	0	0	0	0	23	3	0	0
1069	22	0	18	0	0	0	1	0	0	0	0	0	19	1	4	1	0	1	0	0	0	0	0	3	0	0	0	0	7	0	0	0	0	0	0	3	2	0	19	0	0	0	0	0	0	22	5	0	0
1070	16	0	16	0	0	0	0	0	0	0	0	0	22	0	2	5	0	0	0	0	0	4	0	0	0	0	0	0	8	0	0	3	0	0	0	0	2	0	18	0	0	0	0	0	0	24	7	0	0
1071	22	0	18	0	0	0	1	0	0	0	0	0	22	0	4	6	0	0	0	0	0	4	0	3	0	0	0	0	14	0	0	2	0	0	0	3	2	0	18	0	0	0	0	0	0	22	10	0	0
1072	11	0	6	0	0	0	0	0	0	0	0	0	12	0	2	2	0	0	0	0	0	4	0	0	0	0	0	0	4	0	0	2	0	0	0	0	1	1	8	0	0	0	0	0	0	11	4	0	0
1073	15	0	6	0	0	0	0	0	0	0	0	0	14	1	1	1	0	0	0	0	0	7	0	0	0	0	0	0	3	0	0	0	0	0	0	0	0	1	7	0	0	0	0	0	0	23	2	0	0
1074	23	0	15	1	0	0	0	1	0	0	0	0	21	1	3	2	0	1	0	1	0	5	0	2	0	0	0	0	7	0	0	0	0	0	0	2	0	1	16	0	0	0	0	0	0	23	5	0	0
1075	22	0	14	0	0	0	0	0	0	0	0	0	18	0	10	0	0	0	0	0	0	4	0	8	0	0	0	2	12	0	0	0	0	0	0	6	0	0	14	0	0	0	0	0	0	22	10	0	0
1076	11	0	7	0	0	0	0	0	0	0	0	0	9	0	7	0	0	0	0	0	0	0	0	4	0	0	0	0	7	0	0	0	0	1	0	4	2	0	8	0	0	0	0	0	0	11	7	0	0
1077	26	0	20	0	0	1	0	0	0	0	0	0	26	0	3	5	0	0	0	1	0	4	0	1	0	0	0	0	8	0	0	2	0	0	0	0	1	1	22	0	0	0	0	0	1	34	8	0	0
1078	18	0	18	0	0	0	0	0	0	0	0	0	24	0	2	10	0	0	0	0	0	2	0	0	0	0	0	0	12	0	0	2	0	0	0	0	0	0	22	0	0	0	0	0	0	18	12	0	0
1079	22	0	17	0	0	0	1	0	0	0	0	0	17	0	5	1	0	0	0	0	0	0	0	4	0	0	0	1	8	0	0	0	1	0	0	4	0	0	17	0	0	0	0	0	0	22	6	0	0
1080	21	0	8	0	0	0	1	0	0	0	0	0	18	0	4	2	0	0	0	0	0	10	0	2	0	0	0	0	7	0	0	0	0	0	0	2	1	3	8	0	0	0	1	0	0	35	6	0	0
1081	18	0	12	0	0	0	0	0	0	0	0	0	18	0	2	3	0	0	0	0	0	3	0	0	0	0	0	0	6	0	0	1	0	0	0	0	1	0	15	0	0	0	0	0	0	35	5	0	0
1082	25	0	18	0	0	0	0	0	0	0	0	0	26	1	2	3	0	1	0	0	0	8	0	0	0	0	0	0	7	0	0	2	0	0	0	0	1	4	18	0	0	0	0	0	0	41	5	0	0
1083	22	0	17	0	0	0	1	0	0	0	0	1	19	0	7	2	1	0	0	0	0	1	0	4	0	0	0	0	11	0	0	0	0	0	0	4	1	0	18	0	0	0	0	0	0	22	9	0	0
1084	6	0	6	0	0	0	0	0	0	0	0	0	24	0	1	2	0	0	0	1	0	15	0	0	0	0	0	0	3	0	0	1	0	0	0	0	1	0	9	0	0	0	0	0	1	6	3	0	0
1085	29	0	26	0	0	0	0	0	0	0	0	0	30	0	3	6	0	0	0	1	0	3	0	3	0	0	0	0	11	0	0	0	0	0	0	3	0	0	27	0	0	0	0	0	0	29	9	0	0
1086	22	0	19	0	0	1	1	0	0	0	0	0	20	0	2	4	0	0	0	0	0	0	0	2	0	0	0	0	8	0	0	0	0	0	0	1	1	0	20	0	0	0	0	0	0	22	6	0	0
1087	29	0	23	0	0	0	1	0	0	0	0	0	25	1	5	1	0	1	0	0	0	2	0	5	0	0	0	0	8	0	0	2	0	0	0	5	1	0	23	0	0	0	0	0	0	45	6	0	0
1088	18	0	16	0	0	0	0	0	0	0	0	0	22	2	3	1	0	2	0	0	0	5	0	2	0	0	0	0	6	0	0	0	0	0	0	2	3	0	17	0	0	0	0	0	0	34	4	0	0
1089	19	0	6	0	0	0	0	0	0	0	0	0	19	0	4	2	0	0	0	0	0	11	0	0	0	0	0	0	6	0	0	1	0	0	0	0	3	5	8	0	0	0	0	0	0	36	6	0	0
1090	28	0	19	0	0	0	1	0	0	0	0	0	22	1	4	1	0	1	0	0	0	2	0	3	0	0	0	0	8	0	0	0	0	0	0	1	0	1	20	0	0	0	0	0	0	53	5	0	0
1091	19	0	18	0	0	0	0	0	0	0	0	0	25	0	1	5	0	0	0	0	0	4	0	1	0	0	0	0	6	0	0	2	0	0	0	1	0	0	21	0	0	0	0	0	0	36	6	0	0
1092	11	0	6	0	0	0	0	0	0	0	0	0	12	0	2	1	0	0	0	0	0	4	0	0	0	0	0	0	4	0	0	1	0	0	0	0	1	1	8	0	0	0	0	0	0	11	3	0	0
1093	15	0	7	0	0	0	1	0	0	0	0	0	14	2	5	3	0	2	0	0	0	1	0	2	0	0	0	0	12	0	1	1	0	0	0	2	2	0	13	0	0	0	0	0	0	15	8	0	0
1094	18	0	16	3	0	0	0	0	3	0	0	0	22	1	3	2	0	1	0	0	0	5	0	2	0	0	0	0	9	0	0	1	0	0	0	2	3	0	17	0	0	0	1	0	0	34	5	0	0
1095	28	0	24	0	0	1	0	0	0	0	0	0	29	0	6	3	0	0	0	0	0	4	0	4	0	0	0	0	9	0	0	4	1	0	0	0	1	0	25	0	0	0	0	0	0	36	9	0	0
1096	12	0	12	3	0	0	0	0	3	0	0	0	15	0	2	4	0	0	0	0	0	2	0	0	0	0	0	0	9	0	0	0	0	0	0	0	1	0	13	0	0	0	1	0	0	12	6	0	0
1097	11	0	10	0	0	0	1	0	0	0	0	0	13	0	0	1	0	0	0	0	0	0	0	0	0	0	0	0	2	0	0	0	0	0	0	0	0	0	13	0	0	0	0	0	0	11	1	0	0
1098	20	0	15	2	0	0	0	2	0	0	0	0	17	0	5	0	0	0	0	0	0	2	0	5	0	0	0	0	7	0	0	1	0	0	0	5	0	0	15	0	0	0	0	0	0	28	5	0	0
1099	20	0	15	0	0	1	0	0	0	0	0	0	18	0	6	4	0	0	0	0	0	2	0	5	0	0	0	0	11	0	0	0	0	0	0	4	1	0	16	0	0	0	0	0	0	28	10	0	0
1100	17	0	15	0	0	0	0	0	0	0	0	0	18	1	3	1	0	1	0	0	0	2	0	2	0	0	0	0	5	0	0	2	0	0	0	2	0	0	16	0	0	0	0	0	0	17	4	0	0
1101	31	0	27	0	0	0	0	0	0	0	0	0	27	1	5	0	0	1	0	0	0	0	0	4	0	0	0	1	6	0	0	0	0	0	0	1	1	0	27	0	0	0	0	0	0	47	5	0	0
1102	17	0	16	0	0	0	1	0	0	0	0	0	20	0	2	5	0	0	0	0	0	3	0	0	0	0	0	1	8	0	0	2	0	0	0	0	0	0	17	0	0	0	0	0	0	17	7	0	0
1103	26	0	24	0	0	0	0	0	0	0	0	0	28	1	4	5	0	1	0	1	0	3	0	2	0	0	0	0	11	0	0	1	0	0	0	0	2	0	25	0	0	0	0	0	0	43	9	0	0
1104	17	0	16	0	0	0	1	0	0	0	0	0	17	0	3	2	0	0	0	0	0	0	0	0	0	0	0	1	6	1	0	0	0	1	0	0	0	0	16	0	0	0	0	0	0	17	5	0	0
1105	20	0	8	0	0	1	0	0	0	0	0	0	16	0	4	3	0	0	0	0	0	7	0	3	0	0	0	0	8	1	0	0	0	1	0	0	0	1	8	0	0	0	0	3	0	17	7	0	0
1106	28	0	20	0	0	0	0	0	0	0	0	0	25	0	7	1	0	0	0	0	0	3	0	3	0	0	0	0	8	0	0	2	0	0	0	2	1	1	22	0	0	0	0	0	0	52	8	0	0
1107	24	0	18	0	0	0	0	0	0	0	0	0	30	0	2	9	0	0	0	2	0	10	0	0	0	0	0	0	11	0	0	6	0	0	0	0	0	2	20	0	0	0	0	0	2	24	11	0	0
1108	21	0	18	0	0	0	0	0	0	0	0	0	19	0	4	1	0	0	0	0	0	0	0	3	0	0	0	0	6	1	0	0	0	1	0	1	3	0	18	0	0	0	0	0	0	29	5	0	0
1109	11	0	9	0	0	0	0	0	0	0	0	2	13	0	2	1	2	0	0	0	0	3	0	2	0	0	0	0	5	0	0	2	0	0	0	2	0	0	10	0	0	0	0	0	0	11	3	0	0
1110	21	0	17	3	0	0	0	0	3	0	0	0	18	1	4	0	0	1	0	0	0	1	0	4	0	0	0	0	9	0	0	0	0	0	0	3	0	0	17	0	0	0	1	0	0	29	4	0	0
1111	21	0	15	1	0	0	0	1	0	0	0	0	19	0	3	3	0	0	0	1	0	2	0	2	0	0	0	0	7	0	0	0	0	0	0	2	1	2	17	0	0	0	0	0	1	29	6	0	0
1112	17	0	13	0	0	0	0	0	0	0	0	0	15	1	4	0	0	1	0	0	0	0	0	4	0	0	0	0	5	0	0	0	0	0	0	4	0	0	15	0	0	0	0	0	0	17	4	0	0
1113	25	0	18	0	0	0	1	0	0	0	0	0	25	0	2	3	0	0	0	1	0	4	0	2	0	0	0	0	6	0	0	0	0	0	0	0	0	0	21	0	0	0	0	0	0	42	5	0	0
1114	17	0	6	1	0	0	0	1	0	0	0	0	14	0	2	4	0	0	0	1	0	7	0	0	0	0	0	0	7	0	0	0	0	0	0	0	0	1	7	0	0	0	0	0	0	17	6	0	0
1115	33	0	26	0	1	0	0	0	0	0	0	0	31	0	6	2	0	0	0	0	0	4	0	2	0	0	0	0	9	0	0	1	0	0	0	0	3	1	27	0	0	0	0	0	0	41	8	0	0
1116	28	0	18	3	0	0	0	0	3	0	0	0	27	0	7	1	0	0	0	0	0	8	0	4	0	0	0	0	11	1	0	2	1	1	0	0	1	2	18	0	0	0	1	0	0	36	8	0	0
1117	28	0	20	0	0	0	0	0	0	0	0	0	24	1	7	1	0	1	0	0	0	2	0	3	0	0	0	0	9	0	0	1	0	0	0	2	1	1	22	0	0	0	0	0	0	52	8	0	0
1118	33	0	27	0	0	0	2	0	0	0	0	0	27	0	5	0	0	0	0	0	0	0	0	4	0	0	0	0	7	0	0	0	0	0	0	4	1	0	27	0	0	0	0	0	0	33	5	0	0
1119	21	0	18	0	0	0	0	0	0	0	0	0	20	0	8	0	0	0	0	0	0	1	0	3	0	0	0	2	8	1	0	1	0	1	0	1	3	0	18	0	0	0	0	0	0	29	8	0	0
1120	22	0	17	0	0	0	1	0	0	0	0	0	19	0	6	1	0	0	0	0	0	1	0	4	0	0	0	0	10	0	1	1	0	0	0	4	2	0	18	0	0	0	0	0	0	22	7	0	0
1121	23	0	20	0	0	1	0	0	0	0	0	0	24	0	2	2	0	0	0	0	0	4	0	3	0	0	0	0	5	0	0	2	0	0	0	2	0	0	20	0	0	0	0	0	0	23	4	0	0
1122	18	0	11	0	0	0	0	0	0	0	0	0	17	0	5	1	0	0	0	0	0	6	0	4	0	0	0	0	6	0	0	2	0	0	0	3	1	1	11	0	0	0	0	3	0	23	6	0	0
1123	18	0	15	1	0	1	0	1	0	0	0	0	15	0	2	2	0	0	0	0	0	0	0	1	0	0	0	0	5	0	0	0	0	0	0	0	2	0	15	0	0	0	0	0	0	43	4	0	0
1124	46	0	28	0	0	2	0	0	0	0	0	0	39	2	8	4	0	2	0	2	0	11	0	6	0	0	0	0	14	0	0	0	0	0	0	4	0	0	28	0	0	0	0	0	2	46	12	0	0
1125	20	0	15	0	0	0	1	0	0	0	0	0	18	2	4	1	0	2	0	0	0	3	0	4	0	0	0	0	9	0	0	1	0	0	0	4	0	0	15	0	0	0	0	0	0	28	5	0	0
1126	6	0	5	0	0	0	0	0	0	0	0	0	11	0	2	1	0	0	0	1	0	4	0	1	0	0	0	0	3	0	0	3	0	0	0	0	0	0	7	0	0	0	0	0	0	6	3	0	0
1127	17	0	6	1	0	0	0	1	0	0	0	0	14	0	2	3	0	0	0	1	0	7	0	0	0	0	0	0	7	0	0	0	0	0	0	0	0	1	7	0	0	0	0	0	0	17	5	0	0
1128	24	0	15	0	0	1	1	0	0	0	0	0	22	0	3	6	0	0	0	0	0	7	0	4	0	0	0	0	10	0	0	3	0	0	0	1	1	0	15	0	0	0	0	0	0	41	9	0	0
1129	22	0	21	0	0	1	0	0	0	0	0	0	25	1	1	5	0	1	0	1	0	2	0	1	0	0	0	0	7	0	0	0	0	0	0	0	1	0	23	0	0	0	0	0	0	30	6	0	0
1130	5	0	3	0	0	0	1	0	0	0	0	0	8	0	2	3	0	0	0	0	0	3	0	1	0	0	0	0	6	0	0	2	0	0	0	1	1	0	5	0	0	0	0	0	0	5	5	0	0
1131	24	0	18	0	0	0	0	0	0	0	0	0	27	0	2	7	0	0	0	3	0	7	0	0	0	0	0	0	9	0	0	3	0	0	0	0	0	2	20	0	0	0	0	0	3	24	9	0	0
1132	11	0	10	0	0	0	0	0	0	0	0	0	13	0	1	1	0	0	0	0	0	0	0	1	0	0	0	0	2	0	0	0	0	0	0	1	1	0	13	0	0	0	0	0	0	11	2	0	0
1133	20	0	15	0	0	2	0	0	0	0	0	0	16	0	3	4	0	0	0	0	0	1	0	5	0	0	0	0	7	0	0	0	0	0	0	3	1	0	15	0	0	0	0	0	0	28	7	0	0
1134	21	0	17	0	0	1	0	0	0	0	0	0	21	0	3	6	0	0	0	0	0	4	0	4	0	0	0	0	9	0	0	3	0	0	0	3	1	0	17	0	0	0	0	0	0	29	9	0	0
1135	11	0	8	0	0	0	0	0	0	0	0	0	19	0	5	1	0	0	0	0	0	10	0	3	0	0	0	0	7	0	0	3	0	0	0	3	1	0	9	0	0	0	0	0	0	11	6	0	0
1136	20	0	15	2	0	0	0	2	0	0	0	0	18	0	5	0	0	0	0	0	0	1	0	5	0	0	0	0	7	0	0	0	0	0	0	5	0	0	17	0	0	0	0	0	0	28	5	0	0
1137	9	0	7	0	0	0	1	0	0	0	0	1	12	0	1	3	1	0	0	0	0	3	0	1	0	0	0	0	6	0	0	1	0	0	0	1	0	0	9	0	0	0	0	0	0	17	4	0	0
1138	32	0	23	0	0	0	1	0	0	0	0	1	29	1	3	1	1	1	0	0	0	3	0	2	0	0	0	0	7	0	0	0	0	0	0	2	1	1	26	0	0	0	0	0	0	65	4	0	0
1139	17	0	10	0	0	0	0	0	0	0	0	0	14	2	3	3	0	1	0	0	0	3	0	2	0	0	1	0	10	1	0	0	0	1	0	0	0	1	10	0	0	0	0	0	0	17	6	0	0
1140	29	0	12	0	0	0	0	0	0	0	0	0	29	2	5	5	0	2	0	4	0	14	0	0	0	0	0	0	12	0	0	0	0	0	0	0	4	7	15	0	0	0	0	0	0	53	10	0	0
1141	26	0	21	0	0	1	0	0	0	0	0	0	24	0	5	6	0	0	0	1	0	3	0	5	0	0	0	0	11	0	0	2	0	0	0	4	0	0	21	0	0	0	0	0	1	34	11	0	0
1142	16	0	14	0	0	0	0	0	0	0	0	0	21	0	4	2	0	0	0	0	0	5	0	2	0	0	0	0	6	0	0	2	0	0	0	0	1	0	16	0	0	0	0	0	0	24	6	0	0
1143	19	0	6	0	0	0	0	0	0	0	0	0	20	0	4	2	0	0	0	0	0	12	0	0	0	0	0	0	6	0	0	2	0	0	0	0	3	5	8	0	0	0	0	0	0	36	6	0	0
1144	21	0	12	0	0	0	0	0	0	0	0	1	17	0	6	5	1	0	0	0	0	4	0	0	0	0	0	0	12	0	0	0	0	0	0	0	3	3	13	0	0	0	0	0	0	29	11	0	0
1145	32	0	23	1	0	0	1	1	0	0	0	0	30	0	3	2	0	0	0	0	0	4	0	2	0	0	0	0	7	0	0	1	0	0	0	2	1	1	26	0	0	0	0	0	0	65	5	0	0
1146	27	0	20	0	0	0	0	0	0	0	0	0	23	0	11	6	0	0	0	2	0	1	0	7	0	0	0	0	17	0	0	0	0	0	0	7	1	0	22	0	0	0	0	0	0	27	17	0	0
1147	21	0	16	0	0	0	0	0	0	0	0	0	19	1	3	1	0	1	0	0	0	0	0	0	0	0	0	0	6	0	1	0	0	0	0	0	1	0	19	0	0	0	0	0	0	29	4	0	0
1148	16	0	6	0	0	0	0	0	0	0	0	0	19	0	3	3	0	0	0	0	0	8	0	0	0	0	0	0	6	0	0	2	0	0	0	0	1	2	11	0	0	0	0	0	0	24	6	0	0
1149	16	0	15	0	0	1	0	0	0	0	0	0	17	0	0	4	0	0	0	1	0	2	0	1	0	0	0	0	4	0	0	1	0	0	0	0	0	0	15	0	0	0	0	0	1	24	4	0	0
1150	21	0	18	0	0	0	1	0	0	0	0	0	21	0	3	4	0	0	0	0	0	2	0	2	0	0	0	1	9	0	0	1	0	0	0	0	0	0	19	0	0	0	0	0	0	29	7	0	0
1151	16	0	11	0	0	0	1	0	0	0	0	0	15	0	5	2	0	0	0	0	0	2	0	4	0	0	0	0	9	0	0	2	0	0	0	4	0	0	13	0	0	0	0	0	0	16	7	0	0
1152	19	0	6	0	0	0	0	0	0	0	0	0	17	0	3	4	0	0	0	0	0	7	0	0	0	0	0	0	7	0	0	0	0	0	0	0	1	2	10	0	0	0	0	0	0	35	7	0	0
1153	15	0	11	0	0	0	1	0	0	0	0	0	14	0	4	3	0	0	0	0	0	2	0	3	0	0	0	0	9	0	0	1	0	0	0	2	1	0	12	0	0	0	0	0	0	23	7	0	0
1154	22	0	18	0	0	0	0	0	0	0	0	0	22	0	7	4	0	0	0	1	0	2	0	4	0	0	0	0	11	1	0	1	1	1	0	0	2	0	19	0	0	0	0	0	0	30	11	0	0
1155	22	0	20	0	0	0	0	0	0	0	0	0	26	0	2	2	0	0	0	2	0	2	0	2	0	0	0	0	4	0	0	0	0	0	0	2	2	0	24	0	0	0	2	0	0	22	4	0	0
1156	25	0	14	1	0	0	0	1	0	0	0	0	25	0	6	4	0	0	0	1	0	8	0	2	0	0	0	0	11	0	0	0	0	0	0	1	1	1	17	0	0	0	0	3	0	30	10	0	0
1157	22	0	18	0	0	0	1	0	0	0	0	0	20	0	4	6	0	0	0	0	0	2	0	3	0	0	0	0	14	0	0	0	0	0	0	3	2	0	18	0	0	0	0	0	0	22	10	0	0
1158	21	0	19	0	0	0	0	0	0	0	0	0	26	0	3	4	0	0	0	1	0	5	0	2	0	0	0	0	7	0	0	3	0	0	0	2	2	0	21	0	0	0	0	0	1	29	7	0	0
1159	28	0	20	0	0	0	0	0	0	0	0	0	24	2	7	4	0	2	0	1	0	2	0	3	0	0	0	0	14	0	0	1	0	0	0	2	1	1	22	0	0	0	0	0	0	52	11	0	0
1160	15	0	8	0	0	0	0	0	0	0	0	0	15	0	4	0	0	0	0	0	0	6	0	3	0	0	0	0	5	1	0	2	0	1	0	2	1	0	8	0	0	0	0	0	0	23	4	0	0
1161	18	0	6	0	0	0	0	0	0	0	0	0	18	1	1	6	0	0	0	1	0	8	0	0	0	0	0	0	8	0	0	2	0	0	0	0	1	4	10	0	0	0	1	0	0	34	7	0	0
1162	16	0	15	0	0	1	0	0	0	0	0	1	18	0	1	4	1	0	0	0	0	2	0	1	0	0	0	0	6	0	0	1	0	0	0	0	1	0	16	0	0	0	0	0	0	24	5	0	0
1163	27	0	8	0	0	0	0	0	0	0	0	0	27	0	6	3	0	0	0	1	0	17	0	3	0	0	0	0	10	0	0	1	0	0	0	3	0	3	10	0	0	0	1	0	1	41	9	0	0
1164	24	0	8	0	0	0	0	0	0	0	0	0	21	0	10	2	0	0	0	0	0	10	0	4	0	0	0	0	12	1	0	2	0	1	0	0	1	0	10	0	0	0	0	0	0	24	12	0	0
1165	28	0	26	0	0	0	0	0	0	0	0	2	28	0	4	3	2	0	0	1	0	0	0	2	0	0	0	0	9	0	0	0	0	0	0	0	1	0	28	0	0	0	0	0	1	36	7	0	0
1166	17	0	14	0	0	0	1	0	0	0	0	0	18	0	3	6	0	0	0	0	0	2	0	2	0	0	0	0	13	0	0	0	0	0	0	2	1	0	16	0	0	0	0	0	0	17	9	0	0
1167	22	0	14	0	0	0	0	0	0	0	0	0	21	1	6	3	0	0	0	1	0	4	0	2	0	0	0	0	11	0	1	2	0	0	0	0	0	1	17	0	0	0	0	0	1	30	9	0	0
1168	29	0	23	0	0	0	1	0	0	0	0	0	24	1	5	0	0	1	0	0	0	1	0	5	0	0	0	0	7	0	0	1	0	0	0	5	1	0	23	0	0	0	0	0	0	45	5	0	0
1169	9	0	8	0	0	0	0	0	0	0	0	0	11	0	1	2	0	0	0	0	0	2	0	1	0	0	0	0	3	0	0	1	0	0	0	1	1	0	9	0	0	0	0	0	0	17	3	0	0
1170	30	0	17	0	0	1	0	0	0	0	0	0	31	0	5	5	0	0	0	0	0	14	0	4	0	0	0	0	10	0	0	1	0	0	0	3	0	0	17	0	0	0	0	0	0	46	10	0	0
1171	21	0	17	0	0	0	1	0	0	0	0	0	18	0	4	1	0	0	0	0	0	1	0	3	0	0	0	1	7	0	0	1	0	0	0	1	0	0	17	0	0	0	0	0	0	29	5	0	0
1172	17	0	15	0	0	0	0	0	0	0	0	0	17	0	3	1	0	0	0	1	0	1	0	2	0	0	0	0	4	0	0	0	0	0	0	2	0	0	16	0	0	0	0	0	0	17	4	0	0
1173	23	0	20	0	0	1	0	0	0	0	0	0	23	2	2	2	0	2	0	0	0	3	0	3	0	0	0	0	7	0	0	1	0	0	0	2	0	0	20	0	0	0	0	0	0	23	4	0	0
1174	15	0	6	0	0	0	0	0	0	0	0	0	14	0	7	0	0	0	0	0	0	6	0	3	0	0	0	1	8	2	0	1	0	2	0	2	0	0	6	0	0	0	0	0	0	23	7	0	0
1175	17	0	12	0	0	0	0	0	0	0	0	0	19	0	2	2	0	0	0	0	0	4	0	0	0	0	0	0	4	0	0	1	0	0	0	0	1	0	15	0	0	0	0	0	0	25	4	0	0
1176	12	0	10	1	0	0	0	1	0	0	0	0	13	0	3	1	0	0	0	0	0	2	0	2	0	0	0	0	6	1	0	2	0	1	0	0	0	0	10	0	0	0	0	0	0	12	4	0	0
1177	17	0	0	0	0	0	0	0	0	0	0	0	28	0	4	1	0	0	0	0	0	27	0	0	0	0	0	0	5	0	0	3	0	0	0	0	2	1	1	0	0	0	0	0	0	17	5	0	0
1178	19	0	12	0	0	1	1	0	0	0	0	0	13	1	5	1	0	1	0	0	0	1	0	6	0	0	0	0	8	0	0	1	0	0	0	4	0	0	12	0	0	0	0	0	0	27	6	0	0
1179	24	0	18	1	0	0	0	1	0	0	0	0	24	1	4	3	0	0	0	0	0	3	0	0	0	0	0	0	10	0	0	0	0	0	0	0	2	2	21	0	0	0	0	4	0	37	7	0	0
1180	27	0	22	0	0	0	1	0	0	0	0	0	29	0	7	1	0	0	0	0	0	2	0	4	0	0	0	0	9	0	0	2	0	1	0	4	2	0	26	0	0	0	0	0	0	27	8	0	0
1181	20	0	15	0	0	0	1	0	0	0	0	0	17	2	4	3	0	2	0	0	0	2	0	4	0	0	0	0	11	0	0	1	0	0	0	4	0	0	15	0	0	0	0	0	0	28	7	0	0
1182	16	0	8	0	0	0	0	0	0	0	0	0	18	0	4	7	0	0	0	0	0	8	0	2	0	0	0	0	12	0	0	2	0	0	0	2	2	4	10	0	0	0	0	0	0	16	11	0	0
1183	23	0	19	0	0	0	0	0	0	0	0	0	20	0	5	3	0	0	0	1	0	1	0	4	0	0	0	1	8	0	0	1	0	0	0	2	0	0	19	0	0	0	0	0	0	23	8	0	0
1184	23	0	17	0	0	1	1	0	0	0	0	0	19	1	5	1	0	1	0	0	0	1	0	5	0	0	0	0	9	0	0	0	0	1	0	4	0	0	17	0	0	0	0	0	0	39	6	0	0
1185	31	0	18	0	0	0	0	0	0	0	0	0	31	0	2	3	0	0	0	0	0	11	0	0	0	0	0	0	5	0	0	2	0	0	0	0	1	4	20	0	0	0	0	0	0	48	5	0	0
1186	23	0	16	0	0	1	1	0	0	0	0	0	17	0	5	1	0	0	0	0	0	1	0	6	0	0	0	0	7	0	0	1	0	0	0	4	0	0	16	0	0	0	0	0	0	39	6	0	0
1187	33	0	27	0	0	0	1	0	0	0	0	0	30	0	6	0	0	0	0	0	0	3	0	5	0	0	0	0	7	0	0	3	0	0	0	5	2	0	27	0	0	0	0	0	0	33	6	0	0
1188	21	0	18	0	0	0	0	0	0	0	0	0	20	0	4	1	0	0	0	0	0	1	0	3	0	0	0	0	6	1	0	1	0	1	0	1	3	0	18	0	0	0	0	0	0	29	5	0	0
1189	28	0	26	0	0	1	0	0	0	0	0	0	28	0	4	2	0	0	0	0	0	1	0	2	0	0	0	1	6	1	0	1	0	1	0	0	1	0	26	0	0	0	0	0	0	36	6	0	0
1190	18	0	18	0	0	0	0	0	0	0	0	0	26	0	6	6	0	0	0	2	0	2	0	0	0	0	0	0	14	0	2	0	0	0	0	0	6	0	24	0	0	0	0	0	0	18	12	0	0
1191	16	0	8	0	0	0	0	0	0	0	0	0	14	1	4	1	0	0	0	0	0	5	0	2	0	0	0	0	6	0	0	0	0	0	0	0	2	1	9	0	0	0	0	0	0	24	5	0	0
1192	35	0	30	0	0	0	0	0	0	0	0	0	33	0	2	0	0	0	0	0	0	2	0	0	0	0	0	0	2	0	0	0	0	0	0	0	0	1	31	0	0	0	0	0	0	35	2	0	0
1193	23	0	20	0	0	1	0	0	0	0	0	0	23	2	3	2	0	2	0	0	0	3	0	3	0	0	0	0	8	0	0	1	0	0	0	2	1	0	20	0	0	0	0	0	0	23	5	0	0
1194	21	0	15	1	0	0	0	1	0	0	0	0	18	0	2	1	0	0	0	0	0	2	0	1	0	0	0	0	6	0	0	0	0	0	0	0	0	1	16	0	0	0	0	0	0	29	3	0	0
1195	25	0	22	1	0	1	0	1	0	0	0	0	22	0	3	1	0	0	0	0	0	0	0	3	0	0	0	0	5	0	0	0	0	0	0	1	1	0	22	0	0	0	0	0	0	42	4	0	0
1196	21	0	17	0	0	0	1	0	0	0	0	0	18	2	4	1	0	2	0	0	0	1	0	3	0	0	0	1	9	0	0	1	0	0	0	1	0	0	17	0	0	0	0	0	0	29	5	0	0
1197	26	0	14	0	0	1	1	0	0	0	0	0	19	0	5	2	0	0	0	0	0	5	0	5	0	0	0	0	8	0	0	1	0	0	0	2	0	0	14	0	0	0	0	0	0	34	7	0	0
1198	25	0	20	0	0	0	1	0	0	0	0	0	22	1	4	1	0	1	0	0	0	1	0	2	0	0	0	0	8	0	0	0	0	0	0	2	1	0	21	0	0	0	0	0	0	41	5	0	0
1199	21	0	10	0	0	1	0	0	0	0	0	0	18	0	5	5	0	0	0	0	0	7	0	1	0	0	0	0	11	0	0	1	0	0	0	0	0	0	11	0	0	0	0	0	0	29	10	0	0
1200	27	0	23	0	0	1	0	0	0	0	0	0	25	0	3	2	0	0	0	0	0	2	0	4	0	0	0	0	5	0	0	1	0	0	0	2	0	0	23	0	0	0	0	0	0	35	5	0	0
1201	21	0	13	0	0	0	1	0	0	0	0	0	21	1	3	1	0	1	0	0	0	7	0	1	0	0	0	0	7	0	0	1	0	0	0	0	1	1	14	0	0	0	0	0	0	29	4	0	0
1202	18	0	16	0	0	0	0	0	0	0	0	0	24	2	3	1	0	2	0	0	0	7	0	2	0	0	0	0	6	0	0	2	0	0	0	2	1	0	17	0	0	0	0	0	0	34	4	0	0
1203	17	0	0	0	0	0	0	0	0	0	0	0	30	0	4	1	0	0	0	0	0	29	0	0	0	0	0	0	5	0	0	3	0	0	0	0	2	1	1	0	0	0	0	0	0	17	5	0	0
1204	18	0	16	0	0	0	0	0	0	0	0	0	19	0	2	3	0	0	0	2	0	2	0	2	0	0	0	0	5	0	0	1	0	0	0	0	0	0	17	0	0	0	0	0	2	18	5	0	0
1205	15	0	13	0	0	0	0	0	0	0	0	0	18	0	2	3	0	0	0	0	0	3	0	2	0	0	0	0	5	0	0	2	0	0	0	1	0	0	15	0	0	0	0	0	0	23	5	0	0
1206	24	0	18	0	0	0	0	0	0	0	0	0	30	0	2	7	0	0	0	3	0	4	0	0	0	0	0	0	10	0	1	3	0	0	0	0	2	1	26	0	0	0	0	0	3	24	9	0	0
1207	19	0	16	1	0	1	0	1	0	0	0	0	21	0	3	1	0	0	0	0	0	5	0	3	0	0	0	0	5	0	0	1	0	0	0	1	1	0	16	0	0	0	0	0	0	36	4	0	0
1208	31	0	21	0	0	0	1	0	0	0	0	0	32	1	4	7	0	1	0	1	0	6	0	1	0	0	0	0	15	0	0	1	0	0	0	1	1	2	26	0	0	0	0	4	0	36	11	0	0
1209	39	0	24	1	0	0	0	1	0	0	0	0	37	0	9	3	0	0	0	0	0	12	0	4	0	0	0	0	14	0	0	4	1	0	0	0	1	2	25	0	0	0	0	0	0	47	12	0	0
1210	22	0	14	0	0	0	0	0	0	0	0	0	20	1	3	1	0	0	0	0	0	4	0	3	0	0	0	0	5	0	0	1	0	0	0	3	0	0	16	0	0	0	0	0	0	30	4	0	0
1211	12	0	12	0	0	0	0	0	0	0	0	0	15	1	4	1	0	1	0	0	0	1	0	0	0	0	0	1	6	1	0	0	0	1	0	0	0	0	13	0	0	0	0	0	0	12	5	0	0
1212	26	0	17	0	0	1	0	0	0	0	0	0	24	2	3	4	0	1	0	0	0	5	0	4	0	0	0	0	9	0	0	1	0	0	0	3	0	0	19	0	0	0	0	0	0	42	7	0	0
1213	17	0	14	0	0	1	0	0	0	0	0	0	19	1	2	3	0	1	0	0	0	4	0	3	0	0	0	0	7	0	0	1	0	0	0	2	0	0	15	0	0	0	0	0	0	17	5	0	0
1214	27	0	12	0	0	0	1	0	0	0	0	0	27	0	5	4	0	0	0	0	0	12	0	2	0	0	0	0	10	0	0	2	0	2	0	0	0	0	13	0	0	0	0	0	0	35	9	0	0
1215	21	0	12	0	0	0	1	0	0	0	0	0	19	0	6	4	0	0	0	1	0	6	0	2	0	0	0	0	11	0	0	0	0	0	0	1	1	0	13	0	0	0	0	0	0	29	10	0	0
1216	16	0	9	1	0	0	0	1	0	0	0	0	17	0	3	3	0	0	0	1	0	7	0	1	0	0	0	0	7	0	0	2	0	0	0	0	0	0	10	0	0	0	0	0	0	24	6	0	0
1217	23	0	20	0	0	1	0	0	0	0	0	0	26	0	2	4	0	0	0	0	0	3	0	3	0	0	0	0	6	0	0	2	0	0	0	2	0	0	23	0	0	0	0	0	0	23	6	0	0
1218	32	0	28	0	0	0	0	0	0	0	0	0	30	0	6	2	0	0	0	0	0	1	0	4	0	0	0	0	8	0	0	0	0	0	0	0	2	0	29	0	0	0	0	0	0	48	8	0	0
1219	15	0	12	0	0	0	1	0	0	0	0	0	15	0	3	4	0	0	0	0	0	2	0	2	0	0	0	1	9	0	0	2	0	0	0	0	0	0	13	0	0	0	0	0	0	23	7	0	0
1220	27	0	23	0	0	0	1	0	0	0	0	0	24	1	4	2	0	1	0	0	0	1	0	3	0	0	0	1	9	0	0	1	1	0	0	1	0	0	23	0	0	0	0	0	0	35	6	0	0
1221	18	0	12	0	0	0	0	0	0	0	0	0	24	0	0	6	0	0	0	0	0	8	0	0	0	0	0	0	6	0	0	4	0	0	0	0	0	3	16	0	0	0	0	0	0	18	6	0	0
1222	20	0	18	0	0	0	0	0	0	0	0	0	21	1	3	4	0	1	0	2	0	2	0	2	0	0	0	0	8	0	0	0	0	0	0	0	1	0	19	0	0	0	0	0	1	37	7	0	0
1223	33	0	26	0	0	0	0	0	0	0	0	0	29	0	5	4	0	0	0	0	0	2	0	2	0	0	0	0	11	0	0	0	0	0	0	0	1	2	27	0	1	0	0	0	0	41	9	0	0
1224	24	0	18	0	0	0	0	0	0	0	0	0	29	0	2	6	0	0	0	0	0	9	0	0	0	0	0	0	8	0	0	5	0	0	0	0	0	2	20	0	0	0	0	0	0	24	8	0	0
1225	24	0	8	0	0	0	0	0	0	0	0	0	17	0	8	2	0	0	0	0	0	8	0	4	0	0	0	0	10	1	0	0	0	1	0	0	1	0	8	0	0	0	0	0	0	24	10	0	0
1226	33	0	27	0	0	1	1	0	0	0	0	0	27	0	5	1	0	0	0	0	0	0	0	5	0	0	0	0	7	0	0	0	0	0	0	4	1	0	27	0	0	0	0	0	0	33	6	0	0
1227	21	0	12	0	0	0	1	0	0	0	0	0	19	0	5	2	0	0	0	1	0	6	0	2	0	0	0	0	8	0	0	0	0	0	0	1	1	0	13	0	0	0	0	0	0	29	7	0	0
1228	19	0	14	0	0	0	0	0	0	0	0	0	16	0	5	2	0	0	0	0	0	0	0	2	0	0	0	0	7	0	0	0	0	0	0	0	3	0	16	0	0	0	0	0	0	35	7	0	0
1229	24	0	17	0	0	1	0	0	0	0	0	0	23	0	4	5	0	0	0	0	0	4	0	4	0	0	0	0	9	0	0	1	0	0	0	3	0	0	19	0	0	0	0	0	0	40	9	0	0
1230	30	0	24	3	0	0	0	0	3	0	0	0	31	1	3	4	0	1	0	0	0	3	0	0	0	0	0	0	11	0	0	1	0	0	0	0	0	0	28	0	0	0	1	0	0	46	7	0	0
1231	33	0	24	0	0	1	0	0	0	0	0	1	30	0	6	4	1	0	0	0	0	5	0	4	0	0	0	0	12	0	0	3	1	0	0	0	1	1	25	0	0	0	0	0	0	41	10	0	0
1232	35	0	27	0	0	0	1	0	0	0	0	0	35	0	3	1	0	0	0	0	0	8	0	1	0	0	0	0	5	0	0	1	0	0	0	1	0	0	27	0	0	0	0	0	0	35	4	0	0
1233	11	0	10	0	0	0	1	0	0	0	0	0	17	0	4	1	0	0	0	0	0	2	0	0	0	0	0	0	6	1	0	2	0	2	0	0	1	0	13	0	0	0	0	0	0	11	5	0	0
1234	18	0	16	3	0	0	0	0	3	0	0	0	23	1	3	2	0	1	0	0	0	6	0	2	0	0	0	0	9	0	0	0	0	0	0	2	3	0	17	0	0	0	1	0	0	34	5	0	0
1235	11	0	7	0	0	0	0	0	0	0	0	0	8	0	4	1	0	0	0	1	0	1	0	4	0	0	0	0	6	0	0	0	0	0	0	4	0	0	7	0	0	0	0	0	0	11	5	0	0
1236	21	0	11	0	0	1	0	0	0	0	0	0	24	0	5	3	0	0	0	0	0	13	0	4	0	0	0	0	8	0	0	2	0	0	0	3	0	0	11	0	0	0	0	0	0	29	8	0	0
1237	34	0	16	0	0	2	0	0	0	0	0	0	29	0	6	4	0	0	0	2	0	13	0	6	0	0	0	0	10	0	0	0	0	0	0	4	0	0	16	0	0	0	0	0	2	34	10	0	0
1238	28	0	20	0	0	0	0	0	0	0	0	0	23	0	10	0	0	0	0	0	0	3	0	8	0	0	0	2	12	0	0	1	0	0	0	6	0	0	20	0	0	0	0	0	0	28	10	0	0
1239	26	0	21	1	0	0	0	1	0	0	0	0	23	0	5	1	0	0	0	0	0	2	0	5	0	0	0	0	7	0	0	1	0	0	0	5	0	0	21	0	0	0	0	0	0	34	6	0	0
1240	23	0	20	3	0	1	0	0	3	0	0	0	25	1	3	3	0	1	0	0	0	4	0	3	0	0	0	0	11	0	0	1	0	0	0	2	1	0	21	0	0	0	1	0	0	23	6	0	0
1241	24	0	12	0	0	0	0	0	0	0	0	0	34	0	4	8	0	0	0	0	0	12	0	0	0	0	0	0	14	0	2	6	0	0	0	0	4	2	22	0	0	0	0	0	0	24	12	0	0
1242	14	0	10	0	0	1	1	0	0	0	0	0	11	0	4	2	0	0	0	0	0	0	0	3	0	0	0	1	7	0	0	0	0	0	0	2	1	0	11	0	0	0	0	0	0	22	6	0	0
1243	21	0	17	0	0	0	1	0	0	0	0	0	22	0	4	5	0	0	0	0	0	4	0	3	0	0	0	1	11	0	0	3	0	0	0	1	0	0	18	0	0	0	0	0	0	29	9	0	0
1244	32	0	23	1	0	0	1	1	0	0	0	0	31	0	3	3	0	0	0	0	0	5	0	2	0	0	0	0	8	0	0	2	0	0	0	2	1	1	26	0	0	0	0	0	0	65	6	0	0
1245	13	0	6	0	0	0	0	0	0	0	0	0	16	0	2	4	0	0	0	1	0	7	0	0	0	0	0	0	7	0	0	2	0	0	0	0	1	3	9	0	0	0	1	4	0	18	6	0	0
1246	18	0	10	0	0	0	0	0	0	0	0	0	15	0	5	3	0	0	0	0	0	4	0	2	0	0	0	0	9	1	0	0	0	1	0	0	1	0	10	0	0	0	0	0	0	18	8	0	0
1247	31	0	24	0	0	0	0	0	0	0	0	0	28	1	3	2	0	1	0	0	0	2	0	3	0	0	0	0	6	0	0	1	0	0	0	1	2	2	26	0	0	0	0	0	0	47	5	0	0
1248	20	0	14	0	0	0	1	0	0	0	0	0	17	1	5	2	0	1	0	0	0	3	0	5	0	0	0	0	9	0	0	2	0	0	0	4	0	0	14	0	0	0	0	0	0	28	7	0	0
1249	17	0	13	0	0	0	0	0	0	0	0	0	17	0	4	0	0	0	0	0	0	4	0	4	0	0	0	0	5	0	0	2	0	0	0	3	0	0	13	0	0	0	0	0	0	17	4	0	0
1250	28	0	20	0	0	0	0	0	0	0	0	0	24	2	7	1	0	2	0	0	0	2	0	3	0	0	0	0	10	0	0	1	0	0	0	2	1	1	22	0	0	0	0	0	0	52	8	0	0
1251	28	0	19	0	0	0	2	0	0	0	0	0	26	0	3	4	0	0	0	0	0	7	0	3	0	0	0	0	9	0	0	3	0	0	0	1	0	0	19	0	0	0	0	0	0	53	7	0	0
1252	24	0	18	0	0	0	0	0	0	0	0	0	26	0	2	3	0	0	0	0	0	6	0	0	0	0	0	0	5	0	0	2	0	0	0	0	0	3	20	0	0	0	0	0	0	24	5	0	0
1253	27	0	20	0	0	0	0	0	0	0	0	0	27	1	3	1	0	1	0	0	0	2	0	1	0	0	0	1	5	0	0	1	0	1	0	1	1	2	24	0	0	0	0	0	0	35	4	0	0
1254	11	0	8	0	0	0	1	0	0	0	0	0	18	0	3	0	0	0	0	0	0	8	0	2	0	0	0	0	4	0	0	0	0	0	0	2	1	0	10	0	0	0	0	0	0	11	3	0	0
1255	16	0	12	0	0	0	0	0	0	0	0	0	15	0	2	3	0	0	0	0	0	3	0	0	0	0	0	0	5	0	0	0	0	0	0	0	1	1	12	0	0	0	0	0	0	24	5	0	0
1256	0	0	0	0	0	0	0	0	0	0	0	0	13	0	2	3	0	0	0	1	0	11	0	0	0	0	0	0	5	0	0	3	0	0	0	0	0	0	2	0	0	0	0	0	0	0	5	0	0
1257	15	0	6	0	0	0	0	0	0	0	0	0	15	0	2	4	0	0	0	0	0	6	0	0	0	0	0	0	6	0	0	1	0	0	0	0	1	0	9	0	0	0	0	0	0	23	6	0	0
1258	23	0	16	0	0	1	1	0	0	0	0	0	21	0	6	3	0	0	0	0	0	4	0	6	0	0	0	0	11	0	0	1	0	0	0	5	1	0	17	0	0	0	0	0	0	39	9	0	0
1259	12	0	10	1	0	0	0	1	0	0	0	0	12	0	2	1	0	0	0	0	0	1	0	2	0	0	0	0	4	0	0	0	0	0	0	0	0	0	11	0	0	0	0	0	0	12	3	0	0
1260	12	0	10	0	0	0	0	0	0	0	0	0	14	0	6	1	0	0	0	0	0	3	0	2	0	0	0	1	7	1	0	3	0	1	0	0	1	0	10	0	0	0	0	0	0	12	7	0	0
1261	12	0	12	0	0	0	0	0	0	0	0	0	18	0	1	1	0	0	0	1	0	6	0	0	0	0	0	0	2	0	0	2	0	0	0	0	1	0	12	0	0	0	0	0	0	12	2	0	0
1262	20	0	19	0	0	0	0	0	0	0	0	0	23	0	4	3	0	0	0	1	0	1	0	1	0	0	0	0	8	0	1	0	0	0	0	0	3	0	22	0	0	0	0	0	0	36	7	0	0
1263	23	0	14	0	0	1	0	0	0	0	0	0	21	0	3	3	0	0	0	0	0	7	0	3	0	0	0	0	7	0	0	1	0	0	0	2	0	0	14	0	0	0	0	0	0	23	6	0	0
1264	17	0	16	0	0	1	0	0	0	0	0	0	20	0	0	3	0	0	0	0	0	3	0	1	0	0	0	0	4	0	0	1	0	0	0	0	0	0	17	0	0	0	0	0	0	17	3	0	0
1265	38	0	24	1	0	0	0	1	0	0	0	0	34	0	5	4	0	0	0	0	0	5	0	0	0	0	0	0	11	0	0	0	0	0	0	0	0	2	29	0	0	0	1	0	0	63	9	0	0
1266	25	0	22	1	0	1	0	1	0	0	0	0	24	0	3	1	0	0	0	0	0	2	0	3	0	0	0	0	5	0	0	0	0	0	0	1	1	0	22	0	0	0	0	0	0	42	4	0	0
1267	11	0	9	0	0	0	0	0	0	0	0	1	14	0	2	2	0	0	0	1	0	2	0	2	0	0	0	0	5	0	0	2	0	0	0	2	0	0	12	0	0	0	0	0	0	11	4	0	0
1268	28	0	22	0	0	0	0	0	0	0	0	2	26	0	4	0	2	0	0	0	0	2	0	2	0	0	0	0	8	0	0	0	0	0	0	0	0	0	24	0	0	0	0	0	0	60	4	0	0
1269	22	0	20	0	0	0	2	0	0	0	0	0	26	0	0	2	0	0	0	2	0	2	0	0	0	0	0	0	4	0	0	0	0	0	0	0	0	0	24	0	0	0	2	0	0	22	2	0	0
1270	28	0	22	0	0	0	0	0	0	0	0	0	23	0	6	0	0	0	0	0	0	1	0	6	0	0	0	0	8	0	0	0	0	0	0	6	0	0	22	0	0	0	0	0	0	28	6	0	0
1271	22	0	15	0	0	0	0	0	0	0	0	0	22	1	7	0	0	1	0	0	0	3	0	2	0	0	0	0	9	0	0	3	0	0	0	2	2	0	19	0	0	0	0	0	0	22	7	0	0
1272	24	0	18	0	0	0	0	0	0	0	0	0	29	0	2	6	0	0	0	3	0	3	0	0	0	0	0	0	9	0	1	2	0	0	0	0	2	1	26	0	0	0	0	0	3	24	8	0	0
1273	23	0	15	0	0	0	1	0	0	0	0	0	24	0	3	4	0	0	0	0	0	2	0	1	0	0	0	0	8	0	0	2	0	0	0	1	0	3	22	0	0	0	0	0	0	23	7	0	0
1274	18	0	16	0	0	0	0	0	0	0	0	0	22	1	4	4	0	1	0	0	0	3	0	2	0	0	0	0	9	0	0	2	0	0	0	0	2	0	19	0	0	0	0	0	0	18	8	0	0
1275	11	0	9	0	0	0	1	0	0	0	0	0	12	0	5	2	0	0	0	0	0	1	0	1	0	0	0	1	8	0	0	1	0	0	0	1	3	0	11	0	0	0	0	0	0	11	7	0	0
1276	22	0	14	0	0	0	1	0	0	0	0	0	21	0	5	6	0	0	0	0	0	6	0	2	0	0	0	0	15	0	0	2	0	0	0	2	2	1	15	0	0	0	0	0	0	22	11	0	0
1277	10	0	8	0	0	0	0	0	0	0	0	0	13	0	4	1	0	0	0	0	0	4	0	2	0	0	0	0	5	0	0	2	0	0	0	0	2	0	9	0	0	0	0	0	0	18	5	0	0
1278	27	0	21	0	0	1	0	0	0	0	0	0	27	0	3	4	0	0	0	0	0	4	0	1	0	0	0	0	7	0	0	2	0	0	0	0	1	1	23	0	0	0	0	0	0	35	7	0	0
1279	11	0	3	0	0	0	0	0	0	0	0	0	11	0	5	1	0	0	0	0	0	6	0	2	0	0	0	1	6	1	0	1	0	1	0	2	0	0	4	0	0	0	0	0	0	11	6	0	0
1280	16	0	14	6	0	0	0	0	6	0	0	0	17	0	4	0	0	0	0	0	0	2	0	2	0	0	0	0	10	0	0	0	0	0	0	0	1	0	15	0	0	0	2	0	0	24	4	0	0
1281	31	0	18	0	0	0	0	0	0	0	0	0	29	1	2	1	0	1	0	0	0	9	0	0	0	0	0	0	4	0	0	0	0	0	0	0	1	4	20	0	0	0	0	0	0	48	3	0	0
1282	24	0	20	2	0	0	0	2	0	0	0	0	21	0	8	0	0	0	0	0	0	0	0	4	0	0	0	0	10	1	0	0	0	1	0	0	3	0	20	0	0	0	0	0	0	24	8	0	0
1283	21	0	17	0	0	1	0	0	0	0	0	0	18	0	3	3	0	0	0	0	0	1	0	4	0	0	0	0	7	0	0	1	0	0	0	2	0	0	17	0	0	0	0	0	0	29	6	0	0
1284	23	0	15	0	0	0	1	0	0	0	0	0	23	1	3	4	0	1	0	1	0	1	0	1	0	0	0	0	9	0	0	1	0	0	0	1	0	3	22	0	0	0	0	0	1	23	7	0	0
1285	20	0	15	0	0	0	1	0	0	0	0	1	16	0	6	5	1	0	0	0	0	1	0	4	0	0	0	0	13	0	0	1	0	0	0	4	0	0	15	0	0	0	0	0	0	28	11	0	0
1286	17	0	12	0	0	0	0	0	0	0	0	0	16	0	4	5	0	0	0	0	0	0	0	0	0	0	0	0	10	0	0	0	0	0	0	0	1	0	16	0	0	0	0	0	0	17	9	0	0
1287	35	0	27	0	0	0	1	0	0	0	0	0	34	2	3	1	0	2	0	0	0	7	0	1	0	0	0	0	7	0	0	0	0	0	0	1	0	0	27	0	0	0	0	0	0	35	4	0	0
1288	20	0	15	0	0	0	1	0	0	0	0	0	18	0	4	2	0	0	0	0	0	3	0	4	0	0	0	0	8	0	0	2	0	0	0	4	0	0	15	0	0	0	0	0	0	28	6	0	0
1289	9	0	6	0	0	0	0	0	0	0	0	3	16	0	1	3	3	0	0	1	0	10	0	0	0	0	0	0	7	0	0	4	0	0	0	0	0	0	6	0	0	0	1	0	0	17	4	0	0
1290	21	0	15	0	0	0	0	0	0	0	0	0	19	1	2	1	0	1	0	0	0	3	0	1	0	0	0	0	5	0	0	1	0	0	0	0	0	1	16	0	0	0	0	0	0	29	3	0	0
1291	15	0	9	2	0	0	1	2	0	0	0	0	12	0	2	1	0	0	0	0	0	3	0	1	0	0	0	0	6	0	0	0	0	0	0	1	1	1	9	0	0	0	0	0	0	23	3	0	0
1292	22	0	21	2	0	0	0	2	0	0	0	0	22	0	3	2	0	0	0	1	0	0	0	1	0	0	0	0	7	0	0	0	0	0	0	0	2	0	22	0	0	0	0	0	1	30	5	0	0
1293	18	0	10	0	0	1	0	0	0	0	0	0	13	0	5	1	0	0	0	0	0	3	0	5	0	0	0	0	7	0	0	2	0	0	0	4	1	1	10	0	0	0	0	0	0	26	6	0	0
1294	32	0	23	1	0	0	1	1	0	0	0	1	30	0	3	2	1	0	0	0	0	4	0	2	0	0	0	0	8	0	0	1	0	0	0	2	1	1	26	0	0	0	0	0	0	65	5	0	0
1295	14	0	8	0	0	1	0	0	0	0	0	0	12	0	3	3	0	0	0	0	0	3	0	3	0	0	0	0	7	1	0	0	0	1	0	0	1	1	8	0	0	0	0	3	0	11	6	0	0
1296	35	0	18	0	0	0	0	0	0	0	0	0	31	0	4	1	0	0	0	0	0	12	0	0	0	0	0	0	5	0	0	0	0	0	0	0	3	8	19	0	0	0	0	0	0	61	5	0	0
1297	43	0	29	0	0	2	0	0	0	0	0	0	34	0	8	5	0	0	0	0	0	5	0	8	0	0	0	0	14	0	0	1	1	0	0	2	0	0	29	0	0	0	0	0	0	59	13	0	0
1298	20	0	14	0	0	0	1	0	0	0	0	0	15	1	5	3	0	1	0	2	0	1	0	5	0	0	0	0	10	0	0	1	0	0	0	4	0	0	14	0	0	0	0	0	2	28	8	0	0
1299	10	0	8	0	0	0	0	0	0	0	0	0	13	0	5	2	0	0	0	0	0	3	0	2	0	0	0	1	8	0	1	2	0	0	0	0	2	0	10	0	0	0	0	0	0	18	7	0	0
1300	17	0	13	0	0	0	1	0	0	0	0	0	16	3	3	0	0	3	0	0	0	3	0	3	0	0	0	0	8	0	0	2	0	0	0	1	0	0	13	0	0	0	0	0	0	17	3	0	0
1301	18	0	18	1	0	0	0	1	0	0	0	0	30	0	3	2	0	0	0	1	0	5	0	0	0	0	0	0	6	0	0	4	0	0	0	0	1	0	25	0	0	0	0	0	0	18	5	0	0
1302	20	0	15	2	0	0	0	2	0	0	0	0	18	0	5	0	0	0	0	0	0	1	0	5	0	0	0	0	7	0	0	0	0	2	0	5	0	0	15	0	0	0	0	0	0	28	5	0	0
1303	24	0	17	3	0	0	0	0	3	0	0	0	22	0	5	0	0	0	0	0	0	5	0	4	0	0	0	0	9	0	0	0	0	0	0	3	1	1	17	0	0	0	1	3	0	29	5	0	0
1304	27	0	21	0	0	1	0	0	0	0	0	0	26	0	3	4	0	0	0	1	0	3	0	1	0	0	0	0	7	0	0	1	0	0	0	0	1	1	23	0	0	0	0	0	1	35	7	0	0
1305	20	0	13	0	0	0	0	0	0	0	0	0	22	0	5	7	0	0	0	2	0	6	0	2	0	0	0	0	12	0	0	1	0	0	0	2	2	1	16	0	0	0	0	0	1	28	12	0	0
1306	34	0	26	0	0	0	0	0	0	0	0	0	30	0	10	2	0	0	0	2	0	2	0	8	0	0	0	0	14	0	0	0	0	0	0	6	0	0	28	0	0	0	0	0	2	34	12	0	0
1307	20	0	15	0	0	1	0	0	0	0	0	0	20	0	6	3	0	0	0	0	0	3	0	5	0	0	0	0	10	0	0	1	0	0	0	4	2	0	17	0	0	0	0	0	0	28	9	0	0
1308	23	0	6	1	0	0	0	1	0	0	0	0	21	0	3	5	0	0	0	1	0	11	0	0	0	0	0	0	10	0	0	0	0	0	0	0	1	5	10	0	0	0	0	0	0	23	8	0	0
1309	34	0	32	0	0	0	0	0	0	0	0	1	36	2	5	1	1	2	0	0	0	3	0	2	0	0	0	0	9	0	0	2	0	0	0	0	1	0	33	0	0	0	0	0	0	42	6	0	0
1310	35	0	27	0	0	0	1	0	0	0	0	0	35	0	3	1	0	0	0	0	0	8	0	1	0	0	0	0	5	0	0	1	0	0	0	1	0	0	27	0	0	0	0	0	0	35	4	0	0
1311	28	0	21	0	0	0	1	0	0	0	0	0	27	0	3	5	0	0	0	0	0	1	0	1	0	0	0	0	11	0	0	1	0	0	0	1	1	0	26	0	0	0	0	0	0	28	8	0	0
1312	34	0	27	0	0	0	0	0	0	0	0	0	30	0	5	2	0	0	0	0	0	2	0	2	0	0	0	1	8	0	0	0	0	0	0	2	0	1	28	0	0	0	0	0	0	34	7	0	0
1313	30	0	26	0	0	0	0	0	0	0	0	0	26	2	5	0	0	2	0	0	0	0	0	4	0	0	0	1	7	0	0	0	0	0	0	3	2	0	26	0	0	0	0	0	0	46	5	0	0
1314	29	0	21	1	0	0	0	1	0	0	0	0	28	1	6	2	0	1	0	0	0	4	0	2	0	0	0	0	10	1	0	0	0	1	0	2	1	0	23	0	0	0	0	0	0	29	8	0	0
1315	20	0	12	0	0	0	1	0	0	0	0	0	18	0	4	3	0	0	0	0	0	5	0	3	0	0	0	0	10	0	0	2	0	0	0	3	0	0	13	0	0	0	0	0	0	28	7	0	0
1316	23	0	18	1	0	0	0	1	0	0	0	0	23	4	2	3	0	4	0	1	0	3	0	0	0	0	0	0	10	0	0	0	0	0	0	0	0	0	20	0	0	0	1	0	0	23	5	0	0
1317	30	0	26	0	0	0	0	0	0	0	0	1	32	1	3	1	1	1	0	0	0	5	0	3	0	0	0	0	6	0	0	1	0	0	0	2	0	0	27	0	0	0	0	0	0	47	4	0	0
1318	11	0	7	0	0	0	0	0	0	0	0	0	9	0	8	2	0	0	0	0	0	0	0	4	0	0	0	0	10	0	0	0	0	1	0	4	2	0	8	0	0	0	0	0	0	11	10	0	0
1319	20	0	15	0	0	0	0	0	0	0	0	0	18	3	2	1	0	2	0	0	0	2	0	1	0	0	0	0	6	0	0	0	0	0	0	0	0	2	16	0	0	0	0	4	0	25	3	0	0
1320	17	0	16	0	0	1	0	0	0	0	0	0	19	1	0	2	0	1	0	0	0	2	0	1	0	0	0	0	4	0	0	0	0	0	0	0	0	0	17	0	0	0	0	0	0	17	2	0	0
1321	23	0	20	0	0	1	0	0	0	0	0	0	24	1	3	2	0	1	0	0	0	4	0	3	0	0	0	0	7	0	0	2	0	0	0	2	1	0	20	0	0	0	0	0	0	23	5	0	0
1322	11	0	6	0	0	0	0	0	0	0	0	0	11	0	4	7	0	0	0	0	0	2	0	0	0	0	0	0	11	0	0	1	0	0	0	0	0	0	9	0	0	0	0	0	0	11	11	0	0
1323	22	0	20	0	0	0	0	0	0	0	0	2	22	0	3	2	2	0	0	0	0	1	0	2	0	0	0	0	7	0	0	1	0	0	0	0	0	0	21	0	0	0	0	0	0	30	5	0	0
1324	14	0	9	0	0	1	0	0	0	0	0	0	16	0	0	5	0	0	0	0	0	4	0	1	0	0	0	0	5	0	0	3	0	0	0	0	0	2	12	0	0	0	1	0	0	31	5	0	0
1325	24	0	13	0	0	0	0	0	0	0	0	0	25	2	3	3	0	1	0	0	0	12	0	2	0	0	0	0	8	0	0	2	0	0	0	2	0	2	13	0	0	0	0	0	0	40	6	0	0
1326	12	0	0	0	0	0	0	0	0	0	0	0	10	0	0	6	0	0	0	1	0	8	0	0	0	0	0	0	6	0	0	0	0	0	0	0	0	1	2	0	0	0	2	0	0	31	6	0	0
1327	11	0	10	0	0	1	0	0	0	0	0	0	13	0	0	2	0	0	0	0	0	0	0	1	0	0	0	0	2	0	0	0	0	0	0	0	0	0	13	0	0	0	0	0	0	11	2	0	0
1328	12	0	12	0	0	0	0	0	0	0	0	0	16	0	4	0	0	0	0	0	0	2	0	0	0	0	0	0	4	1	0	1	0	2	0	0	0	0	12	0	0	0	0	0	0	12	4	0	0
1329	21	0	17	0	0	0	1	0	0	0	0	0	19	0	4	1	0	0	0	0	0	2	0	3	0	0	0	1	7	0	0	2	0	0	0	1	0	0	17	0	0	0	0	0	0	29	5	0	0
1330	12	0	6	0	0	0	0	0	0	0	0	0	10	0	2	2	0	0	0	0	0	3	0	0	0	0	0	0	4	0	0	1	0	0	0	0	2	0	7	0	0	0	1	0	0	12	4	0	0
1331	22	0	6	1	0	0	0	1	0	0	0	0	20	0	3	6	0	0	0	1	0	10	0	0	0	0	0	0	10	0	0	0	0	0	0	0	1	5	10	0	0	0	0	0	0	22	9	0	0
1332	32	0	23	0	0	0	1	0	0	0	0	0	31	0	4	4	0	0	0	0	0	5	0	2	0	0	0	0	9	0	0	2	0	0	0	2	1	1	26	0	0	0	0	0	0	65	8	0	0
1333	11	0	9	0	0	0	0	0	0	0	0	0	15	0	5	1	0	0	0	0	0	3	0	2	0	0	0	0	6	0	0	2	0	1	0	2	2	0	11	0	0	0	0	0	0	11	6	0	0
1334	23	0	12	0	0	0	0	0	0	0	0	0	24	0	2	3	0	0	0	0	0	11	0	0	0	0	0	0	5	0	0	2	0	0	0	0	1	3	13	0	0	0	0	0	0	31	5	0	0
1335	17	0	14	1	0	1	0	1	0	0	0	0	20	0	2	4	0	0	0	0	0	5	0	3	0	0	0	0	8	0	0	2	0	0	0	2	0	0	15	0	0	0	0	0	0	17	6	0	0
1336	22	0	20	0	0	0	0	0	0	0	0	0	24	3	6	1	0	3	0	0	0	2	0	2	0	0	0	0	10	2	0	2	0	2	0	0	3	0	20	0	0	0	0	0	0	30	7	0	0
1337	28	0	22	0	0	0	0	0	0	0	0	0	26	0	4	0	0	0	0	0	0	4	0	2	0	0	0	0	6	0	0	0	0	0	0	0	0	0	22	0	0	0	0	0	0	60	4	0	0
1338	31	0	27	0	0	0	0	0	0	0	0	0	35	0	6	4	0	0	0	0	0	2	0	2	0	0	0	0	10	0	0	2	0	1	0	2	3	0	32	0	0	0	0	0	0	47	10	0	0
1339	26	0	24	0	0	0	0	0	0	0	0	0	27	1	4	6	0	1	0	2	0	2	0	2	0	0	0	0	12	0	0	0	0	0	0	0	2	0	25	0	0	0	0	0	1	43	10	0	0
1340	20	0	16	1	0	0	1	1	0	0	0	0	16	2	4	2	0	2	0	0	0	0	0	3	0	0	0	0	10	0	0	0	0	0	0	3	0	0	16	0	0	0	0	0	0	28	6	0	0
1341	20	0	6	0	0	1	1	0	0	0	0	0	16	0	2	1	0	0	0	0	0	10	0	3	0	0	0	0	4	0	0	0	0	0	0	2	0	3	6	0	0	0	1	0	0	34	3	0	0
1342	24	0	13	0	0	0	0	0	0	0	0	0	27	1	3	3	0	1	0	0	0	14	0	2	0	0	0	0	7	0	0	4	0	0	0	2	0	2	13	0	0	0	0	0	0	40	6	0	0
1343	17	0	14	0	0	0	0	0	0	0	0	0	16	1	5	1	0	1	0	0	0	0	0	3	0	0	0	0	7	0	0	0	0	0	0	2	2	0	16	0	0	0	0	0	0	17	6	0	0
1344	19	0	6	0	0	0	0	0	0	0	0	0	16	0	1	4	0	0	0	2	0	8	0	0	0	0	0	0	5	0	0	0	0	0	0	0	0	5	8	0	0	0	0	0	0	53	5	0	0
1345	45	0	29	0	0	1	0	0	0	0	0	0	40	0	10	6	0	0	0	0	0	10	0	5	0	0	0	0	17	0	0	3	1	0	0	0	1	2	30	0	0	0	0	0	0	53	16	0	0
1346	20	0	15	0	0	1	0	0	0	0	0	0	19	0	5	2	0	0	0	0	0	3	0	5	0	0	0	0	8	0	0	1	0	0	0	4	1	0	16	0	0	0	0	0	0	28	7	0	0
1347	24	0	18	0	0	0	0	0	0	0	0	0	26	1	4	5	0	1	0	0	0	4	0	0	0	0	0	0	10	0	0	2	0	0	0	0	0	0	22	0	0	0	0	0	0	40	9	0	0
1348	17	0	15	0	0	0	1	0	0	0	0	0	16	3	1	1	0	3	0	0	0	1	0	1	0	0	0	0	6	0	0	1	0	0	0	1	0	0	15	0	0	0	0	0	0	17	2	0	0
1349	15	0	11	0	0	0	1	0	0	0	0	0	13	0	4	1	0	0	0	0	0	1	0	3	0	0	0	0	7	0	0	1	0	0	0	2	1	0	12	0	0	0	0	0	0	23	5	0	0
1350	30	0	15	0	0	0	0	0	0	0	0	0	31	0	7	1	0	0	0	0	0	15	0	3	0	0	0	0	8	0	0	4	0	0	0	0	2	4	16	0	0	0	0	0	0	30	8	0	0
1351	26	0	20	1	0	1	0	1	0	0	0	0	26	0	3	5	0	0	0	0	0	4	0	3	0	0	0	0	9	0	0	1	0	0	0	2	0	0	22	0	0	0	0	0	0	34	8	0	0
1352	17	0	16	0	0	1	0	0	0	0	0	1	19	0	0	2	1	0	0	0	0	2	0	1	0	0	0	0	4	0	0	0	0	0	0	0	0	0	17	0	0	0	0	0	0	17	2	0	0
1353	34	0	24	3	0	0	0	0	3	0	0	0	30	2	8	1	0	2	0	0	0	5	0	4	0	0	0	0	14	1	0	0	1	1	0	0	1	0	24	0	0	0	1	0	0	42	9	0	0
1354	35	0	18	0	0	0	0	0	0	0	0	0	31	1	4	1	0	1	0	0	0	12	0	0	0	0	0	0	6	0	0	0	0	0	0	0	3	8	19	0	0	0	0	0	0	61	5	0	0
1355	10	0	0	0	0	0	0	0	0	0	0	0	26	0	2	4	0	0	0	1	0	21	0	0	0	0	0	0	6	0	0	1	0	0	0	0	1	2	5	0	0	0	0	0	0	18	6	0	0
1356	10	0	8	0	0	0	0	0	0	0	0	0	14	0	2	3	0	0	0	0	0	5	0	2	0	0	0	0	5	0	0	3	0	0	0	0	0	0	9	0	0	0	0	0	0	18	5	0	0
1357	11	0	10	0	0	0	1	0	0	0	0	0	18	0	5	3	0	0	0	0	0	3	0	0	0	0	0	0	9	1	0	2	0	2	0	0	2	0	13	0	0	0	0	0	0	11	8	0	0
1358	28	0	18	0	0	1	0	0	0	0	0	0	22	0	5	4	0	0	0	0	0	4	0	4	0	0	0	0	9	0	0	0	1	0	0	0	1	0	18	0	0	0	0	0	0	36	9	0	0
1359	24	0	18	0	0	2	0	0	0	0	0	0	20	0	5	2	0	0	0	0	0	2	0	6	0	0	0	0	8	0	0	1	0	0	0	2	1	0	18	0	0	0	0	0	0	40	7	0	0
1360	35	0	31	0	0	0	0	0	0	0	0	2	32	0	4	0	2	0	0	0	0	1	0	4	0	0	0	0	6	0	0	0	0	0	0	4	2	0	31	0	0	0	0	0	0	51	4	0	0
1361	16	0	9	0	0	0	0	0	0	0	0	0	15	0	5	1	0	0	0	0	0	3	0	2	0	0	0	0	7	0	0	2	0	0	0	2	2	0	12	0	0	0	0	0	0	16	6	0	0
1362	33	0	26	0	0	0	0	0	0	0	0	0	29	1	6	3	0	1	0	0	0	2	0	2	0	0	0	0	12	0	0	0	0	0	0	0	2	2	27	0	1	0	0	0	0	41	9	0	0
1363	20	0	15	0	0	0	1	0	0	0	0	0	17	1	4	3	0	1	0	0	0	2	0	4	0	0	0	0	10	0	0	1	0	0	0	4	0	0	15	0	0	0	0	0	0	28	7	0	0
1364	31	0	24	0	0	0	0	0	0	0	0	0	27	2	3	2	0	2	0	0	0	1	0	3	0	0	0	0	7	0	0	0	0	0	0	1	2	2	26	0	0	0	0	0	0	47	5	0	0
1365	22	0	18	0	0	1	0	0	0	0	0	0	19	1	4	2	0	1	0	0	0	0	0	4	0	0	0	0	7	0	0	0	0	0	0	3	2	0	19	0	0	0	0	0	0	22	6	0	0
1366	7	0	0	0	0	0	0	0	0	0	0	0	13	0	3	4	0	0	0	2	0	8	0	0	0	0	0	0	8	0	0	2	0	0	0	0	2	2	5	0	0	0	0	4	0	12	7	0	0
1367	22	0	14	0	0	0	0	0	0	0	0	0	17	0	10	0	0	0	0	0	0	3	0	8	0	0	0	2	12	0	0	0	0	0	0	6	0	0	14	0	0	0	0	0	0	22	10	0	0
1368	21	0	12	0	0	0	1	0	0	0	0	0	20	0	5	2	0	0	0	1	0	7	0	2	0	0	0	0	8	0	0	1	0	0	0	1	1	0	13	0	0	0	0	0	0	29	7	0	0
1369	12	0	12	0	0	0	0	0	0	0	0	0	14	1	2	3	0	0	0	0	0	1	0	0	0	0	0	0	7	0	0	0	0	0	0	0	2	0	13	0	0	0	0	0	0	12	5	0	0
1370	24	0	20	0	0	4	0	0	0	0	0	0	20	0	0	6	0	0	0	0	0	0	0	4	0	0	0	0	6	0	0	0	0	0	0	0	0	0	20	0	0	0	0	0	0	40	6	0	0
1371	33	0	17	3	0	0	0	0	3	0	0	0	29	0	6	0	0	0	0	0	0	12	0	4	0	0	0	0	10	0	0	0	0	0	0	3	0	1	17	0	0	0	1	0	0	41	6	0	0
1372	21	0	15	0	0	0	0	0	0	0	0	0	19	0	2	1	0	0	0	0	0	3	0	1	0	0	0	0	5	0	0	1	0	0	0	0	0	1	16	0	0	0	0	0	0	29	3	0	0
1373	29	0	25	0	0	1	0	0	0	0	0	0	32	0	6	8	0	0	0	2	0	3	0	4	0	0	0	0	15	0	0	3	0	0	0	1	1	0	29	0	0	0	0	0	2	29	14	0	0
1374	19	0	16	0	0	0	0	0	0	0	0	0	18	0	0	3	0	0	0	0	0	0	0	0	0	0	0	0	3	0	0	0	0	0	0	0	0	0	18	0	0	0	0	0	0	36	3	0	0
1375	11	0	10	0	0	0	0	0	0	0	0	0	14	1	1	2	0	1	0	0	0	1	0	1	0	0	0	0	4	0	0	1	0	0	0	1	1	0	13	0	0	0	0	0	0	11	3	0	0
1376	17	0	15	0	0	0	1	0	0	0	0	0	19	0	5	5	0	0	0	1	0	1	0	1	0	0	0	0	13	0	1	0	0	0	0	1	4	0	18	0	0	0	0	0	0	17	10	0	0
1377	11	0	9	0	0	0	0	0	0	0	0	0	11	1	6	1	0	1	0	0	0	0	0	2	0	0	0	2	9	0	1	0	0	0	0	2	3	0	11	0	0	0	0	0	0	11	7	0	0
1378	12	0	11	0	0	0	0	0	0	0	0	0	13	0	3	3	0	0	0	0	0	1	0	1	0	0	0	0	7	0	0	1	0	0	0	0	1	0	12	0	0	0	0	0	0	12	6	0	0
1379	34	0	21	0	0	0	2	0	0	0	0	0	21	0	11	0	0	0	0	0	0	0	0	11	0	0	0	0	13	0	0	0	0	0	0	8	0	0	21	0	0	0	0	0	0	50	11	0	0
1380	20	0	11	0	0	0	0	0	0	0	0	0	18	0	5	1	0	0	0	0	0	7	0	4	0	0	0	0	6	0	0	2	0	0	0	3	0	0	11	0	0	0	0	0	0	28	6	0	0
1381	16	0	11	0	0	0	1	0	0	0	0	0	12	0	5	1	0	0	0	0	0	1	0	4	0	0	0	1	8	0	0	1	0	0	0	4	0	0	11	0	0	0	0	0	0	16	6	0	0
1382	15	0	6	0	0	0	0	0	0	0	0	0	16	0	1	5	0	0	0	1	0	7	0	0	0	0	0	0	6	0	0	1	0	0	0	0	0	1	9	0	0	0	0	0	0	23	6	0	0
1383	27	0	20	0	0	0	0	0	0	0	0	0	26	1	3	1	0	1	0	0	0	1	0	1	0	0	0	1	5	0	0	0	0	1	0	1	1	2	24	0	0	0	0	0	0	35	4	0	0
1384	52	0	36	2	0	0	0	2	0	0	0	0	49	2	6	2	0	2	0	0	0	11	0	0	0	0	0	0	14	0	0	4	0	0	0	0	0	6	38	0	0	0	0	0	0	68	8	0	0
1385	29	0	25	0	0	1	0	0	0	0	0	0	33	0	6	7	0	0	0	2	0	4	0	4	0	0	0	0	14	0	0	4	0	0	0	1	1	0	29	0	0	0	0	0	2	29	13	0	0
1386	33	0	16	0	0	0	1	0	0	0	0	0	32	1	8	1	0	1	0	0	0	15	0	4	0	0	0	0	11	0	0	4	0	0	0	1	2	4	17	0	0	0	0	0	0	41	9	0	0
1387	23	0	20	0	0	1	0	0	0	0	0	0	22	1	2	2	0	1	0	0	0	2	0	3	0	0	0	0	5	0	0	1	0	0	0	2	0	0	20	0	0	0	0	0	0	23	4	0	0
1388	21	0	17	3	0	0	0	0	3	0	0	0	18	0	4	1	0	0	0	1	0	1	0	4	0	0	0	0	9	0	0	0	0	0	0	3	0	0	17	0	0	0	1	0	1	29	5	0	0
1389	27	0	20	0	0	0	0	0	0	0	0	0	27	1	3	1	0	1	0	0	0	2	0	1	0	0	0	1	5	0	0	1	0	1	0	1	1	2	24	0	0	0	0	0	0	35	4	0	0
1390	17	0	14	4	0	0	0	1	3	0	0	0	17	2	5	1	0	2	0	0	0	2	0	3	0	0	0	1	13	0	0	0	0	0	0	3	1	0	15	0	0	0	1	0	0	17	6	0	0
1391	21	0	20	0	0	1	0	0	0	0	0	0	26	0	2	4	0	0	0	1	0	4	0	1	0	0	0	0	6	0	0	2	0	0	0	0	1	0	22	0	0	0	0	0	0	29	6	0	0
1392	15	0	6	0	0	0	0	0	0	0	0	0	17	0	2	5	0	0	0	0	0	7	0	0	0	0	0	0	7	0	0	2	0	0	0	0	0	0	10	0	0	0	0	0	0	23	7	0	0
1393	5	0	3	0	0	0	1	0	0	0	0	0	17	0	1	1	0	0	0	0	0	14	0	1	0	0	0	0	3	0	0	3	0	0	0	1	0	0	3	0	0	0	0	0	0	5	2	0	0
1394	20	0	12	0	0	0	0	0	0	0	0	0	20	0	4	4	0	0	0	0	0	3	0	0	0	0	0	1	8	0	0	1	0	1	0	0	1	1	16	0	0	0	0	0	0	37	8	0	0
1395	28	0	24	0	0	0	0	0	0	0	0	2	25	0	4	0	2	0	0	0	0	1	0	4	0	0	0	0	6	0	0	1	0	0	0	4	2	0	24	0	0	0	0	0	0	28	4	0	0
1396	33	0	14	0	0	0	0	0	0	0	0	0	31	0	6	1	0	0	0	1	0	16	0	3	0	0	0	0	8	0	0	0	0	0	0	3	0	3	15	0	0	0	1	0	1	47	7	0	0
1397	34	0	16	0	0	2	0	0	0	0	0	0	27	0	8	4	0	0	0	2	0	11	0	6	0	0	0	0	12	0	0	0	0	0	0	4	2	0	16	0	0	0	0	0	2	34	12	0	0
1398	22	0	5	0	0	0	0	0	0	0	0	1	25	0	2	9	0	0	0	0	0	15	0	1	0	0	0	0	12	0	0	7	0	0	0	0	1	5	10	0	0	0	2	0	0	47	11	0	0
1399	12	0	10	0	0	0	0	0	0	0	0	0	13	1	3	1	0	1	0	0	0	2	0	2	0	0	0	0	6	1	0	2	0	1	0	0	0	0	10	0	0	0	0	0	0	12	4	0	0
1400	15	0	6	1	0	0	0	1	0	0	0	0	18	0	2	5	0	0	0	0	0	6	0	0	0	0	0	0	8	0	0	2	0	0	0	0	0	7	12	0	0	0	0	0	0	23	7	0	0
1401	28	0	19	0	0	0	2	0	0	0	0	0	25	0	3	1	0	0	0	0	0	4	0	3	0	0	0	0	6	0	0	0	0	0	0	1	0	0	21	0	0	0	0	0	0	53	4	0	0
1402	16	0	14	0	0	0	0	0	0	0	0	0	20	0	3	4	0	0	0	1	0	4	0	2	0	0	0	1	7	0	0	0	0	0	0	0	0	0	16	0	0	0	0	0	0	24	7	0	0
1403	23	0	16	1	0	1	1	1	0	0	0	0	19	0	6	2	0	0	0	0	0	2	0	6	0	0	0	0	11	0	0	0	0	0	0	5	1	0	17	0	0	0	0	0	0	39	8	0	0
1404	30	0	23	0	0	0	0	0	0	0	0	0	26	0	4	1	0	0	0	0	0	1	0	3	0	0	0	1	5	0	0	0	0	0	0	3	2	2	25	0	0	0	0	0	0	46	5	0	0
1405	11	0	6	0	0	0	0	0	0	0	0	0	10	1	4	5	0	0	0	0	0	2	0	0	0	0	0	0	10	0	0	0	0	0	0	0	0	0	8	0	0	0	0	0	0	11	9	0	0
1406	25	0	18	0	0	0	1	0	0	0	0	0	28	0	2	6	0	0	0	1	0	9	0	2	0	0	0	0	9	0	0	3	0	0	0	0	0	0	19	0	0	0	0	0	0	42	8	0	0
1407	23	0	20	0	0	1	0	0	0	0	0	0	26	0	2	5	0	0	0	1	0	3	0	3	0	0	0	0	7	0	0	2	0	0	0	2	0	0	23	0	0	0	0	0	1	23	7	0	0
1408	23	0	18	1	0	0	0	1	0	0	0	0	24	4	2	3	0	4	0	1	0	4	0	0	0	0	0	0	10	0	0	1	0	0	0	0	0	0	20	0	0	0	1	0	0	23	5	0	0
1409	20	0	12	0	0	0	0	0	0	0	0	0	18	1	5	1	0	1	0	0	0	3	0	0	0	0	0	0	8	0	1	0	0	0	0	0	3	1	15	0	0	0	0	0	0	28	6	0	0
1410	16	0	13	0	0	0	0	0	0	0	0	0	19	0	3	5	0	0	0	0	0	4	0	3	0	0	0	0	9	0	0	2	0	0	0	0	2	0	15	0	0	0	0	0	0	24	8	0	0
1411	34	0	12	0	0	0	0	0	0	0	0	0	40	0	6	8	0	0	0	0	0	16	0	0	0	0	0	0	16	0	2	4	0	0	0	0	4	4	24	0	0	0	0	0	0	34	14	0	0
1412	28	0	17	3	0	0	0	0	3	0	0	0	25	0	9	2	0	0	0	0	0	6	0	5	0	0	0	0	14	1	0	1	1	1	0	0	1	0	18	0	0	0	1	0	0	36	11	0	0
1413	20	0	15	0	0	0	0	0	0	0	0	0	18	2	3	3	0	1	0	0	0	2	0	1	0	0	0	0	8	0	0	0	0	0	0	0	0	2	16	0	0	0	0	4	0	25	6	0	0
1414	27	0	14	3	0	0	0	0	3	0	0	0	26	1	4	0	0	1	0	0	0	12	0	3	0	0	0	0	9	0	0	0	0	0	0	3	1	3	14	0	0	0	2	0	0	41	4	0	0
1415	17	0	14	0	0	0	0	0	0	0	0	0	20	0	5	6	0	0	0	0	0	4	0	3	0	0	0	1	14	0	0	2	0	0	0	3	1	0	16	0	0	0	0	0	0	17	11	0	0
1416	17	0	12	0	0	0	0	0	0	0	0	0	17	0	3	3	0	0	0	0	0	3	0	0	0	0	0	0	6	0	0	0	0	0	0	0	1	0	14	0	0	0	0	0	0	25	6	0	0
1417	23	0	21	0	0	0	1	0	0	0	0	0	24	0	2	3	0	0	0	1	0	2	0	1	0	0	0	1	6	0	0	1	0	0	0	1	0	0	22	0	0	0	0	0	1	23	5	0	0
1418	17	0	15	0	0	0	0	0	0	0	0	0	18	4	2	1	0	4	0	0	0	3	0	2	0	0	0	0	7	0	0	0	0	0	0	2	0	0	15	0	0	0	0	0	0	17	3	0	0
1419	17	0	15	0	0	0	0	0	0	0	0	0	21	0	8	0	0	0	0	0	0	4	0	2	0	0	0	0	8	0	0	4	0	0	0	2	3	0	17	0	0	0	0	0	0	17	8	0	0
1420	21	0	12	0	0	0	0	0	0	0	0	0	23	0	0	6	0	0	0	0	0	7	0	0	0	0	0	0	6	0	0	2	0	0	0	0	0	3	16	0	0	0	0	0	0	29	6	0	0
1421	21	0	14	0	0	0	0	0	0	0	0	0	17	3	4	0	0	3	0	0	0	2	0	3	0	0	0	0	9	0	0	1	0	0	0	3	0	0	15	0	0	0	0	0	0	29	4	0	0
1422	24	0	18	0	0	0	0	0	0	0	0	1	27	0	2	4	1	0	0	0	0	7	0	0	0	0	0	0	7	0	0	3	0	0	0	0	0	2	20	0	0	0	0	0	0	24	6	0	0
1423	18	0	12	1	0	0	0	1	0	0	0	0	21	0	1	5	0	0	0	0	0	5	0	0	0	0	0	0	7	0	0	1	0	0	0	0	0	3	16	0	0	0	0	0	0	18	6	0	0
1424	28	0	26	0	0	1	0	0	0	0	0	0	27	2	4	2	0	2	0	0	0	0	0	2	0	0	0	1	8	1	0	0	0	1	0	0	1	0	26	0	0	0	0	0	0	36	6	0	0
1425	20	0	12	0	0	0	1	0	0	0	0	0	18	0	5	3	0	0	0	0	0	3	0	2	0	0	0	1	10	0	0	2	0	0	0	0	0	0	15	0	0	0	0	0	0	28	8	0	0
1426	20	0	15	0	0	0	0	0	0	0	0	0	20	0	6	5	0	0	0	0	0	4	0	3	0	0	0	2	12	1	0	3	1	1	0	0	2	1	15	0	0	0	0	0	0	36	11	0	0
1427	23	0	17	0	0	0	1	0	0	0	0	0	20	1	5	2	0	1	0	0	0	3	0	5	0	0	0	0	9	0	0	2	0	0	0	5	1	0	17	0	0	0	0	0	0	39	7	0	0
1428	33	0	25	0	0	0	0	0	0	0	0	0	29	1	8	2	0	1	0	0	0	4	0	8	0	0	0	0	12	0	0	2	0	0	0	8	0	0	25	0	0	0	0	0	0	33	10	0	0
1429	17	0	13	0	0	0	0	0	0	0	0	0	20	0	7	3	0	0	0	0	0	5	0	4	0	0	0	1	10	1	0	4	0	1	0	2	0	0	14	0	0	0	0	0	0	17	10	0	0
1430	16	0	12	0	0	0	0	0	0	0	0	0	20	0	8	5	0	0	0	2	0	5	0	4	0	0	0	2	13	0	0	1	0	0	0	0	1	0	15	0	0	0	0	0	0	24	13	0	0
1431	17	0	14	1	0	0	0	1	0	0	0	0	19	0	3	1	0	0	0	0	0	2	0	3	0	0	0	0	5	0	0	2	0	0	0	3	0	0	17	0	0	0	0	0	0	17	4	0	0
1432	28	0	21	0	0	0	1	0	0	0	0	0	26	0	4	7	0	0	0	0	0	0	0	1	0	0	0	0	14	0	0	0	0	0	0	1	1	0	26	0	0	0	0	0	0	28	11	0	0
1433	13	0	6	0	0	0	0	0	0	0	0	0	16	0	3	4	0	0	0	1	0	7	0	0	0	0	0	1	8	0	0	2	0	0	0	0	1	3	9	0	0	0	1	4	0	18	7	0	0
1434	11	0	8	0	0	0	1	0	0	0	0	0	25	0	3	1	0	0	0	1	0	15	0	2	0	0	0	0	5	0	0	1	0	0	0	2	1	0	10	0	0	0	0	0	0	11	4	0	0
1435	23	0	20	0	0	1	0	0	0	0	0	0	23	1	2	2	0	1	0	0	0	3	0	3	0	0	0	0	6	0	0	1	0	0	0	2	0	0	20	0	0	0	0	0	0	23	4	0	0
1436	17	0	14	0	0	1	0	0	0	0	0	0	18	0	2	2	0	0	0	0	0	4	0	3	0	0	0	0	5	0	0	2	0	0	0	2	0	0	14	0	0	0	0	0	0	17	4	0	0
1437	19	0	12	0	0	0	1	0	0	0	0	0	16	2	3	1	0	1	0	0	0	3	0	2	0	0	0	0	7	0	0	1	0	0	0	1	0	2	13	0	0	0	0	4	0	24	4	0	0
1438	18	0	16	0	0	0	0	0	0	0	0	0	20	2	3	1	0	2	0	0	0	3	0	2	0	0	0	0	6	0	0	0	0	0	0	2	3	0	17	0	0	0	0	0	0	34	4	0	0
1439	15	0	11	0	0	0	0	0	0	0	0	0	14	2	5	0	0	2	0	0	0	3	0	4	0	0	0	0	7	0	0	1	0	0	0	2	1	0	11	0	0	0	0	0	0	23	5	0	0
1440	21	0	14	1	0	0	0	1	0	0	0	0	17	2	5	0	0	2	0	0	0	2	0	3	0	0	0	0	9	0	0	1	0	0	0	3	1	0	15	0	0	0	0	0	0	29	5	0	0
1441	12	0	0	0	0	0	0	0	0	0	0	0	17	0	3	5	0	0	0	2	0	12	0	0	0	0	0	0	9	0	0	4	0	0	0	0	1	5	5	0	0	0	0	4	0	17	8	0	0
1442	23	0	14	0	0	0	0	0	0	0	0	0	22	1	5	1	0	1	0	0	0	7	0	3	0	0	0	0	9	0	0	1	0	0	0	3	0	0	15	0	0	0	0	0	0	23	6	0	0
1443	23	0	18	0	0	0	0	0	0	0	0	0	26	0	3	2	0	0	0	0	0	6	0	0	0	0	0	0	5	0	0	2	0	0	0	0	0	0	20	0	0	0	1	0	0	23	5	0	0
1444	20	0	15	0	0	0	1	0	0	0	0	0	16	0	4	0	0	0	0	0	0	1	0	4	0	0	0	0	6	0	0	1	0	0	0	2	0	0	15	0	0	0	0	0	0	28	4	0	0
1445	17	0	12	0	0	0	0	0	0	0	0	0	16	0	3	3	0	0	0	0	0	0	0	0	0	0	0	0	7	0	0	0	0	0	0	0	1	0	16	0	0	0	0	0	0	17	6	0	0
1446	22	0	13	0	0	0	2	0	0	0	0	0	18	0	3	1	0	0	0	0	0	5	0	3	0	0	0	0	6	0	0	1	0	0	0	2	0	0	13	0	0	0	0	0	0	47	4	0	0
1447	12	0	11	0	0	0	0	0	0	0	0	0	24	0	4	2	0	0	0	0	0	11	0	1	0	0	0	0	6	0	0	3	0	0	0	0	1	0	13	0	0	0	0	0	0	12	6	0	0
1448	22	0	15	0	0	1	1	0	0	0	0	0	17	0	5	1	0	0	0	0	0	2	0	6	0	0	0	0	7	0	0	1	0	0	0	5	1	0	15	0	0	0	0	0	0	38	6	0	0
1449	12	0	10	0	0	0	0	0	0	0	0	0	12	0	5	2	0	0	0	1	0	1	0	2	0	0	0	1	7	1	0	1	0	1	0	0	1	0	10	0	0	0	0	0	1	12	7	0	0
1450	23	0	17	0	0	1	1	0	0	0	0	0	20	0	5	2	0	0	0	0	0	2	0	5	0	0	0	0	9	0	0	1	0	1	0	4	0	0	17	0	0	0	0	0	0	39	7	0	0
1451	22	0	17	0	0	0	0	0	0	0	0	0	24	0	2	3	0	0	0	0	0	2	0	2	0	0	0	0	5	0	0	0	0	2	0	1	1	0	20	0	0	0	0	0	0	47	5	0	0
1452	27	0	21	0	0	0	0	0	0	0	0	0	26	0	3	7	0	0	0	1	0	4	0	2	0	0	0	0	10	0	0	2	0	0	0	2	0	0	22	0	0	0	2	0	0	35	10	0	0
1453	16	0	14	0	0	0	0	0	0	0	0	0	20	3	6	1	0	3	0	0	0	4	0	2	0	0	0	0	10	2	0	2	0	2	0	0	2	0	14	0	0	0	0	0	0	24	7	0	0
1454	23	0	21	0	0	0	1	0	0	0	0	0	25	0	3	4	0	0	0	2	0	3	0	1	0	0	0	0	8	0	0	3	0	0	0	1	0	0	22	0	0	0	0	0	2	23	7	0	0
1455	23	0	19	0	0	0	0	0	0	0	0	0	22	0	6	2	0	0	0	1	0	1	0	4	0	0	0	0	9	0	0	0	0	0	0	3	1	0	21	0	0	0	0	0	1	23	8	0	0
1456	26	0	14	0	0	1	1	0	0	0	0	0	20	1	5	1	0	1	0	0	0	6	0	5	0	0	0	0	8	0	0	1	0	0	0	2	0	0	14	0	0	0	0	0	0	34	6	0	0
1457	31	0	24	0	0	0	0	0	0	0	0	0	28	2	9	2	0	2	0	1	0	2	0	7	0	0	0	0	13	0	0	0	0	0	0	7	1	0	26	0	0	0	0	0	0	39	11	0	0
1458	17	0	15	0	0	0	1	0	0	0	0	0	17	3	3	1	0	3	0	0	0	1	0	1	0	0	0	0	8	0	0	1	0	0	0	1	1	0	16	0	0	0	0	0	0	17	4	0	0
1459	21	0	17	3	0	0	0	0	3	0	0	0	25	0	5	0	0	0	0	0	0	8	0	4	0	0	0	0	9	0	0	3	0	0	0	3	1	0	17	0	0	0	2	0	0	29	5	0	0
1460	17	0	14	1	0	1	0	1	0	0	0	0	16	0	3	3	0	0	0	1	0	2	0	3	0	0	0	0	7	0	0	1	0	0	0	2	1	0	14	0	0	0	0	0	1	17	6	0	0
1461	15	0	4	0	0	0	1	0	0	0	0	0	17	0	2	2	0	0	0	0	0	7	0	0	0	0	0	1	5	0	0	3	0	1	0	0	0	1	9	0	0	0	1	0	0	23	4	0	0
1462	26	0	24	0	0	0	0	0	0	0	0	0	28	1	4	6	0	1	0	1	0	3	0	2	0	0	0	0	12	0	0	1	0	0	0	0	2	0	25	0	0	0	0	0	0	43	10	0	0
1463	15	0	13	0	0	0	0	0	0	0	0	1	20	0	4	4	1	0	0	0	0	6	0	2	0	0	1	0	10	0	0	3	0	0	0	2	2	0	14	0	0	0	0	0	0	23	8	0	0
1464	20	0	13	0	0	0	0	0	0	0	0	0	17	1	3	1	0	1	0	0	0	4	0	3	0	0	0	0	6	0	0	0	0	0	0	0	2	0	13	0	0	0	0	0	0	36	4	0	0
1465	15	0	12	0	0	0	1	0	0	0	0	0	16	0	3	2	0	0	0	0	0	3	0	2	0	0	0	1	7	0	0	2	0	0	0	0	0	0	13	0	0	0	0	0	0	23	5	0	0
1466	20	0	15	1	0	0	1	1	0	0	0	0	17	0	4	0	0	0	0	0	0	2	0	4	0	0	0	0	7	0	0	1	0	0	0	4	0	0	15	0	0	0	0	0	0	28	4	0	0
1467	16	0	14	0	0	0	0	0	0	0	0	0	20	1	3	5	0	1	0	1	0	4	0	2	0	0	0	1	9	0	0	0	0	0	0	0	0	0	16	0	0	0	0	0	0	24	8	0	0
1468	19	0	12	0	0	0	0	0	0	0	0	0	14	1	5	1	0	1	0	0	0	2	0	4	0	0	0	0	8	0	0	1	0	0	0	4	2	1	12	0	0	0	0	0	0	27	6	0	0
1469	26	0	21	1	0	0	1	1	0	0	0	0	23	1	6	0	0	1	0	0	0	1	0	4	0	0	0	0	9	0	0	0	0	0	0	4	1	0	22	0	0	0	0	0	0	34	6	0	0
1470	17	0	12	0	2	0	0	0	0	0	0	0	15	0	3	0	0	0	0	0	0	0	0	0	0	0	0	0	7	0	2	0	0	0	0	0	1	0	15	0	0	0	0	0	0	17	3	0	0
1471	28	0	25	0	0	1	0	0	0	0	0	0	26	0	4	2	0	0	0	0	0	1	0	3	0	0	0	1	6	0	0	1	0	0	0	0	1	0	25	0	0	0	0	0	0	36	6	0	0
1472	21	0	11	0	0	0	0	0	0	0	0	0	19	3	5	2	0	3	0	0	0	3	0	1	0	0	0	1	10	0	0	1	1	1	0	0	0	2	15	0	0	0	0	0	0	29	7	0	0
1473	21	0	17	0	0	0	1	0	0	0	0	0	20	0	4	3	0	0	0	0	0	3	0	3	0	0	0	1	9	0	0	3	0	0	0	1	0	0	17	0	0	0	0	0	0	29	7	0	0
1474	22	0	21	0	0	1	0	0	0	0	0	0	25	0	2	7	0	0	0	1	0	2	0	1	0	0	0	0	9	0	0	0	0	0	0	0	1	0	23	0	0	0	0	0	0	30	9	0	0
1475	32	0	23	0	0	0	1	0	0	0	0	0	29	0	4	3	0	0	0	0	0	3	0	2	0	0	0	0	8	0	0	0	0	0	0	2	1	1	26	0	0	0	0	0	0	65	7	0	0
1476	25	0	21	0	0	0	0	0	0	0	0	0	24	0	5	3	0	0	0	0	0	0	0	2	0	0	0	1	8	0	0	0	0	0	0	2	3	0	24	0	0	0	0	0	0	41	8	0	0
1477	11	0	3	0	0	0	1	0	0	0	0	0	13	0	3	4	0	0	0	0	0	8	0	1	0	0	0	0	8	0	0	2	0	0	0	1	1	0	5	0	0	0	0	0	0	11	7	0	0
1478	28	0	25	0	0	1	0	0	0	0	0	0	25	1	4	2	0	1	0	0	0	0	0	3	0	0	0	1	7	0	0	0	0	0	0	0	1	0	25	0	0	0	0	0	0	36	6	0	0
1479	31	0	24	0	0	0	0	0	0	0	0	0	27	0	4	2	0	0	0	0	0	1	0	3	0	0	0	1	6	0	0	0	0	0	0	1	2	2	26	0	0	0	0	0	0	47	6	0	0
1480	19	0	15	1	0	0	0	1	0	0	0	0	18	1	4	2	0	1	0	0	0	2	0	4	0	0	0	0	8	0	0	2	0	0	0	2	0	0	16	0	0	0	0	0	0	36	6	0	0
1481	16	0	7	0	0	0	0	0	0	0	0	0	15	0	5	0	0	0	0	0	0	7	0	3	0	0	0	0	5	1	0	2	0	1	0	3	1	0	7	0	0	0	0	0	0	16	5	0	0
1482	18	0	12	0	0	0	0	0	0	0	0	0	23	0	0	3	0	0	0	0	0	7	0	0	0	0	0	0	3	0	0	3	0	0	0	0	0	3	16	0	0	0	0	0	0	18	3	0	0
1483	31	0	27	0	0	0	0	0	0	0	0	0	28	0	4	1	0	0	0	0	0	1	0	4	0	0	0	0	5	0	0	1	0	0	0	1	2	0	27	0	0	0	0	0	0	47	5	0	0
1484	16	0	9	0	0	0	0	0	0	0	0	0	17	0	5	3	0	0	0	0	0	2	0	2	0	0	0	0	10	0	1	2	0	0	0	2	2	0	15	0	0	0	0	0	0	16	8	0	0
1485	24	0	18	0	0	0	0	0	0	0	0	0	25	1	4	4	0	0	0	0	0	4	0	0	0	0	0	0	10	0	0	1	0	0	0	0	2	2	21	0	0	0	0	4	0	37	8	0	0
1486	23	0	19	0	0	0	0	0	0	0	0	0	20	0	5	1	0	0	0	0	0	1	0	4	0	0	0	1	6	0	0	1	0	0	0	2	0	0	19	0	0	0	0	0	0	23	6	0	0
1487	32	0	9	1	0	0	0	1	0	0	0	0	33	0	3	8	0	0	0	1	0	23	0	1	0	0	0	0	12	0	0	4	0	0	0	0	0	6	10	0	0	0	2	0	0	69	11	0	0
1488	15	0	6	3	0	0	0	0	3	0	0	0	18	0	2	3	0	0	0	0	0	7	0	0	0	0	0	0	8	0	0	1	0	0	0	0	0	6	11	0	0	0	1	0	0	23	5	0	0
1489	10	0	6	0	0	0	0	0	0	0	0	0	10	0	1	2	0	0	0	0	0	0	0	0	0	0	0	1	3	0	0	0	0	0	0	0	0	1	10	0	0	0	0	0	0	18	3	0	0
1490	20	0	13	0	0	0	0	0	0	0	0	0	16	0	5	1	0	0	0	0	0	2	0	4	0	0	0	0	6	0	0	1	0	0	0	2	0	0	14	0	0	0	0	0	0	28	6	0	0
1491	14	0	12	0	0	0	0	0	0	0	0	0	15	0	0	5	0	0	0	3	0	1	0	0	0	0	0	0	5	0	0	0	0	0	0	0	0	0	14	0	0	0	0	0	2	30	5	0	0
1492	27	0	21	0	0	1	0	0	0	0	0	0	27	0	3	3	0	0	0	0	0	4	0	1	0	0	0	0	6	0	0	2	0	0	0	0	1	1	23	0	0	0	0	0	0	35	6	0	0
1493	23	0	20	0	0	1	0	0	0	0	0	0	22	1	2	2	0	1	0	0	0	2	0	3	0	0	0	0	6	0	0	0	0	0	0	2	0	0	20	0	0	0	0	0	0	23	4	0	0
1494	14	0	12	0	0	0	0	0	0	0	0	0	15	0	0	5	0	0	0	3	0	1	0	0	0	0	0	0	5	0	0	1	0	0	0	0	0	0	14	0	0	0	0	0	3	30	5	0	0
1495	24	0	18	0	0	0	0	0	0	0	0	0	26	1	4	3	0	0	0	0	0	3	0	0	0	0	0	0	9	0	0	0	0	0	0	0	2	2	23	0	0	0	0	4	0	37	7	0	0
1496	47	0	43	0	0	0	0	0	0	0	0	0	48	1	4	0	0	1	0	0	0	5	0	4	0	0	0	0	5	0	0	2	0	0	0	4	0	0	43	0	0	0	0	0	0	63	4	0	0
1497	18	0	15	0	0	1	0	0	0	0	0	0	18	0	2	3	0	0	0	0	0	3	0	1	0	0	0	0	5	0	0	3	0	0	0	0	2	0	15	0	0	0	0	0	0	43	5	0	0
1498	27	0	23	0	0	0	1	0	0	0	0	0	26	0	4	4	0	0	0	0	0	3	0	3	0	0	0	1	10	0	0	3	1	0	0	1	0	0	23	0	0	0	0	0	0	35	8	0	0
1499	16	0	15	0	0	0	0	0	0	0	0	0	17	0	3	3	0	0	0	1	0	0	0	1	0	0	0	1	6	0	0	0	0	0	0	0	1	0	17	0	0	0	0	0	0	24	6	0	0
1500	22	0	20	0	0	0	0	0	0	0	0	0	22	3	6	1	0	3	0	0	0	0	0	2	0	0	0	0	10	2	0	0	0	2	0	0	3	0	20	0	0	0	0	0	0	30	7	0	0
1501	17	0	12	0	0	0	0	0	0	0	0	0	16	0	2	3	0	0	0	0	0	2	0	0	0	0	0	0	5	0	0	0	0	0	0	0	1	1	14	0	0	0	0	0	0	17	5	0	0
1502	18	0	14	0	0	0	0	0	0	0	0	0	18	0	4	0	0	0	0	0	0	4	0	4	0	0	0	0	6	0	0	0	0	0	0	4	2	0	14	0	0	0	0	0	0	34	4	0	0
1503	15	0	11	0	0	0	0	0	0	0	0	0	13	1	5	0	0	1	0	0	0	2	0	4	0	0	0	0	6	0	0	1	0	0	0	2	1	0	11	0	0	0	0	0	0	23	5	0	0
1504	31	0	27	0	0	0	0	0	0	0	0	0	29	0	5	0	0	0	0	0	0	2	0	4	0	0	0	1	5	0	0	2	0	0	0	1	1	0	27	0	0	0	0	0	0	47	5	0	0
1505	23	0	20	0	0	1	0	0	0	0	0	0	21	2	2	2	0	2	0	0	0	1	0	3	0	0	0	0	6	0	0	0	0	0	0	2	0	0	20	0	0	0	0	0	0	23	4	0	0
1506	19	0	18	0	0	0	0	0	0	0	0	0	22	0	1	3	0	0	0	0	0	2	0	1	0	0	0	0	4	0	0	1	0	0	0	1	0	0	20	0	0	0	0	0	0	36	4	0	0
1507	26	0	20	0	0	1	0	0	0	0	0	0	25	0	3	5	0	0	0	2	0	3	0	1	0	0	0	0	8	0	0	1	0	0	0	0	1	1	22	0	0	0	0	0	2	34	8	0	0
1508	17	0	8	0	0	1	0	0	0	0	0	0	16	0	4	3	0	0	0	1	0	7	0	3	0	0	0	0	7	0	0	2	0	0	0	2	0	0	9	0	0	0	0	0	1	17	7	0	0
1509	39	0	26	0	0	0	0	0	0	0	0	2	36	0	5	3	2	0	0	0	0	8	0	2	0	0	0	0	11	0	0	0	0	0	0	0	1	2	28	0	0	0	0	0	0	47	8	0	0
1510	21	0	8	1	0	0	0	1	0	0	0	0	20	0	4	0	0	0	0	0	0	12	0	3	0	0	0	0	6	0	0	1	0	0	0	3	1	3	8	0	0	0	1	0	0	35	4	0	0
1511	22	0	20	2	0	0	0	2	0	0	0	0	23	1	6	1	0	1	0	0	0	1	0	2	0	0	0	0	10	2	0	1	0	2	0	0	3	0	20	0	0	0	0	0	0	30	7	0	0
1512	21	0	10	0	0	0	0	0	0	0	0	0	18	0	4	2	0	0	0	0	0	7	0	2	0	0	0	0	7	1	0	0	0	1	0	0	0	1	10	0	0	0	0	3	0	18	6	0	0
1513	17	0	15	0	0	0	0	0	0	0	0	0	17	1	5	1	0	1	0	0	0	0	0	2	0	0	0	1	7	0	0	0	0	0	0	2	2	0	17	0	0	0	0	0	0	17	6	0	0
1514	18	0	18	0	0	0	0	0	0	0	0	0	23	0	4	3	0	0	0	1	0	1	0	0	0	0	0	0	8	0	1	0	0	0	0	0	3	0	22	0	0	0	0	0	0	18	7	0	0
1515	22	0	15	0	0	0	0	0	0	0	0	0	22	1	3	2	0	1	0	1	0	6	0	1	0	0	0	0	7	0	0	0	0	0	0	0	1	1	16	0	0	0	0	0	1	30	5	0	0
1516	12	0	6	0	0	0	0	0	0	0	0	0	16	0	4	3	0	0	0	1	0	6	0	0	0	0	0	0	8	0	1	0	0	0	0	0	3	0	10	0	0	0	0	0	0	12	7	0	0
1517	28	0	18	0	0	1	0	0	0	0	0	0	24	0	6	3	0	0	0	0	0	6	0	4	0	0	0	0	9	0	0	2	1	0	0	0	1	0	18	0	0	0	0	0	0	36	9	0	0
1518	16	0	14	0	0	2	0	0	0	0	0	0	22	0	0	6	0	0	0	0	0	2	0	2	0	0	0	0	6	0	0	2	0	0	0	0	0	0	20	0	0	0	0	0	0	16	6	0	0
1519	17	0	15	0	0	1	0	0	0	0	0	0	21	0	7	1	0	0	0	0	0	4	0	2	0	0	0	0	8	0	0	4	0	0	0	1	2	0	17	0	0	0	0	0	0	17	8	0	0
1520	10	0	8	0	0	0	0	0	0	0	0	0	12	0	2	3	0	0	0	1	0	3	0	2	0	0	0	0	5	0	0	2	0	0	0	0	0	0	9	0	0	0	0	0	0	18	5	0	0
1521	49	0	35	0	0	2	0	0	0	0	0	0	40	0	8	4	0	0	0	0	0	5	0	8	0	0	0	0	13	0	0	0	1	0	0	2	0	0	35	0	0	0	0	0	0	65	12	0	0
1522	16	0	14	0	1	0	0	0	0	0	0	0	16	1	2	1	0	1	0	0	0	0	0	2	0	0	0	0	5	0	0	0	0	0	0	0	1	0	16	0	0	0	0	0	0	24	3	0	0
1523	25	0	15	1	0	0	0	1	0	0	0	0	26	1	5	4	0	1	0	1	0	8	0	1	0	0	0	0	11	0	0	0	0	0	0	1	1	1	18	0	0	0	0	3	0	30	9	0	0
1524	12	0	11	0	0	0	0	0	0	0	0	1	16	0	2	1	1	0	0	1	0	4	0	1	0	0	0	0	5	0	0	0	0	0	0	0	0	0	12	0	0	0	0	0	1	12	3	0	0
1525	14	0	6	0	0	0	0	0	0	0	0	0	18	0	2	6	0	0	0	1	0	6	0	0	0	0	0	0	9	0	0	1	0	0	0	0	1	2	12	0	0	0	0	4	0	19	8	0	0
1526	17	0	14	0	0	0	0	0	0	0	0	1	14	0	4	0	1	0	0	0	0	0	0	3	0	0	0	1	6	0	0	0	0	0	0	3	0	0	14	0	0	0	0	0	0	17	4	0	0
1527	9	0	5	0	0	0	0	0	0	0	0	0	11	0	5	1	0	0	0	1	0	6	0	4	0	0	0	0	6	0	0	3	0	0	0	2	1	0	5	0	0	0	1	0	0	17	6	0	0
1528	45	0	29	1	0	1	0	1	0	0	0	0	40	0	9	4	0	0	0	0	0	10	0	5	0	0	0	0	15	0	0	3	1	0	0	0	1	2	30	0	0	0	0	0	0	53	13	0	0
1529	24	0	18	0	0	0	0	0	0	0	0	0	26	1	4	5	0	1	0	0	0	2	0	0	0	0	0	0	10	0	0	1	0	2	0	0	0	0	22	0	0	0	0	0	0	40	9	0	0
1530	22	0	11	0	0	0	2	0	0	0	0	0	13	0	9	0	0	0	0	0	0	2	0	9	0	0	0	0	11	0	0	2	0	0	0	8	0	0	11	0	0	0	0	0	0	38	9	0	0
1531	6	0	6	0	0	0	0	0	0	0	0	0	24	0	1	3	0	0	0	2	0	15	0	0	0	0	0	0	4	0	0	1	0	0	0	0	1	0	9	0	0	0	0	0	1	6	4	0	0
1532	23	0	20	0	0	1	0	0	0	0	0	0	26	0	2	6	0	0	0	1	0	3	0	3	0	0	0	0	8	0	0	1	0	0	0	2	0	0	23	0	0	0	0	0	1	23	8	0	0
1533	22	0	16	0	0	2	0	0	0	0	0	0	19	0	8	2	0	0	0	0	0	2	0	6	0	0	0	0	10	1	0	0	0	1	0	0	3	0	16	0	0	0	0	0	0	22	10	0	0
1534	17	0	16	0	0	1	0	0	0	0	0	1	19	0	0	2	1	0	0	0	0	2	0	1	0	0	0	0	4	0	0	0	0	0	0	0	0	0	17	0	0	0	0	0	0	17	2	0	0
1535	24	0	22	0	0	0	0	0	0	0	0	0	26	0	2	2	0	0	0	0	0	3	0	0	0	0	0	0	5	0	0	2	0	0	0	0	2	0	23	0	0	0	0	0	0	48	4	0	0
1536	28	0	21	0	0	0	1	0	0	0	0	0	26	0	3	5	0	0	0	0	0	0	0	1	0	0	0	0	11	0	0	0	0	0	0	1	1	0	26	0	0	0	0	0	0	28	8	0	0
1537	33	0	16	0	0	0	1	0	0	0	0	0	32	0	9	3	0	0	0	0	0	15	0	4	0	0	0	0	13	0	0	4	0	0	0	1	2	4	17	0	0	0	0	0	0	41	12	0	0
1538	20	0	15	0	0	0	1	0	0	0	0	1	18	0	4	1	1	0	0	0	0	3	0	4	0	0	0	0	7	0	0	3	0	0	0	4	0	0	15	0	0	0	0	0	0	28	5	0	0
1539	14	0	11	0	0	0	0	0	0	0	0	0	12	0	3	2	0	0	0	0	0	1	0	3	0	0	0	0	5	0	0	1	0	0	0	0	2	0	11	0	0	0	0	0	0	30	5	0	0
1540	23	0	19	0	0	0	0	0	0	0	0	0	24	2	6	2	0	2	0	0	0	3	0	4	0	0	0	0	10	0	0	0	0	0	0	4	1	0	21	0	0	0	0	0	0	23	8	0	0
1541	21	0	17	0	0	0	1	0	0	0	0	0	21	0	4	4	0	0	0	0	0	4	0	3	0	0	0	1	10	0	0	4	0	0	0	1	0	0	17	0	0	0	0	0	0	29	8	0	0
1542	20	0	15	2	0	0	0	2	0	0	0	0	17	0	6	0	0	0	0	0	0	1	0	5	0	0	0	0	8	0	0	0	0	1	0	5	0	0	15	0	0	0	0	0	0	28	6	0	0
1543	18	0	12	0	0	0	0	0	0	0	0	0	23	1	2	3	0	0	0	0	0	9	0	0	0	0	0	0	6	0	0	3	0	0	0	0	0	3	14	0	0	0	0	0	0	18	5	0	0
1544	21	0	14	0	0	0	0	0	0	0	0	0	23	0	4	1	0	0	0	0	0	7	0	3	0	0	0	0	6	1	0	2	0	1	0	2	0	0	15	0	0	0	0	0	0	29	5	0	0
1545	30	0	23	0	0	0	0	0	0	0	0	0	27	1	4	1	0	1	0	0	0	2	0	3	0	0	0	1	6	0	0	1	0	0	0	3	2	2	25	0	0	0	0	0	0	46	5	0	0
1546	23	0	21	0	0	0	1	0	0	0	0	0	24	0	2	3	0	0	0	1	0	2	0	1	0	0	0	1	6	0	0	1	0	0	0	1	0	0	22	0	0	0	0	0	1	23	5	0	0
1547	23	0	18	1	0	0	0	1	0	0	0	0	24	2	2	3	0	2	0	1	0	4	0	0	0	0	0	0	8	0	0	1	0	0	0	0	0	0	20	0	0	0	1	0	0	23	5	0	0
1548	24	0	16	0	0	0	0	0	0	0	0	0	25	0	1	2	0	0	0	1	0	6	0	0	0	0	0	0	3	0	0	2	0	0	0	0	1	1	19	0	0	0	1	0	1	49	3	0	0
1549	10	0	8	0	0	0	0	0	0	0	0	0	11	0	4	1	0	0	0	0	0	2	0	2	0	0	0	0	5	0	0	2	0	0	0	0	2	0	9	0	0	0	0	0	0	18	5	0	0
1550	14	0	10	0	0	0	0	0	0	0	0	0	20	0	0	3	0	0	0	0	0	6	0	0	0	0	0	0	3	0	0	5	0	0	0	0	0	1	14	0	0	0	0	0	0	31	3	0	0
1551	25	0	19	0	0	1	1	0	0	0	0	0	21	2	4	1	0	2	0	0	0	2	0	5	0	0	0	0	9	0	0	1	0	0	0	4	0	0	19	0	0	0	0	0	0	33	5	0	0
1552	15	0	13	0	0	0	0	0	0	0	0	0	17	1	2	3	0	1	0	0	0	2	0	2	0	0	0	0	6	0	0	1	0	0	0	1	0	0	15	0	0	0	0	0	0	23	5	0	0
1553	18	0	18	0	0	0	0	0	0	0	0	0	24	0	2	10	0	0	0	0	0	2	0	0	0	0	0	0	12	0	0	2	0	0	0	0	0	0	22	0	0	0	0	0	0	18	12	0	0
1554	29	0	24	0	0	0	0	0	0	0	0	0	29	0	5	3	0	0	0	0	0	2	0	3	0	0	0	0	8	0	0	2	0	0	0	2	2	0	27	0	0	0	0	0	0	53	8	0	0
1555	26	0	14	0	0	1	1	0	0	0	0	0	20	0	6	3	0	0	0	0	0	6	0	5	0	0	0	0	10	0	0	1	0	0	0	2	0	0	14	0	0	0	0	0	0	34	9	0	0
1556	27	0	8	0	0	0	0	0	0	0	0	0	27	0	6	3	0	0	0	1	0	17	0	3	0	0	0	0	10	0	0	1	0	0	0	3	0	3	10	0	0	0	1	0	1	41	9	0	0
1557	34	0	27	0	0	0	0	0	0	0	0	0	31	2	4	1	0	2	0	0	0	3	0	2	0	0	0	0	7	0	0	1	0	0	0	2	0	1	28	0	0	0	0	0	0	34	5	0	0
1558	18	0	5	0	0	0	0	0	0	0	0	1	22	0	2	8	0	0	0	0	0	12	0	1	0	0	0	0	11	0	0	6	0	0	0	0	1	4	10	0	0	0	1	0	0	34	10	0	0
1559	13	0	6	0	0	0	0	0	0	0	0	0	16	0	3	5	0	0	0	2	0	7	0	0	0	0	0	1	9	0	0	2	0	0	0	0	1	3	9	0	0	0	1	4	1	18	8	0	0
1560	12	0	12	0	0	0	0	0	0	0	0	0	18	0	2	4	0	0	0	1	0	5	0	0	0	0	0	0	6	0	0	1	0	0	0	0	1	0	13	0	0	0	0	0	0	12	6	0	0
1561	22	0	15	0	0	0	0	0	0	0	0	0	19	0	4	2	0	0	0	0	0	2	0	2	0	0	0	0	6	0	0	0	0	0	0	2	1	0	17	0	0	0	1	0	0	22	6	0	0
1562	20	0	12	0	0	0	0	0	0	0	0	0	21	0	4	5	0	0	0	0	0	4	0	0	0	0	0	1	9	0	0	2	0	1	0	0	1	1	16	0	0	0	0	0	0	37	9	0	0
1563	16	0	14	0	0	0	0	0	0	0	0	0	19	1	3	4	0	1	0	1	0	3	0	2	0	0	0	1	8	0	0	0	0	0	0	0	0	0	16	0	0	0	0	0	0	24	7	0	0
1564	19	0	12	0	0	0	1	0	0	0	0	0	16	1	3	1	0	0	0	0	0	3	0	2	0	0	0	0	7	0	0	1	0	0	0	1	0	2	13	0	0	0	0	4	0	24	4	0	0
1565	22	0	15	2	0	0	0	2	0	0	0	0	20	0	3	3	0	0	0	1	0	4	0	1	0	0	0	0	8	0	0	0	0	0	0	0	1	0	16	0	0	0	0	0	0	30	6	0	0
1566	20	0	6	0	0	0	2	0	0	0	0	0	16	0	3	0	0	0	0	0	0	10	0	2	0	0	0	0	5	0	0	0	0	0	0	2	1	3	6	0	0	0	1	0	0	34	3	0	0
1567	22	0	20	6	0	0	0	0	6	0	0	0	25	0	5	4	0	0	0	0	0	4	0	2	0	0	0	0	15	0	0	0	0	0	0	0	2	0	21	0	0	0	2	0	0	30	9	0	0
1568	12	0	12	0	0	0	0	0	0	0	0	0	19	0	4	6	0	0	0	2	0	2	0	0	0	0	0	0	11	0	1	0	0	0	0	0	4	0	17	0	0	0	0	0	0	12	10	0	0
1569	31	0	27	0	0	0	0	0	0	0	0	0	27	1	5	0	0	1	0	0	0	0	0	4	0	0	0	1	6	0	0	0	0	0	0	1	1	0	27	0	0	0	0	0	0	47	5	0	0
1570	16	0	15	0	0	1	0	0	0	0	0	0	16	1	0	4	0	1	0	1	0	1	0	1	0	0	0	0	5	0	0	0	0	0	0	0	0	0	15	0	0	0	0	0	1	24	4	0	0
1571	20	0	18	0	0	0	0	0	0	0	0	0	23	0	4	5	0	0	0	2	0	3	0	2	0	0	0	0	10	0	1	1	0	0	0	0	2	0	20	0	0	0	0	0	1	37	9	0	0
1572	21	0	15	0	0	0	0	0	0	0	0	0	18	0	2	1	0	0	0	0	0	2	0	1	0	0	0	0	5	0	0	0	0	0	0	0	0	1	16	0	0	0	0	0	0	29	3	0	0
1573	27	0	17	0	0	0	0	0	0	0	0	0	26	0	6	2	0	0	0	0	0	9	0	4	0	0	0	0	8	0	0	4	0	0	0	3	0	0	17	0	0	0	0	0	0	35	8	0	0
1574	23	0	21	0	0	0	1	0	0	0	0	1	23	0	1	1	1	0	0	0	0	2	0	1	0	0	0	0	4	0	0	1	0	0	0	1	0	0	21	0	0	0	0	0	0	23	2	0	0
1575	17	0	15	0	0	0	0	0	0	0	0	0	19	0	3	2	0	0	0	0	0	3	0	2	0	0	0	0	5	0	0	3	0	0	0	2	0	0	16	0	0	0	0	0	0	17	5	0	0
1576	14	0	12	0	0	0	0	0	0	0	0	0	15	0	0	4	0	0	0	2	0	1	0	0	0	0	0	0	4	0	0	1	0	0	0	0	0	0	14	0	0	0	0	0	2	30	4	0	0
1577	0	0	0	0	0	0	0	0	0	0	0	0	13	0	2	4	0	0	0	1	0	12	0	0	0	0	0	0	6	0	0	3	0	0	0	0	0	0	1	0	0	0	0	0	0	0	6	0	0
1578	34	0	23	0	0	1	0	0	0	0	0	0	27	0	7	3	0	0	0	0	0	4	0	5	0	0	0	0	10	0	0	0	1	0	0	0	1	0	23	0	0	0	0	0	0	42	10	0	0
1579	18	0	11	0	0	0	0	0	0	0	0	0	21	0	5	2	0	0	0	0	0	8	0	1	0	0	0	0	7	0	0	2	0	0	0	0	1	0	13	0	0	0	0	0	0	18	7	0	0
1580	31	0	18	0	0	0	0	0	0	0	0	0	29	0	3	3	0	0	0	0	0	9	0	0	0	0	0	0	6	0	0	0	0	0	0	0	1	4	20	0	0	0	0	0	0	48	6	0	0
1581	15	0	12	0	0	0	1	0	0	0	0	0	16	0	3	4	0	0	0	0	0	3	0	2	0	0	0	1	9	0	0	2	0	0	0	0	0	0	13	0	0	0	0	0	0	23	7	0	0
1582	23	0	12	0	0	0	0	0	0	0	0	0	23	0	2	2	0	0	0	0	0	10	0	0	0	0	0	0	4	0	0	1	0	0	0	0	1	3	13	0	0	0	0	0	0	31	4	0	0
1583	33	0	26	0	1	0	0	0	0	0	0	0	30	1	6	1	0	1	0	0	0	3	0	2	0	0	0	0	9	0	0	0	0	0	0	0	3	1	27	0	0	0	0	0	0	41	7	0	0
1584	10	0	8	0	0	1	0	0	0	0	0	0	10	1	3	2	0	1	0	0	0	0	0	2	0	0	0	0	6	0	0	0	0	0	0	1	2	0	10	0	0	0	0	0	0	10	5	0	0
1585	12	0	12	0	0	0	0	0	0	0	0	0	14	0	2	3	0	0	0	1	0	1	0	0	0	0	0	0	6	0	0	1	0	0	0	0	0	0	13	0	0	0	0	0	1	12	5	0	0
1586	28	0	25	0	0	1	0	0	0	0	0	0	25	0	5	4	0	0	0	0	0	0	0	3	0	0	0	1	9	0	0	0	0	0	0	0	1	0	25	0	0	0	0	0	0	36	9	0	0
1587	12	0	12	0	0	0	0	0	0	0	0	0	19	0	0	4	0	0	0	0	0	4	0	0	0	0	0	0	4	0	0	4	0	0	0	0	0	0	15	0	0	0	0	0	0	12	4	0	0
1588	34	0	24	1	0	0	0	1	0	0	0	0	31	0	6	3	0	0	0	1	0	6	0	4	0	0	0	0	10	0	0	1	0	0	0	0	0	0	25	0	0	0	0	0	0	42	9	0	0
1589	24	0	12	1	0	0	0	1	0	0	0	0	32	0	4	4	0	0	0	0	0	14	0	0	0	0	0	0	10	0	0	0	0	0	0	0	3	2	18	0	0	0	0	0	0	24	8	0	0
1590	21	0	17	0	0	0	1	0	0	0	0	0	19	1	3	2	0	1	0	0	0	2	0	3	0	0	0	0	7	0	0	1	0	0	0	1	0	0	17	0	0	0	0	0	0	29	5	0	0
1591	27	0	22	0	0	0	0	0	0	0	0	0	25	0	3	2	0	0	0	0	0	2	0	0	0	0	0	0	5	0	0	0	0	0	0	0	0	1	23	0	0	0	0	0	0	35	5	0	0
1592	24	0	8	0	0	0	0	0	0	0	0	0	19	0	8	0	0	0	0	0	0	10	0	4	0	0	0	0	8	1	0	0	0	1	0	0	1	0	8	0	0	0	0	0	0	24	8	0	0
1593	17	0	12	0	0	0	0	0	0	0	0	0	16	1	2	1	0	1	0	0	0	0	0	0	0	0	0	0	5	0	0	0	0	0	0	0	1	0	16	0	0	0	0	0	0	17	3	0	0
1594	18	0	16	0	0	0	0	0	0	0	0	0	18	0	0	2	0	0	0	0	0	0	0	0	0	0	0	0	2	0	0	0	0	0	0	0	0	0	18	0	0	0	0	0	0	35	2	0	0
1595	39	0	24	0	0	0	0	0	0	0	0	0	37	0	10	5	0	0	0	0	0	12	0	4	0	0	0	0	16	0	0	4	1	0	0	0	1	2	25	0	0	0	0	0	0	47	15	0	0
1596	22	0	10	0	0	0	0	0	0	0	0	0	20	0	0	5	0	0	0	3	0	6	0	0	0	0	0	0	5	0	0	0	0	0	0	0	0	9	14	0	0	0	1	0	0	58	5	0	0
1597	27	0	23	1	0	1	0	1	0	0	0	0	24	4	3	2	0	4	0	0	0	1	0	4	0	0	0	0	10	0	0	0	0	0	0	2	0	0	23	0	0	0	0	0	0	35	5	0	0
1598	20	0	18	0	0	0	0	0	0	0	0	0	21	0	4	6	0	0	0	2	0	2	0	2	0	0	0	0	10	0	0	0	0	0	0	0	1	0	19	0	0	0	0	0	1	37	10	0	0
1599	20	0	15	0	0	0	1	0	0	0	0	0	18	0	4	1	0	0	0	0	0	3	0	4	0	0	0	0	7	0	0	2	0	0	0	4	0	0	15	0	0	0	0	0	0	28	5	0	0
1600	22	0	17	0	0	1	0	0	0	0	0	0	19	0	5	7	0	0	0	0	0	2	0	5	0	0	0	0	15	0	0	0	0	0	0	4	2	0	17	0	0	0	0	0	0	22	12	0	0
1601	17	0	15	0	0	0	1	0	0	0	0	0	17	0	3	3	0	0	0	2	0	1	0	1	0	0	0	0	7	0	0	1	0	0	0	1	1	0	16	0	0	0	0	0	2	17	6	0	0
1602	23	0	18	1	0	0	0	1	0	0	0	0	23	5	2	3	0	5	0	1	0	3	0	0	0	0	0	0	11	0	0	0	0	0	0	0	0	0	20	0	0	0	1	0	0	23	5	0	0
1603	19	0	16	0	0	0	0	0	0	0	0	0	21	0	0	3	0	0	0	0	0	2	0	0	0	0	0	0	3	0	0	2	0	0	0	0	0	1	19	0	0	0	0	0	0	36	3	0	0
1604	18	0	18	0	0	0	0	0	0	0	0	0	28	0	2	4	0	0	0	2	0	4	0	0	0	0	0	0	6	0	0	4	0	0	0	0	0	0	24	0	0	0	0	0	2	18	6	0	0
1605	25	0	18	0	0	0	0	0	0	0	0	0	23	0	7	2	0	0	0	0	0	4	0	4	0	0	0	0	9	1	0	1	1	1	0	0	2	1	18	0	0	0	0	3	0	30	9	0	0
1606	34	0	27	1	0	0	0	1	0	0	0	0	30	0	5	2	0	0	0	0	0	2	0	2	0	0	0	1	9	0	0	0	0	0	0	2	0	1	28	0	0	0	0	0	0	34	7	0	0
1607	17	0	12	0	0	0	0	0	0	0	0	0	15	3	2	1	0	3	0	0	0	1	0	0	0	0	0	0	7	0	1	0	0	0	0	0	0	0	14	0	0	0	0	0	0	17	3	0	0
1608	26	0	20	0	0	1	0	0	0	0	0	0	25	0	3	5	0	0	0	2	0	3	0	1	0	0	0	0	8	0	0	1	0	0	0	0	1	1	22	0	0	0	0	0	2	34	8	0	0
1609	12	0	12	0	0	0	0	0	0	0	0	0	17	0	4	4	0	0	0	1	0	1	0	0	0	0	0	0	9	0	1	0	0	0	0	0	4	0	16	0	0	0	0	0	0	12	8	0	0
1610	26	0	17	0	0	0	0	0	0	0	0	0	23	2	4	2	0	1	0	0	0	4	0	4	0	0	0	0	8	0	0	0	0	0	0	3	0	0	19	0	0	0	0	0	0	42	6	0	0
1611	21	0	19	0	0	1	0	0	0	0	0	0	21	0	4	7	0	0	0	2	0	1	0	2	0	0	0	0	12	0	0	1	0	0	0	0	1	0	20	0	0	0	0	0	1	29	11	0	0
1612	13	0	6	0	0	0	0	0	0	0	0	0	13	0	5	1	0	0	0	0	0	5	0	3	0	0	0	1	7	1	0	0	0	1	0	3	0	0	7	0	0	0	0	0	0	30	6	0	0
1613	11	0	8	0	0	0	0	0	0	0	0	0	9	1	4	1	0	1	0	0	0	1	0	3	0	0	0	1	7	0	0	1	0	0	0	3	0	0	8	0	0	0	0	0	0	11	5	0	0
1614	17	0	8	0	0	1	0	0	0	0	0	0	18	0	4	4	0	0	0	2	0	10	0	3	0	0	0	0	8	0	0	1	0	0	0	2	0	0	8	0	0	0	0	0	1	17	8	0	0
1615	19	0	15	1	0	0	0	1	0	0	0	0	18	1	4	2	0	1	0	0	0	2	0	4	0	0	0	0	8	0	0	1	0	0	0	2	0	0	16	0	0	0	0	0	0	36	6	0	0
1616	34	0	30	0	0	0	0	0	0	0	0	2	30	0	4	0	2	0	0	0	0	0	0	4	0	0	0	0	6	0	0	0	0	0	0	4	2	0	30	0	0	0	0	0	0	34	4	0	0
1617	23	0	6	0	0	0	0	0	0	0	0	0	19	0	5	1	0	0	0	0	0	12	0	0	0	0	0	0	6	0	0	1	0	0	0	0	4	7	7	0	0	0	0	0	0	47	6	0	0
1618	11	0	10	0	0	0	0	0	0	0	0	0	13	3	1	1	0	3	0	0	0	0	0	1	0	0	0	0	5	0	0	0	0	0	0	1	1	0	13	0	0	0	0	0	0	11	2	0	0
1619	37	0	28	0	0	1	0	0	0	0	0	0	34	0	5	4	0	0	0	1	0	4	0	4	0	0	0	0	9	0	0	1	0	0	0	1	0	1	30	0	0	0	0	0	1	70	9	0	0
1620	23	0	21	0	0	0	1	0	0	0	0	0	23	2	1	2	0	2	0	0	0	2	0	1	0	0	0	0	6	0	0	0	0	0	0	1	0	0	21	0	0	0	0	0	0	23	3	0	0
1621	21	0	14	1	0	0	0	1	0	0	0	0	16	5	5	0	0	5	0	0	0	1	0	3	0	0	0	0	12	0	0	0	0	0	0	3	1	0	15	0	0	0	0	0	0	29	5	0	0
1622	19	0	12	0	0	1	0	0	0	0	0	0	14	1	4	2	0	1	0	0	0	2	0	4	0	0	0	0	8	0	0	1	0	0	0	3	1	1	12	0	0	0	0	0	0	27	6	0	0
1623	26	0	20	0	0	1	0	0	0	0	0	1	25	0	3	4	1	0	0	1	0	3	0	1	0	0	0	0	8	0	0	1	0	0	0	0	1	1	22	0	0	0	0	0	1	34	7	0	0
1624	24	0	18	0	0	0	0	0	0	0	0	0	30	0	2	7	0	0	0	2	0	4	0	0	0	0	0	0	9	0	0	3	0	0	0	0	2	1	26	0	0	0	0	0	2	24	9	0	0
1625	21	0	17	0	0	0	1	0	0	0	0	0	20	1	4	3	0	1	0	0	0	3	0	3	0	0	0	1	10	0	0	3	0	0	0	1	0	0	17	0	0	0	0	0	0	29	7	0	0
1626	21	0	20	0	0	1	0	0	0	0	0	0	24	1	1	4	0	1	0	1	0	2	0	1	0	0	0	0	6	0	0	0	0	0	0	0	1	0	22	0	0	0	0	0	0	29	5	0	0
1627	21	0	17	0	0	0	1	0	0	0	0	0	19	1	4	1	0	1	0	0	0	2	0	3	0	0	0	1	8	0	0	2	0	0	0	1	0	0	17	0	0	0	0	0	0	29	5	0	0
1628	24	0	12	0	0	0	0	0	0	0	0	0	33	0	4	6	0	0	0	1	0	15	0	0	0	0	0	0	11	0	0	1	0	0	0	0	3	2	18	0	0	0	0	0	1	24	10	0	0
1629	11	0	9	1	0	0	1	1	0	0	0	0	11	0	3	1	0	0	0	0	0	1	0	1	0	0	0	1	6	0	0	1	0	0	0	1	1	0	10	0	0	0	0	0	0	11	4	0	0
1630	25	0	16	0	0	0	1	0	0	0	0	0	22	0	5	4	0	0	0	0	0	6	0	3	0	0	0	0	10	0	0	1	0	0	0	3	1	1	16	0	0	0	0	0	0	33	9	0	0
1631	24	0	15	0	0	0	0	0	0	0	0	0	21	0	7	0	0	0	0	0	0	3	0	2	0	0	0	0	8	0	0	2	0	0	0	2	1	1	18	0	0	0	0	0	0	40	7	0	0
1632	6	0	6	0	0	0	0	0	0	0	0	0	14	0	3	3	0	0	0	1	0	5	0	0	0	0	0	0	7	0	1	1	0	0	0	0	3	0	9	0	0	0	0	0	0	6	6	0	0
1633	15	0	14	0	0	0	0	0	0	0	0	0	16	0	5	2	0	0	0	0	0	0	0	1	0	0	0	1	8	0	0	0	0	0	0	1	3	0	16	0	0	0	0	0	0	23	7	0	0
1634	27	0	21	0	0	1	0	0	0	0	0	0	28	0	3	5	0	0	0	0	0	5	0	1	0	0	0	0	8	0	0	3	0	0	0	0	1	1	23	0	0	0	0	0	0	35	8	0	0
1635	19	0	15	2	0	0	0	2	0	0	0	0	17	1	4	1	0	1	0	0	0	1	0	4	0	0	0	0	8	0	0	1	0	0	0	2	0	0	16	0	0	0	0	0	0	36	5	0	0
1636	26	0	12	0	0	0	0	0	0	0	0	1	24	0	6	1	1	0	0	0	0	9	0	0	0	0	0	0	9	0	1	0	0	0	0	0	2	1	15	0	0	0	0	0	0	34	7	0	0
1637	14	0	6	0	0	0	0	0	0	0	0	0	16	1	3	4	0	0	0	1	0	5	0	0	0	0	0	1	8	0	0	0	0	0	0	0	1	2	11	0	0	0	0	4	0	19	7	0	0
1638	11	0	7	0	1	0	0	0	0	0	0	0	9	0	7	0	0	0	0	0	0	0	0	4	0	0	0	0	8	0	0	0	0	1	0	4	2	0	8	0	0	0	0	0	0	11	7	0	0
1639	16	0	10	0	0	1	0	0	0	0	0	0	17	0	2	3	0	0	0	0	0	5	0	1	0	0	0	0	5	0	0	3	0	0	0	0	1	2	12	0	0	0	0	0	0	16	5	0	0
1640	20	0	10	0	0	0	0	0	0	0	0	0	19	0	6	4	0	0	0	0	0	6	0	2	0	0	0	1	10	0	0	2	0	0	0	0	3	1	13	0	0	0	1	0	0	36	10	0	0
1641	10	0	9	0	0	1	0	0	0	0	0	0	16	0	3	3	0	0	0	0	0	7	0	1	0	0	0	0	6	0	0	1	0	0	0	0	0	0	9	0	0	0	0	0	0	18	6	0	0
1642	25	0	15	1	0	0	0	1	0	0	0	0	26	0	5	6	0	0	0	3	0	8	0	1	0	0	0	0	12	0	0	0	0	0	0	1	1	1	18	0	0	0	0	3	2	30	11	0	0
1643	25	0	6	1	0	0	0	1	0	0	0	0	26	0	4	7	0	0	0	0	0	15	0	0	0	0	0	0	12	0	0	3	0	0	0	0	0	5	11	0	0	0	1	0	0	32	11	0	0
1644	24	0	12	0	0	0	0	0	0	0	0	0	32	0	4	5	0	0	0	0	0	14	0	0	0	0	0	0	9	0	0	1	0	0	0	0	3	2	18	0	0	0	0	0	0	24	9	0	0
1645	15	0	9	0	0	0	0	0	0	0	0	0	10	0	4	2	0	0	0	0	0	1	0	3	0	0	1	0	8	0	0	1	0	0	0	1	1	0	9	0	0	0	0	0	0	23	6	0	0
1646	12	0	12	0	0	0	0	0	0	0	0	0	17	0	1	1	0	0	0	1	0	5	0	0	0	0	0	0	2	0	0	2	0	0	0	0	1	0	12	0	0	0	0	0	0	12	2	0	0
1647	18	0	16	0	0	0	0	0	0	0	0	0	20	1	4	2	0	1	0	0	0	2	0	2	0	0	0	0	7	0	0	2	0	0	0	0	2	0	18	0	0	0	0	0	0	18	6	0	0
1648	12	0	12	0	0	0	0	0	0	0	0	0	15	1	4	0	0	1	0	0	0	1	0	0	0	0	0	0	5	1	0	0	0	2	0	0	0	0	12	0	0	0	0	0	0	12	4	0	0
1649	22	0	16	0	0	2	0	0	0	0	0	0	17	0	4	4	0	0	0	2	0	1	0	6	0	0	0	0	8	0	0	0	0	0	0	4	0	0	16	0	0	0	0	0	2	22	8	0	0
1650	11	0	9	0	2	0	0	0	0	0	0	0	13	0	2	1	0	0	0	0	0	3	0	2	0	0	0	0	5	0	0	2	0	0	0	2	0	0	10	0	0	0	0	0	0	11	3	0	0
1651	21	0	14	0	0	0	0	0	0	0	0	0	17	3	4	1	0	3	0	0	0	2	0	3	0	0	0	0	9	0	0	1	0	0	0	3	0	0	15	0	0	0	0	0	0	29	5	0	0
1652	22	0	21	1	0	0	0	1	0	0	0	0	24	0	3	2	0	0	0	1	0	2	0	1	0	0	0	0	6	0	0	0	0	0	0	0	2	0	22	0	0	0	0	0	1	30	5	0	0
1653	15	0	7	0	0	0	0	0	0	0	0	0	14	0	5	0	0	0	0	0	0	6	0	3	0	0	0	0	5	1	0	2	0	1	0	3	1	0	7	0	0	0	0	0	0	15	5	0	0
1654	15	0	13	0	0	0	0	0	0	0	0	0	26	0	8	7	0	0	0	1	0	9	0	2	0	0	0	0	15	0	0	4	0	0	0	2	6	0	17	0	0	0	0	0	1	23	15	0	0
1655	20	0	18	0	0	0	0	0	0	0	0	0	22	0	5	6	0	0	0	2	0	2	0	2	0	0	0	0	12	0	1	0	0	0	0	0	2	0	20	0	0	0	0	0	1	37	11	0	0
1656	34	0	22	0	0	0	0	0	0	0	0	0	31	0	10	3	0	0	0	1	0	5	0	2	0	0	0	0	15	0	2	0	0	0	0	0	4	2	26	0	0	0	0	0	0	34	13	0	0
1657	11	0	8	0	0	0	0	0	0	0	0	0	21	0	5	2	0	0	0	0	0	12	0	3	0	0	0	0	8	0	0	3	0	0	0	3	1	0	9	0	0	0	0	0	0	11	7	0	0
1658	18	0	17	0	0	0	0	0	0	0	0	0	21	0	3	1	0	0	0	0	0	0	0	1	0	0	0	0	4	0	0	0	0	0	0	0	1	0	21	0	0	0	0	0	0	18	4	0	0
1659	11	0	6	0	0	0	0	0	0	0	0	1	9	0	4	1	1	0	0	0	0	2	0	0	0	0	0	1	7	0	1	1	0	0	0	0	2	1	7	0	0	0	0	0	0	11	5	0	0
1660	24	0	10	0	0	0	1	0	0	0	0	0	22	1	5	1	0	1	0	0	0	8	0	0	0	0	0	0	9	0	0	0	0	2	0	0	2	7	12	0	0	0	0	0	0	41	6	0	0
1661	21	0	17	0	0	0	1	0	0	0	0	0	20	0	4	1	0	0	0	0	0	3	0	3	0	0	0	1	7	0	0	2	0	0	0	1	0	0	17	0	0	0	0	0	0	29	5	0	0
1662	17	0	14	1	0	1	0	0	1	0	0	0	19	0	2	2	0	0	0	0	0	5	0	3	0	0	0	0	6	0	0	1	0	0	0	2	0	0	14	0	0	0	0	0	0	17	4	0	0
1663	26	0	19	0	0	1	1	0	0	0	0	0	28	2	2	4	0	2	0	0	0	5	0	2	0	0	0	0	10	0	0	3	0	0	0	1	0	1	23	0	0	0	0	0	0	34	6	0	0
1664	21	0	10	0	0	0	1	0	0	0	0	0	18	0	7	5	0	0	0	0	0	5	0	0	0	0	0	0	14	0	0	1	0	0	0	0	1	0	13	0	0	0	0	0	0	29	12	0	0
1665	18	0	16	1	0	0	0	1	0	0	0	0	18	0	3	1	0	0	0	0	0	1	0	2	0	0	0	0	6	1	0	0	0	1	0	0	1	0	16	0	0	0	0	0	0	18	4	0	0
1666	20	0	18	0	0	0	0	0	0	0	0	0	22	1	5	5	0	1	0	1	0	2	0	2	0	0	0	0	12	0	1	0	0	0	0	0	2	0	20	0	0	0	0	0	0	37	10	0	0
1667	21	0	16	0	0	0	1	0	0	0	0	0	17	1	5	2	0	1	0	0	0	1	0	4	0	0	0	1	10	0	0	1	0	0	0	2	0	0	16	0	0	0	0	0	0	29	7	0	0
1668	34	0	28	2	0	0	0	2	0	0	0	0	35	0	6	5	0	0	0	0	0	5	0	6	0	0	0	0	14	0	0	0	0	0	0	6	0	0	30	0	0	0	0	0	0	34	11	0	0
1669	27	0	14	0	0	0	0	0	0	0	0	0	25	3	4	0	0	3	0	0	0	11	0	3	0	0	0	0	8	0	0	0	0	0	0	3	1	3	14	0	0	0	1	0	0	41	4	0	0
1670	32	0	23	0	0	0	1	0	0	0	0	1	30	0	4	4	1	0	0	0	0	4	0	2	0	0	0	0	10	0	0	1	0	0	0	2	1	1	26	0	0	0	0	0	0	65	8	0	0
1671	14	0	6	0	0	0	0	0	0	0	0	0	20	0	0	2	0	0	0	1	0	11	0	0	0	0	0	0	2	0	0	5	0	0	0	0	0	3	9	0	0	0	2	0	1	31	2	0	0
1672	17	0	9	0	0	0	0	0	0	0	0	0	21	0	3	5	0	0	0	0	0	6	0	2	0	0	0	0	8	0	0	5	0	0	0	2	2	1	15	0	0	0	0	0	0	17	8	0	0
1673	28	0	22	1	0	0	0	1	0	0	0	0	25	0	7	1	0	0	0	0	0	2	0	6	0	0	0	0	10	0	0	1	0	0	0	6	0	0	23	0	0	0	0	0	0	28	8	0	0
1674	28	0	21	0	0	0	0	0	0	0	0	0	24	2	7	1	0	2	0	0	0	3	0	7	0	0	0	0	11	0	0	0	0	0	0	7	0	0	21	0	0	0	0	0	0	28	8	0	0
1675	16	0	13	0	0	0	0	0	0	0	0	0	17	0	3	5	0	0	0	0	0	2	0	3	0	0	0	0	9	0	0	2	0	0	0	0	2	0	15	0	0	0	0	0	0	24	8	0	0
1676	17	0	15	0	0	0	1	0	0	0	0	0	19	0	3	0	0	0	0	0	0	1	0	1	0	0	0	0	4	0	0	1	0	0	0	1	1	0	18	0	0	0	0	0	0	17	3	0	0
1677	23	0	18	0	0	0	0	0	0	0	0	2	21	0	2	0	2	0	0	0	0	2	0	0	0	0	0	0	4	0	0	0	0	0	0	0	0	1	19	0	0	0	0	0	0	23	2	0	0
1678	20	0	18	0	0	0	0	0	0	0	0	0	21	0	4	6	0	0	0	2	0	2	0	2	0	0	0	0	10	0	0	0	0	0	0	0	1	0	19	0	0	0	0	0	1	37	10	0	0
1679	26	0	18	0	0	0	0	0	0	0	0	0	24	0	3	4	0	0	0	0	0	2	0	0	0	0	0	0	7	0	0	0	0	0	0	0	1	0	22	0	0	0	1	0	0	34	7	0	0
1680	21	0	15	1	0	0	1	1	0	0	0	0	18	0	2	1	0	0	0	0	0	3	0	1	0	0	0	0	5	0	0	0	0	0	0	1	1	1	15	0	0	0	0	0	0	29	3	0	0
1681	12	0	6	0	0	0	0	0	0	0	0	0	15	0	1	5	0	0	0	0	0	7	0	0	0	0	0	0	6	0	0	3	0	0	0	0	0	1	8	0	0	0	0	0	0	12	6	0	0
1682	39	0	24	0	0	0	0	0	0	0	0	0	38	0	9	5	0	0	0	1	0	12	0	4	0	0	0	0	15	0	0	4	1	0	0	0	1	2	26	0	0	0	0	0	0	47	14	0	0
1683	14	0	8	0	0	0	0	0	0	0	0	0	10	1	4	0	0	1	0	0	0	2	0	3	0	0	0	0	6	0	0	0	0	0	0	3	0	0	8	0	0	0	0	0	0	22	4	0	0
1684	10	0	9	3	0	0	0	0	3	0	0	0	14	0	3	2	0	0	0	0	0	2	0	1	0	0	0	1	8	0	0	0	0	2	0	0	1	0	10	0	0	0	1	0	0	18	5	0	0
1685	34	0	28	0	0	0	0	0	0	0	0	0	34	0	6	3	0	0	0	0	0	6	0	6	0	0	0	0	10	0	0	1	0	0	0	6	0	0	28	0	0	0	1	0	0	34	9	0	0
1686	29	0	19	1	0	0	0	1	0	0	0	0	29	0	4	5	0	0	0	1	0	7	0	1	0	0	0	0	10	0	0	1	0	0	0	0	0	0	22	0	0	0	0	0	0	54	9	0	0
1687	22	0	14	0	0	0	0	0	0	0	0	0	20	2	6	3	0	1	0	1	0	3	0	2	0	0	0	0	12	0	1	1	0	0	0	0	0	1	17	0	0	0	0	0	1	30	9	0	0
1688	23	0	20	0	0	1	0	0	0	0	0	1	22	0	2	2	1	0	0	0	0	2	0	3	0	0	0	0	5	0	0	1	0	0	0	2	0	0	20	0	0	0	0	0	0	23	4	0	0
1689	28	0	26	0	0	0	0	0	0	0	0	0	30	0	4	2	0	0	0	0	0	3	0	2	0	0	0	0	7	0	1	2	1	0	0	0	2	0	27	0	0	0	0	0	0	36	6	0	0
1690	6	0	6	0	0	0	0	0	0	0	0	0	11	0	2	2	0	0	0	0	0	3	0	0	0	0	0	0	4	0	0	2	0	0	0	0	1	0	8	0	0	0	0	0	0	6	4	0	0
1691	24	0	18	0	0	0	0	0	0	0	0	0	27	1	2	4	0	1	0	0	0	7	0	0	0	0	0	0	7	0	0	3	0	0	0	0	0	2	20	0	0	0	0	0	0	24	6	0	0
1692	20	0	15	0	0	0	1	0	0	0	0	0	17	2	4	1	0	2	0	0	0	2	0	4	0	0	0	0	9	0	0	1	0	0	0	4	0	0	15	0	0	0	0	0	0	28	5	0	0
1693	27	0	18	1	0	0	0	1	0	0	0	0	25	0	5	0	0	0	0	0	0	6	0	3	0	0	0	0	7	0	0	0	0	1	0	2	1	1	18	0	0	0	0	0	0	35	5	0	0
1694	18	0	16	3	0	0	0	0	3	0	0	0	26	1	3	2	0	1	0	0	0	9	0	2	0	0	0	0	9	0	0	3	0	0	0	2	1	0	17	0	0	0	1	0	0	34	5	0	0
1695	22	0	20	0	0	0	0	0	0	0	0	0	21	1	3	5	0	1	0	1	0	0	0	2	0	0	0	0	10	0	0	0	0	0	0	0	0	0	21	0	0	0	0	0	0	30	8	0	0
1696	16	0	8	0	0	0	0	0	0	0	0	0	14	0	4	0	0	0	0	0	0	5	0	3	0	0	0	0	5	0	0	1	0	0	0	3	0	1	9	0	0	0	0	0	0	41	4	0	0
1697	24	0	17	2	0	0	1	2	0	0	0	0	21	0	4	2	0	0	0	0	0	4	0	3	0	0	0	0	9	0	0	1	0	0	0	3	1	1	17	0	0	0	0	3	0	29	6	0	0
1698	24	0	17	0	0	1	0	0	0	0	0	0	26	0	4	5	0	0	0	0	0	7	0	4	0	0	0	0	9	0	0	1	0	0	0	3	0	0	19	0	0	0	0	0	0	40	9	0	0
1699	32	0	24	0	0	0	0	0	0	0	0	0	28	0	5	2	0	0	0	0	0	2	0	3	0	0	0	0	7	0	0	0	0	0	0	3	0	0	26	0	0	0	1	0	0	40	7	0	0
1700	17	0	11	0	0	0	0	0	0	0	0	0	20	0	4	2	0	0	0	0	0	7	0	1	0	0	0	0	6	0	0	1	0	0	0	0	1	0	13	0	0	0	0	0	0	17	6	0	0
1701	23	0	6	0	0	0	0	0	0	0	0	0	31	0	2	0	0	0	0	0	0	25	0	0	0	0	0	0	2	0	0	6	0	0	0	0	0	6	6	0	0	0	2	0	0	49	2	0	0
1702	10	0	9	0	0	0	0	0	0	0	0	0	10	0	2	1	0	0	0	1	0	1	0	1	0	0	0	1	3	0	0	1	0	0	0	0	0	0	9	0	0	0	0	0	1	18	3	0	0
1703	11	0	8	0	0	0	0	0	0	0	0	0	21	0	5	1	0	0	0	0	0	12	0	3	0	0	0	0	7	0	0	3	0	0	0	3	1	0	9	0	0	0	0	0	0	11	6	0	0
1704	22	0	20	3	0	0	0	0	3	0	0	0	24	1	5	4	0	1	0	0	0	3	0	2	0	0	0	0	13	0	0	0	0	0	0	0	2	0	21	0	0	0	1	0	0	30	9	0	0
1705	22	0	14	0	0	0	0	0	0	0	0	0	20	1	3	1	0	0	0	0	0	4	0	3	0	0	0	0	5	0	0	1	0	0	0	3	0	0	16	0	0	0	0	0	0	30	4	0	0
1706	26	0	17	0	0	0	0	0	0	0	0	0	24	1	4	2	0	0	0	0	0	5	0	4	0	0	0	0	7	0	0	1	0	0	0	3	0	0	19	0	0	0	0	0	0	42	6	0	0
1707	13	0	0	0	0	0	0	0	0	0	0	0	11	0	4	0	0	0	0	0	0	9	0	0	0	0	0	0	5	0	1	0	0	1	0	0	2	4	1	0	0	0	0	0	0	30	4	0	0
1708	31	0	18	0	0	0	0	0	0	0	0	0	29	0	2	1	0	0	0	0	0	9	0	0	0	0	0	0	3	0	0	0	0	0	0	0	1	4	20	0	0	0	0	0	0	48	3	0	0
1709	10	0	10	0	0	0	0	0	0	0	0	0	21	0	1	0	0	0	0	0	0	7	0	0	0	0	0	0	1	0	0	4	0	2	0	0	0	0	12	0	0	0	1	0	0	18	1	0	0
1710	20	0	15	0	0	0	1	0	0	0	0	0	18	0	4	1	0	0	0	0	0	3	0	4	0	0	0	0	7	0	0	1	0	0	0	4	0	0	15	0	0	0	0	0	0	28	5	0	0
1711	29	0	25	0	0	1	0	0	0	0	0	0	28	0	6	2	0	0	0	0	0	0	0	4	0	0	0	0	8	0	0	0	0	0	0	0	3	0	28	0	0	0	0	0	0	29	8	0	0
1712	27	0	17	0	0	0	0	0	0	0	0	0	25	0	6	2	0	0	0	0	0	8	0	4	0	0	0	0	8	0	0	3	0	0	0	3	0	0	17	0	0	0	0	0	0	35	8	0	0
1713	24	0	12	1	0	0	0	1	0	0	0	0	22	0	3	3	0	0	0	0	0	4	0	0	0	0	0	0	7	0	0	0	0	0	0	0	0	7	18	0	0	0	0	0	0	41	6	0	0
1714	23	0	20	0	0	0	0	0	0	0	0	0	24	2	5	2	0	1	0	0	0	1	0	3	0	0	0	0	9	0	0	0	0	0	0	2	1	0	23	0	0	0	0	0	0	23	7	0	0
1715	20	0	15	0	0	0	0	0	0	0	0	0	18	2	2	1	0	1	0	0	0	2	0	1	0	0	0	0	6	0	0	0	0	0	0	0	0	2	16	0	0	0	0	4	0	25	3	0	0
1716	20	0	15	0	0	0	1	0	0	0	0	0	17	1	5	2	0	1	0	0	0	2	0	4	0	0	0	0	10	0	0	1	0	0	0	4	0	0	15	0	0	0	0	0	0	28	7	0	0
1717	31	0	19	0	0	0	0	0	0	0	0	0	36	0	5	5	0	0	0	0	0	13	0	2	0	0	0	0	10	0	0	3	0	0	0	2	2	2	23	0	0	0	0	0	0	39	10	0	0
1718	17	0	12	1	0	0	0	1	0	0	0	0	19	0	2	1	0	0	0	0	0	5	0	0	0	0	0	0	5	0	0	2	0	0	0	0	0	1	14	0	0	0	0	0	0	17	3	0	0
1719	11	0	9	0	0	0	1	0	0	0	0	0	13	0	3	1	0	0	0	0	0	2	0	1	0	0	0	0	5	1	0	2	0	1	0	0	0	0	10	0	0	0	0	0	0	11	4	0	0
1720	24	0	21	0	2	0	0	0	0	0	0	0	28	0	4	3	0	0	0	0	0	5	0	3	0	0	0	0	9	0	0	3	0	0	0	3	3	0	23	0	0	0	0	0	0	40	7	0	0
1721	25	0	6	1	0	0	0	1	0	0	0	0	21	0	3	6	0	0	0	0	0	11	0	0	0	0	0	0	11	0	0	0	0	0	0	0	0	5	10	0	0	0	0	0	0	32	9	0	0
1722	22	0	20	2	0	0	0	2	0	0	0	0	22	1	6	1	0	1	0	0	0	0	0	2	0	0	0	0	10	2	0	0	0	2	0	0	3	0	20	0	0	0	0	0	0	30	7	0	0
1723	38	0	33	0	0	0	0	0	0	0	0	0	36	0	3	3	0	0	0	0	0	2	0	1	0	0	0	0	6	0	0	1	0	0	0	0	2	1	34	0	0	0	0	0	0	54	6	0	0
1724	15	0	14	0	0	0	0	0	0	0	0	0	15	0	3	2	0	0	0	0	0	0	0	1	0	0	0	1	6	0	0	0	0	0	0	1	1	0	15	0	0	0	0	0	0	23	5	0	0
1725	28	0	26	0	0	0	0	0	0	0	0	2	28	0	4	3	2	0	0	0	0	0	0	2	0	0	0	0	9	0	0	0	0	0	0	0	2	0	28	0	0	0	0	0	0	36	7	0	0
1726	12	0	12	0	0	0	0	0	0	0	0	0	18	1	2	4	0	1	0	0	0	2	0	0	0	0	0	0	7	0	0	1	0	0	0	0	1	0	16	0	0	0	0	0	0	12	6	0	0
1727	26	0	18	4	0	1	1	1	3	0	0	0	22	0	3	3	0	0	0	1	0	3	0	2	0	0	0	0	11	0	0	0	0	0	0	1	0	0	19	0	0	0	2	0	0	34	6	0	0
1728	15	0	0	0	0	0	0	0	0	0	0	0	20	0	0	5	0	0	0	3	0	15	0	0	0	0	0	0	5	0	0	2	0	0	0	0	0	4	5	0	0	0	2	0	0	23	5	0	0
1729	14	0	11	0	0	0	0	0	0	0	0	1	11	0	3	2	1	0	0	0	0	0	0	3	0	0	0	0	6	0	0	0	0	0	0	0	2	0	11	0	0	0	0	0	0	30	5	0	0
1730	11	0	10	0	0	0	1	0	0	0	0	0	12	0	2	2	0	0	0	0	0	1	0	0	0	0	0	0	6	0	0	1	0	0	0	0	0	0	11	0	0	0	0	0	0	11	4	0	0
1731	24	0	18	0	0	0	1	0	0	0	0	0	22	0	5	2	0	0	0	0	0	4	0	5	0	0	0	0	8	0	0	3	0	0	0	4	0	0	18	0	0	0	0	0	0	40	7	0	0
1732	24	0	12	0	0	0	0	0	0	0	0	0	24	0	2	11	0	0	0	0	0	10	0	0	0	0	0	0	14	0	0	2	0	0	0	0	0	4	14	0	0	0	0	0	0	40	13	0	0
1733	6	0	6	0	0	0	0	0	0	0	0	0	9	0	1	3	0	0	0	1	0	2	0	0	0	0	0	0	4	0	0	1	0	0	0	0	1	0	7	0	0	0	0	0	0	6	4	0	0
1734	25	0	6	1	0	0	0	1	0	0	0	0	21	0	3	6	0	0	0	0	0	11	0	0	0	0	0	0	10	0	0	0	0	0	0	0	0	5	10	0	0	0	0	0	0	32	9	0	0
1735	0	0	0	0	0	0	0	0	0	0	0	0	12	0	3	3	0	0	0	0	0	11	0	0	0	0	0	1	6	0	0	2	0	0	0	0	0	0	1	0	0	0	0	0	0	0	6	0	0
1736	22	0	20	0	0	0	0	0	0	0	0	2	21	0	3	1	2	0	0	0	0	0	0	2	0	0	0	0	6	0	0	0	0	0	0	0	0	0	21	0	0	0	0	0	0	30	4	0	0
1737	22	0	14	0	0	0	0	0	0	0	0	0	20	2	3	1	0	1	0	0	0	4	0	3	0	0	0	0	6	0	0	1	0	0	0	3	0	0	16	0	0	0	0	0	0	30	4	0	0
1738	27	0	8	0	0	0	0	0	0	0	0	0	25	0	5	1	0	0	0	0	0	17	0	3	0	0	0	0	7	0	0	2	0	0	0	3	0	3	8	0	0	0	1	0	0	41	6	0	0
1739	25	0	20	0	0	0	2	0	0	0	0	0	20	0	6	0	0	0	0	0	0	0	0	3	0	0	0	1	8	0	0	0	0	0	0	2	0	0	20	0	0	0	0	0	0	33	6	0	0
1740	26	0	21	0	0	0	0	0	0	0	0	0	23	0	5	0	0	0	0	0	0	2	0	5	0	0	0	0	5	0	0	2	0	0	0	4	0	0	21	0	0	0	0	0	0	34	5	0	0
1741	18	0	16	0	0	0	0	0	0	0	0	1	17	0	4	3	1	0	0	1	0	0	0	2	0	0	0	0	9	0	0	0	0	0	0	0	1	0	17	0	0	0	0	0	1	18	7	0	0
1742	6	0	0	0	0	0	0	0	0	0	0	0	18	0	0	4	0	0	0	2	0	18	0	0	0	0	0	0	4	0	0	2	0	0	0	0	0	4	0	0	0	0	0	0	0	6	4	0	0
1743	7	0	0	0	0	0	0	0	0	0	0	0	12	0	3	4	0	0	0	2	0	7	0	0	0	0	0	0	8	0	0	1	0	0	0	0	2	2	5	0	0	0	0	4	0	12	7	0	0
1744	11	0	8	0	0	1	0	0	0	0	0	0	11	0	3	2	0	0	0	0	0	2	0	3	0	0	0	0	6	1	0	2	0	1	0	0	0	0	8	0	0	0	0	0	0	11	5	0	0
1745	16	0	15	0	0	0	0	0	0	0	0	0	18	0	2	4	0	0	0	2	0	1	0	1	0	0	0	0	6	0	0	0	0	0	0	0	1	0	17	0	0	0	0	0	0	24	6	0	0
1746	17	0	15	1	0	0	0	1	0	0	0	0	22	0	5	1	0	0	0	0	0	2	0	2	0	0	0	0	7	0	0	2	0	1	0	2	2	0	19	0	0	0	0	0	0	17	6	0	0
1747	22	0	22	0	0	0	0	0	0	0	0	0	27	1	4	4	0	1	0	0	0	2	0	0	0	0	0	0	10	0	0	1	0	0	0	0	2	0	25	0	0	0	0	0	0	30	8	0	0
1748	21	0	15	0	0	0	0	0	0	0	0	0	18	1	3	3	0	1	0	0	0	2	0	1	0	0	0	0	8	0	0	0	0	0	0	0	0	1	16	0	0	0	0	0	0	29	6	0	0
1749	16	0	6	1	0	0	0	1	0	0	0	0	18	0	3	1	0	0	0	0	0	10	0	0	0	0	0	0	6	0	1	0	0	0	0	0	3	3	8	0	0	0	1	0	0	30	4	0	0
1750	11	0	10	0	0	0	0	0	0	0	0	0	13	0	1	1	0	0	0	0	0	0	0	1	0	0	0	0	2	0	0	0	0	0	0	1	1	0	13	0	0	0	0	0	0	11	2	0	0
1751	6	0	0	0	0	0	0	0	0	0	0	0	7	0	3	0	0	0	0	0	0	6	0	0	0	0	0	0	3	0	0	1	0	1	0	0	0	0	0	0	0	0	0	0	0	6	3	0	0
1752	23	0	20	3	0	1	0	0	3	0	0	0	24	0	3	2	0	0	0	0	0	4	0	3	0	0	0	0	9	0	0	1	0	0	0	2	1	0	20	0	0	0	1	0	0	23	5	0	0
1753	25	0	20	1	0	0	1	1	0	0	0	0	22	0	4	1	0	0	0	0	0	1	0	2	0	0	0	0	8	0	0	0	0	0	0	2	1	0	21	0	0	0	0	0	0	41	5	0	0
1754	22	0	18	0	0	0	1	0	0	0	0	0	19	1	6	1	0	1	0	0	0	0	0	3	0	0	0	1	9	0	0	0	0	0	0	3	3	0	19	0	0	0	0	0	0	22	7	0	0
1755	34	0	16	0	0	2	0	0	0	0	0	0	27	0	6	6	0	0	0	2	0	11	0	6	0	0	0	0	12	0	0	0	0	0	0	4	0	0	16	0	0	0	0	0	2	34	12	0	0
1756	30	0	26	0	0	0	0	0	0	0	0	0	26	0	5	0	0	0	0	0	0	0	0	4	0	0	0	1	5	0	0	0	0	0	0	3	2	0	26	0	0	0	0	0	0	46	5	0	0
1757	16	0	14	0	0	0	0	0	0	0	0	0	15	0	5	3	0	0	0	0	0	1	0	2	0	0	0	1	8	0	0	1	0	0	0	0	2	0	14	0	0	0	0	0	0	24	8	0	0
1758	43	0	29	0	0	2	0	0	0	0	0	0	34	0	8	4	0	0	0	0	0	5	0	8	0	0	0	0	13	0	0	0	1	0	0	2	0	0	29	0	0	0	0	0	0	59	12	0	0
1759	21	0	16	0	0	0	0	0	0	0	0	0	20	0	4	3	0	0	0	0	0	2	0	0	0	0	0	1	7	0	0	0	0	0	0	0	0	1	18	0	0	0	0	0	0	29	7	0	0
1760	23	0	6	1	0	0	0	1	0	0	0	0	26	0	4	6	0	0	0	0	0	17	0	0	0	0	0	0	11	0	0	4	0	0	0	0	1	3	9	0	0	0	2	0	0	43	10	0	0
1761	33	0	26	0	0	2	1	0	0	0	0	1	27	0	4	3	1	0	0	0	0	1	0	6	0	0	0	0	9	0	0	0	0	0	0	4	0	0	26	0	0	0	0	0	0	57	7	0	0
1762	34	0	9	1	0	0	0	1	0	0	0	0	34	1	3	8	0	1	0	1	0	24	0	1	0	0	0	0	13	0	0	3	0	0	0	1	1	8	10	0	0	0	2	3	0	68	11	0	0
1763	15	0	8	0	0	0	1	0	0	0	0	0	12	0	4	3	0	0	0	0	0	1	0	2	0	0	0	1	8	0	0	0	0	1	0	0	2	1	10	0	0	0	0	0	0	23	7	0	0
1764	36	0	26	0	0	1	0	0	0	0	0	0	33	0	7	2	0	0	0	0	0	2	0	5	0	0	0	0	10	0	0	2	0	0	0	4	2	0	31	0	0	0	0	0	0	44	9	0	0
1765	27	0	23	1	0	1	0	1	0	0	0	0	24	3	3	2	0	3	0	0	0	1	0	4	0	0	0	0	9	0	0	0	0	0	0	2	0	0	23	0	0	0	0	0	0	35	5	0	0
1766	18	0	15	0	0	1	0	0	0	0	0	1	15	0	2	2	1	0	0	0	0	0	0	1	0	0	0	0	5	0	0	0	0	0	0	0	2	0	15	0	0	0	0	0	0	43	4	0	0
1767	27	0	17	3	0	0	0	0	3	0	0	0	22	0	5	1	0	0	0	0	0	5	0	4	0	0	0	0	10	0	0	0	0	0	0	3	0	0	17	0	0	0	1	0	0	35	6	0	0
1768	0	0	0	0	0	0	0	0	0	0	0	0	14	0	0	2	0	0	0	1	0	5	0	0	0	0	0	0	2	0	0	1	0	4	0	0	0	0	5	0	0	0	0	0	0	0	2	0	0
1769	6	0	6	0	0	0	0	0	0	0	0	0	8	0	1	3	0	0	0	1	0	2	0	0	0	0	0	0	5	0	0	0	0	0	0	0	1	0	6	0	0	0	0	0	0	6	4	0	0
1770	33	0	25	0	0	0	1	0	0	0	0	0	32	0	5	0	0	0	0	0	0	5	0	3	0	0	0	1	6	0	0	1	0	0	0	0	1	0	27	0	0	0	0	0	0	66	5	0	0
1771	22	0	18	1	0	0	1	1	0	0	0	0	20	1	5	1	0	1	0	0	0	1	0	3	0	0	0	1	9	0	0	1	0	0	0	3	1	0	19	0	0	0	0	0	0	22	6	0	0
1772	17	0	14	2	0	0	0	2	0	0	0	0	16	3	5	1	0	3	0	0	0	1	0	3	0	0	0	1	12	0	0	0	0	0	0	3	1	0	15	0	0	0	0	0	0	17	6	0	0
1773	21	0	8	0	0	1	0	0	0	0	0	0	18	1	3	3	0	1	0	0	0	10	0	3	0	0	0	0	7	0	0	0	0	0	0	2	0	3	8	0	0	0	1	0	0	35	6	0	0
1774	12	0	6	0	0	0	0	0	0	0	0	0	12	1	1	1	0	0	0	0	0	5	0	0	0	0	0	0	3	0	0	1	0	0	0	0	0	1	7	0	0	0	0	0	0	12	2	0	0
1775	26	0	10	0	0	0	0	0	0	0	0	0	18	0	6	4	0	0	0	0	0	4	0	2	0	0	0	0	12	0	0	0	0	0	0	0	4	0	14	0	0	0	0	0	0	40	10	0	0
1776	27	0	25	0	0	0	0	0	0	0	0	0	28	0	4	0	0	0	0	0	0	0	0	2	0	0	0	0	4	0	0	0	0	0	0	2	2	0	28	0	0	0	0	0	0	35	4	0	0
1777	20	0	14	0	0	0	1	0	0	0	0	0	14	3	5	0	0	3	0	0	0	0	0	5	0	0	0	0	9	0	0	0	0	0	0	4	0	0	14	0	0	0	0	0	0	28	5	0	0
1778	21	0	15	0	0	0	0	0	0	0	0	0	20	0	2	1	0	0	0	1	0	3	0	2	0	0	0	0	3	0	0	1	0	0	0	2	1	2	17	0	0	0	0	0	1	29	3	0	0
1779	6	0	6	0	0	0	0	0	0	0	0	0	7	0	2	4	0	0	0	1	0	0	0	0	0	0	0	0	6	0	0	0	0	0	0	0	1	0	7	0	0	0	0	0	0	6	6	0	0
1780	20	0	19	0	0	1	0	0	0	0	0	0	20	0	0	3	0	0	0	0	0	1	0	1	0	0	0	0	3	0	0	1	0	0	0	0	0	0	19	0	0	0	0	0	0	55	3	0	0
1781	11	0	10	0	0	0	0	0	0	0	0	0	12	1	3	1	0	1	0	0	0	0	0	1	0	0	0	0	5	0	0	0	0	0	0	1	2	0	12	0	0	0	0	0	0	11	4	0	0
1782	23	0	20	0	0	1	0	0	0	0	0	0	26	0	2	5	0	0	0	0	0	3	0	3	0	0	0	0	7	0	0	1	0	0	0	2	0	0	23	0	0	0	0	0	0	23	7	0	0
1783	43	0	27	0	0	2	0	0	0	0	0	0	31	0	10	4	0	0	0	0	0	4	0	10	0	0	0	0	15	0	0	0	1	0	0	2	0	0	27	0	0	0	0	0	0	59	14	0	0
1784	26	0	21	2	0	0	0	2	0	0	0	0	23	0	5	0	0	0	0	0	0	2	0	5	0	0	0	0	7	0	0	1	0	0	0	5	0	0	21	0	0	0	0	0	0	34	5	0	0
1785	16	0	15	3	0	0	0	0	3	0	0	0	19	0	2	3	0	0	0	1	0	2	0	1	0	0	0	0	8	1	0	0	0	1	0	0	0	0	16	0	0	0	1	0	0	24	5	0	0
1786	24	0	17	0	0	1	0	0	0	0	0	0	25	0	4	5	0	0	0	0	0	6	0	4	0	0	0	0	9	0	0	1	0	0	0	3	0	0	19	0	0	0	0	0	0	40	9	0	0
1787	30	0	15	0	0	0	0	0	0	0	0	0	32	0	8	1	0	0	0	0	0	15	0	3	0	0	0	0	9	1	0	4	0	1	0	0	2	4	16	0	0	0	0	0	0	30	9	0	0
1788	45	0	29	0	0	1	0	0	0	0	0	0	41	0	9	5	0	0	0	0	0	11	0	5	0	0	0	0	15	0	0	4	1	0	0	0	1	2	30	0	0	0	0	0	0	53	14	0	0
1789	24	0	18	0	0	0	0	0	0	0	0	0	27	0	2	7	0	0	0	3	0	7	0	0	0	0	0	0	9	0	0	3	0	0	0	0	0	2	20	0	0	0	0	0	3	24	9	0	0
1790	20	0	18	0	0	0	0	0	0	0	0	0	22	2	4	3	0	2	0	1	0	2	0	2	0	0	0	0	10	0	1	0	0	0	0	0	2	0	20	0	0	0	0	0	0	37	7	0	0
1791	39	0	28	0	0	0	0	0	0	0	0	0	35	0	6	4	0	0	0	0	0	3	0	2	0	0	0	0	11	0	0	0	0	0	0	0	1	0	32	0	0	0	1	0	0	64	10	0	0
1792	21	0	12	0	0	0	0	0	0	0	0	0	21	0	2	4	0	0	0	0	0	6	0	0	0	0	0	0	6	0	0	1	0	0	0	0	0	0	15	0	0	0	0	0	0	29	6	0	0
1793	16	0	12	0	0	0	1	0	0	0	0	0	14	1	6	1	0	1	0	0	0	1	0	3	0	0	0	1	9	0	0	1	0	0	0	3	3	0	13	0	0	0	0	0	0	16	7	0	0
1794	17	0	6	3	0	0	0	0	3	0	0	0	19	0	2	0	0	0	0	0	0	10	0	0	0	0	0	0	5	0	0	2	0	0	0	0	0	2	9	0	0	0	2	0	0	17	2	0	0
1795	20	0	15	0	0	0	1	0	0	0	0	1	17	0	4	1	1	0	0	0	0	2	0	4	0	0	0	0	7	0	0	2	0	0	0	4	0	0	15	0	0	0	0	0	0	28	5	0	0
1796	28	0	20	0	0	2	0	0	0	0	0	0	25	0	6	2	0	0	0	0	0	5	0	8	0	0	0	0	10	0	0	3	0	0	0	4	0	0	20	0	0	0	0	0	0	28	8	0	0
1797	26	0	21	0	0	0	0	0	0	0	0	2	23	0	5	0	2	0	0	0	0	2	0	5	0	0	0	0	7	0	0	2	0	0	0	4	0	0	21	0	0	0	0	0	0	34	5	0	0
1798	21	0	15	0	0	0	0	0	0	0	0	0	18	2	2	1	0	2	0	0	0	2	0	1	0	0	0	0	6	0	0	0	0	0	0	0	0	1	16	0	0	0	0	0	0	29	3	0	0
1799	30	0	26	0	0	0	0	0	0	0	0	0	32	1	3	1	0	1	0	0	0	5	0	3	0	0	0	0	5	0	0	1	0	0	0	2	0	0	27	0	0	0	0	0	0	47	4	0	0
1800	28	0	20	0	0	0	2	0	0	0	0	0	23	2	6	0	0	2	0	0	0	3	0	6	0	0	0	0	12	0	0	1	0	0	0	4	0	0	20	0	0	0	0	0	0	28	6	0	0
1801	32	0	23	0	0	0	1	0	0	0	0	0	32	0	3	4	0	0	0	0	0	6	0	2	0	0	0	0	8	0	0	3	0	0	0	2	1	1	26	0	0	0	0	0	0	65	7	0	0
1802	15	0	4	0	0	0	1	0	0	0	0	0	16	0	3	1	0	0	0	0	0	10	0	0	0	0	0	0	6	0	1	0	0	0	0	0	3	3	6	0	0	0	1	0	0	29	4	0	0
1803	18	0	18	0	0	0	0	0	0	0	0	0	27	0	3	8	0	0	0	3	0	2	0	0	0	0	0	1	12	0	0	2	0	0	0	0	0	0	25	0	0	0	0	0	2	18	11	0	0
1804	16	0	4	0	0	0	0	0	0	0	0	0	20	0	3	1	0	0	0	0	0	13	0	2	0	0	0	0	4	0	0	3	0	0	0	0	1	2	7	0	0	0	2	0	0	24	4	0	0
1805	20	0	15	0	0	1	0	0	0	0	0	1	18	0	5	2	1	0	0	0	0	2	0	5	0	0	0	0	9	0	0	0	0	0	0	4	1	0	16	0	0	0	0	0	0	28	7	0	0
1806	28	0	25	0	0	1	0	0	0	0	0	0	25	2	4	2	0	2	0	0	0	0	0	3	0	0	0	1	8	0	0	0	0	0	0	0	1	0	25	0	0	0	0	0	0	36	6	0	0
1807	24	0	18	0	0	0	0	0	0	0	0	0	20	0	7	0	0	0	0	0	0	2	0	6	0	0	0	0	8	0	0	1	0	0	0	4	3	0	18	0	0	0	0	0	0	40	7	0	0
1808	27	0	20	0	0	0	0	0	0	0	0	2	25	0	4	4	2	0	0	0	0	0	0	2	0	0	0	0	10	0	0	0	0	0	0	0	1	2	25	0	0	0	0	0	0	35	8	0	0
1809	27	0	12	0	0	0	1	0	0	0	0	0	27	0	5	4	0	0	0	0	0	12	0	2	0	0	0	0	10	0	0	2	0	2	0	0	0	0	13	0	0	0	0	0	0	35	9	0	0
1810	23	0	21	0	0	0	1	0	0	0	0	0	23	1	3	4	0	1	0	3	0	1	0	1	0	0	0	0	9	0	0	1	0	0	0	1	0	0	22	0	0	0	0	0	3	23	7	0	0
1811	16	0	13	0	0	0	0	0	0	0	0	0	16	0	3	3	0	0	0	0	0	2	0	3	0	0	0	0	7	0	0	1	0	0	0	0	2	0	14	0	0	0	0	0	0	24	6	0	0
1812	22	0	18	0	0	0	0	0	0	0	0	0	23	0	7	2	0	0	0	0	0	4	0	4	0	0	0	0	9	1	0	3	1	1	0	0	2	0	18	0	0	0	0	0	0	30	9	0	0
1813	33	0	25	0	0	1	1	0	0	0	0	0	31	0	5	7	0	0	0	0	0	5	0	2	0	0	0	0	13	0	0	3	0	0	0	1	0	1	26	0	0	0	0	0	0	33	12	0	0
1814	21	0	10	0	0	0	0	0	0	0	0	0	18	0	5	5	0	0	0	0	0	4	0	2	0	0	0	0	10	1	0	1	0	1	0	0	1	2	13	0	0	0	0	0	0	29	10	0	0
1815	26	0	24	0	0	0	0	0	0	0	0	0	28	0	4	6	0	0	0	2	0	3	0	2	0	0	0	0	11	0	0	1	0	0	0	0	2	0	25	0	0	0	0	0	1	43	10	0	0
1816	22	0	21	0	0	1	0	0	0	0	0	0	26	0	1	5	0	0	0	0	0	2	0	1	0	0	0	0	6	0	0	2	0	0	0	0	1	0	24	0	0	0	0	0	0	30	6	0	0
1817	10	0	0	0	0	0	0	0	0	0	0	0	15	0	0	2	0	0	0	1	0	12	0	0	0	0	0	0	2	0	0	4	0	0	0	0	0	3	3	0	0	0	1	0	0	18	2	0	0
1818	22	0	20	0	0	0	0	0	0	0	0	0	23	3	6	1	0	3	0	0	0	1	0	2	0	0	0	0	10	2	0	1	0	2	0	0	3	0	20	0	0	0	0	0	0	30	7	0	0
1819	12	0	12	1	0	0	0	1	0	0	0	0	15	0	1	3	0	0	0	0	0	0	0	0	0	0	0	0	5	0	0	0	0	0	0	0	0	0	15	0	0	0	0	0	0	12	4	0	0
1820	27	0	20	0	0	0	0	0	0	0	0	2	25	0	4	4	2	0	0	0	0	2	0	2	0	0	0	0	10	0	0	0	0	0	0	0	1	0	23	0	0	0	0	0	0	35	8	0	0
1821	33	0	16	0	0	0	1	0	0	0	0	0	33	0	8	2	0	0	0	0	0	16	0	4	0	0	0	0	11	0	0	5	0	0	0	1	2	4	17	0	0	0	0	0	0	41	10	0	0
1822	35	0	27	0	0	0	1	0	0	0	0	0	35	1	3	1	0	1	0	0	0	8	0	1	0	0	0	0	6	0	0	1	0	0	0	1	0	0	27	0	0	0	0	0	0	35	4	0	0
1823	16	0	13	0	0	0	0	0	0	0	0	0	14	0	4	1	0	0	0	0	0	0	0	3	0	0	0	0	6	1	0	0	0	1	0	0	2	0	13	0	0	0	0	0	0	24	5	0	0
1824	22	0	15	0	0	0	0	0	0	0	0	0	23	1	3	2	0	1	0	0	0	7	0	1	0	0	0	0	7	0	0	1	0	0	0	0	1	1	16	0	0	0	0	0	0	30	5	0	0
1825	21	0	17	0	0	1	0	0	0	0	0	1	18	0	3	3	1	0	0	0	0	1	0	4	0	0	0	0	7	0	0	0	0	0	0	3	1	0	17	0	0	0	0	0	0	29	6	0	0
1826	21	0	14	0	0	0	0	0	0	0	0	0	18	1	4	3	0	1	0	0	0	3	0	3	0	0	0	0	10	0	0	1	0	0	0	3	0	0	15	0	0	0	0	0	0	29	7	0	0
1827	25	0	18	0	0	0	1	0	0	0	0	0	27	0	2	3	0	0	0	1	0	6	0	2	0	0	0	0	6	0	0	0	0	0	0	0	0	0	21	0	0	0	0	0	0	42	5	0	0
1828	22	0	18	1	0	0	1	1	0	0	0	0	21	1	4	3	0	1	0	1	0	1	0	3	0	0	0	0	10	0	0	1	0	0	0	3	1	0	20	0	0	0	0	0	0	22	7	0	0
1829	20	0	15	0	2	0	1	0	0	0	0	1	16	0	4	1	1	0	0	0	0	1	0	4	0	0	0	0	9	0	0	1	0	0	0	4	0	0	15	0	0	0	0	0	0	28	5	0	0
1830	19	0	15	0	0	0	0	0	0	0	0	0	20	0	4	2	0	0	0	0	0	4	0	4	0	0	0	0	6	0	0	1	0	0	0	3	0	0	16	0	0	0	0	0	0	36	6	0	0
1831	20	0	15	0	0	1	1	0	0	0	0	0	19	0	4	4	0	0	0	1	0	4	0	4	0	0	0	0	9	0	0	2	0	0	0	3	1	0	15	0	0	0	0	0	1	28	8	0	0
1832	16	0	15	0	0	0	0	0	0	0	0	0	17	0	3	4	0	0	0	0	0	1	0	1	0	0	0	0	7	0	0	1	0	0	0	0	2	0	16	0	0	0	0	0	0	24	7	0	0
1833	28	0	21	0	0	0	1	0	0	0	0	0	25	0	5	4	0	0	0	0	0	3	0	1	0	0	0	0	11	0	0	1	0	0	0	1	0	1	22	0	0	0	0	0	0	28	9	0	0
1834	16	0	4	0	0	0	0	0	0	0	0	0	20	0	3	1	0	0	0	0	0	13	0	2	0	0	0	0	4	0	0	3	0	0	0	0	1	2	7	0	0	0	2	0	0	24	4	0	0
1835	22	0	20	0	0	0	0	0	0	0	0	0	23	3	7	3	0	3	0	0	0	1	0	2	0	0	0	0	13	2	0	1	0	2	0	0	3	0	20	0	0	0	0	0	0	30	10	0	0
1836	23	0	20	0	0	0	0	0	0	0	0	0	23	1	6	4	0	1	0	0	0	0	0	3	0	0	0	0	11	0	0	0	0	0	0	2	1	0	23	0	0	0	0	0	0	23	10	0	0
1837	22	0	20	0	0	0	0	0	0	0	0	2	23	0	4	2	2	0	0	0	0	1	0	2	0	0	0	0	9	0	1	1	0	0	0	0	2	0	22	0	0	0	0	0	0	30	6	0	0
1838	17	0	16	0	0	0	0	0	0	0	0	0	17	0	4	2	0	0	0	0	0	0	0	1	0	0	0	1	6	1	0	0	0	1	0	1	1	0	16	0	0	0	0	0	0	17	6	0	0
1839	6	0	5	0	0	0	0	0	0	0	0	0	8	0	3	1	0	0	0	0	0	2	0	1	0	0	0	1	4	1	0	2	0	1	0	0	0	0	5	0	0	0	0	0	0	6	4	0	0
1840	6	0	6	0	0	0	0	0	0	0	0	0	13	0	1	1	0	0	0	1	0	7	0	0	0	0	0	0	2	0	0	3	0	0	0	0	1	0	6	0	0	0	0	0	0	6	2	0	0
1841	22	0	20	0	0	0	0	0	0	0	0	0	24	0	3	7	0	0	0	1	0	3	0	2	0	0	0	0	11	0	0	2	0	0	0	0	0	0	21	0	0	0	0	0	0	30	10	0	0
1842	21	0	17	0	0	0	1	0	0	0	0	0	18	3	3	1	0	3	0	0	0	1	0	3	0	0	0	0	8	0	0	0	0	0	0	1	0	0	17	0	0	0	0	0	0	29	4	0	0
1843	35	0	9	1	0	0	0	1	0	0	0	0	34	0	3	8	0	0	0	1	0	24	0	1	0	0	0	0	12	0	0	3	0	0	0	1	0	7	10	0	0	0	2	3	0	69	11	0	0
1844	18	0	6	0	0	0	0	0	0	0	0	0	27	0	0	3	0	0	0	0	0	15	0	0	0	0	0	0	3	0	0	2	0	0	0	0	0	3	12	0	0	0	2	0	0	36	3	0	0
1845	23	0	20	0	0	1	0	0	0	0	0	0	22	0	2	2	0	0	0	0	0	2	0	3	0	0	0	0	4	0	0	1	0	0	0	2	0	0	20	0	0	0	0	0	0	23	4	0	0
1846	22	0	16	0	0	2	0	0	0	0	0	0	21	0	6	2	0	0	0	0	0	5	0	6	0	0	0	0	8	0	0	4	0	0	0	4	0	0	16	0	0	0	0	0	0	22	8	0	0
1847	34	0	27	1	0	0	0	1	0	0	0	1	30	0	5	2	1	0	0	0	0	2	0	2	0	0	0	1	10	0	0	0	0	0	0	2	0	1	28	0	0	0	0	0	0	34	7	0	0
1848	26	0	24	0	0	2	0	0	0	0	0	0	28	0	0	6	0	0	0	0	0	4	0	2	0	0	0	0	6	0	0	2	0	0	0	0	0	0	24	0	0	0	0	0	0	42	6	0	0
1849	24	0	12	0	0	0	0	0	0	0	0	0	32	0	4	5	0	0	0	1	0	14	0	0	0	0	0	0	10	0	0	0	0	0	0	0	3	2	18	0	0	0	0	0	1	24	9	0	0
1850	22	0	18	0	0	0	0	0	0	0	0	0	19	0	5	1	0	0	0	0	0	0	0	4	0	0	0	0	6	0	0	0	0	0	0	4	3	0	19	0	0	0	0	0	0	22	6	0	0
1851	26	0	24	0	0	0	0	0	0	0	0	0	27	0	5	8	0	0	0	2	0	2	0	2	0	0	0	0	14	0	0	0	0	0	0	0	2	0	25	0	0	0	0	0	1	43	13	0	0
1852	28	0	26	0	0	1	0	0	0	0	0	0	27	0	4	3	0	0	0	1	0	0	0	2	0	0	0	1	7	1	0	0	0	1	0	0	1	0	26	0	0	0	0	0	1	36	7	0	0
1853	10	0	6	0	0	1	0	0	0	0	0	0	7	0	4	1	0	0	0	0	0	0	0	4	0	0	0	0	5	0	0	0	0	0	0	3	1	0	7	0	0	0	0	0	0	10	5	0	0
1854	20	0	15	0	0	0	1	0	0	0	0	0	17	0	5	2	0	0	0	0	0	2	0	4	0	0	0	0	9	0	0	1	0	0	0	4	0	0	15	0	0	0	0	0	0	28	7	0	0
1855	27	0	14	1	0	0	0	1	0	0	0	0	25	1	4	0	0	1	0	0	0	11	0	3	0	0	0	0	7	0	0	0	0	0	0	3	1	3	14	0	0	0	1	0	0	41	4	0	0
1856	10	0	7	0	0	0	2	0	0	0	0	0	12	0	2	2	0	0	0	0	0	3	0	1	0	0	0	0	6	0	0	2	0	0	0	1	0	0	9	0	0	0	0	0	0	10	4	0	0
1857	12	0	0	0	0	0	0	0	0	0	0	0	17	0	3	5	0	0	0	2	0	12	0	0	0	0	0	0	9	0	0	4	0	0	0	0	1	5	5	0	0	0	0	4	0	17	8	0	0
1858	36	0	20	0	0	0	0	0	0	0	0	0	29	0	10	0	0	0	0	0	0	8	0	4	0	0	0	0	10	1	0	0	0	1	0	0	1	0	20	0	0	0	0	0	0	36	10	0	0
1859	18	0	16	0	0	0	0	0	0	0	0	0	18	0	3	1	0	0	0	0	0	1	0	2	0	0	0	0	5	1	0	0	0	1	0	0	1	0	16	0	0	0	0	0	0	18	4	0	0
1860	23	0	14	1	0	0	0	1	0	0	0	0	22	0	5	1	0	0	0	0	0	7	0	3	0	0	0	0	9	0	0	1	0	0	0	3	0	0	15	0	0	0	0	0	0	23	6	0	0
1861	16	0	14	0	0	0	2	0	0	0	0	0	15	0	2	0	0	0	0	0	0	0	0	0	0	0	0	1	4	0	0	0	0	0	0	0	1	0	15	0	0	0	0	0	0	16	2	0	0
1862	25	0	22	1	0	1	0	1	0	0	0	0	23	0	4	1	0	0	0	0	0	0	0	3	0	0	0	0	6	1	0	0	0	1	0	1	1	0	22	0	0	0	0	0	0	42	5	0	0
1863	15	0	10	0	0	0	0	0	0	0	0	0	15	0	2	1	0	0	0	0	0	2	0	0	0	0	0	0	3	0	0	1	0	0	0	0	0	3	13	0	0	0	0	0	0	23	3	0	0
1864	21	0	12	0	0	0	1	0	0	0	0	0	22	0	4	3	0	0	0	1	0	9	0	2	0	0	0	1	9	0	0	1	0	0	0	0	0	0	13	0	0	0	0	0	0	29	7	0	0
1865	18	0	18	0	0	0	0	0	0	0	0	0	26	0	0	6	0	0	0	2	0	2	0	0	0	0	0	0	6	0	0	2	0	0	0	0	0	0	24	0	0	0	0	0	2	18	6	0	0
1866	34	0	32	0	0	0	0	0	0	0	0	1	38	2	5	2	1	2	0	1	0	5	0	2	0	0	0	0	10	0	0	2	0	0	0	0	1	0	33	0	0	0	0	0	1	42	7	0	0
1867	17	0	14	0	0	0	1	0	0	0	0	0	20	0	3	6	0	0	0	0	0	4	0	2	0	0	0	0	13	0	0	2	0	0	0	2	1	0	16	0	0	0	0	0	0	17	9	0	0
1868	11	0	8	0	0	0	0	0	0	0	0	0	16	0	5	2	0	0	0	0	0	7	0	3	0	0	0	0	8	0	0	3	0	0	0	3	1	0	9	0	0	0	0	0	0	11	7	0	0
1869	27	0	23	0	0	0	1	0	0	0	0	0	25	0	4	1	0	0	0	0	0	1	0	3	0	0	0	0	7	0	0	0	0	0	0	2	1	0	24	0	0	0	0	0	0	35	5	0	0
1870	27	0	17	0	0	0	0	0	0	0	0	0	22	0	7	1	0	0	0	0	0	2	0	4	0	0	0	0	9	0	0	1	0	0	0	2	1	0	20	0	0	0	0	0	0	52	8	0	0
1871	28	0	24	0	0	1	0	0	0	0	0	0	28	0	6	3	0	0	0	0	0	3	0	4	0	0	0	0	9	0	0	3	1	0	0	0	1	0	25	0	0	0	0	0	0	36	9	0	0
1872	22	0	19	0	0	0	0	0	0	0	0	0	22	0	3	5	0	0	0	1	0	2	0	3	0	0	0	0	9	0	0	2	0	0	0	0	0	0	20	0	0	0	0	0	0	30	8	0	0
1873	12	0	12	0	0	0	0	0	0	0	0	0	18	0	0	3	0	0	0	0	0	3	0	0	0	0	0	0	3	0	0	3	0	0	0	0	0	0	15	0	0	0	0	0	0	12	3	0	0
1874	16	0	8	0	0	0	1	0	0	0	0	0	13	0	5	0	0	0	0	0	0	4	0	3	0	0	0	1	6	1	0	0	0	1	0	3	0	0	8	0	0	0	0	0	0	43	5	0	0
1875	17	0	16	0	0	0	1	0	0	0	0	0	23	0	4	1	0	0	0	0	0	2	0	0	0	0	0	0	6	1	0	2	0	2	0	0	1	0	19	0	0	0	0	0	0	17	5	0	0
1876	5	0	0	0	0	0	0	0	0	0	0	0	3	0	1	1	0	0	0	0	0	1	0	0	0	0	0	0	4	0	1	0	0	0	0	0	1	0	2	0	0	0	0	0	0	5	2	0	0
1877	27	0	14	0	0	0	0	0	0	0	0	0	25	2	4	0	0	2	0	0	0	11	0	3	0	0	0	0	7	0	0	0	0	0	0	3	1	3	14	0	0	0	1	0	0	41	4	0	0
1878	20	0	12	0	0	0	1	0	0	0	0	0	16	0	3	1	0	0	0	0	0	3	0	2	0	0	0	0	7	0	0	1	0	0	0	1	0	1	13	0	0	0	0	0	0	28	4	0	0
1879	9	0	5	0	0	0	0	0	0	0	0	0	8	0	5	1	0	0	0	1	0	3	0	4	0	0	0	0	6	0	0	1	0	0	0	2	1	0	5	0	0	0	0	0	0	17	6	0	0
1880	11	0	7	0	0	0	0	0	0	0	0	0	10	0	4	3	0	0	0	0	0	2	0	4	0	0	0	0	7	0	0	1	0	0	0	4	0	0	8	0	0	0	0	0	0	11	7	0	0
1881	22	0	14	0	0	0	0	0	0	0	0	0	20	1	6	2	0	0	0	0	0	3	0	2	0	0	0	0	10	0	1	1	0	0	0	0	0	1	17	0	0	0	0	0	0	30	8	0	0
1882	12	0	10	0	0	0	0	0	0	0	0	0	13	0	2	3	0	0	0	2	0	2	0	2	0	0	0	0	5	0	0	1	0	0	0	0	0	0	11	0	0	0	0	0	2	12	5	0	0
1883	21	0	14	0	0	0	0	0	0	0	0	0	17	3	4	0	0	3	0	0	0	2	0	3	0	0	0	0	8	0	0	1	0	0	0	3	0	0	15	0	0	0	0	0	0	29	4	0	0
1884	28	0	21	0	0	0	1	0	0	0	0	0	26	1	3	5	0	1	0	0	0	0	0	1	0	0	0	0	12	0	0	0	0	0	0	1	1	0	26	0	0	0	0	0	0	28	8	0	0
1885	12	0	6	0	0	0	0	0	0	0	0	0	14	0	2	4	0	0	0	0	0	2	0	0	0	0	0	0	7	0	1	1	0	0	0	0	2	1	12	0	0	0	0	0	0	12	6	0	0
1886	27	0	8	0	0	0	0	0	0	0	0	0	26	0	6	1	0	0	0	1	0	17	0	3	0	0	0	0	8	0	0	1	0	0	0	3	0	3	9	0	0	0	1	0	1	41	7	0	0
1887	16	0	10	0	0	0	0	0	0	0	0	0	17	0	2	3	0	0	0	0	0	1	0	0	0	0	0	0	6	0	1	0	0	0	0	0	2	1	16	0	0	0	0	0	0	24	5	0	0
1888	30	0	26	0	0	0	0	0	0	0	0	0	33	1	3	1	0	1	0	0	0	6	0	3	0	0	0	0	5	0	0	2	0	0	0	2	0	0	27	0	0	0	0	0	0	47	4	0	0
1889	18	0	16	0	0	0	0	0	0	0	0	0	19	1	5	4	0	1	0	0	0	1	0	2	0	0	0	0	10	0	0	1	0	0	0	0	2	0	18	0	0	0	0	0	0	18	9	0	0
1890	32	0	26	0	0	0	0	0	0	0	0	0	28	2	8	0	0	2	0	0	0	1	0	6	0	0	0	1	10	1	0	1	0	1	0	4	0	0	26	0	0	0	0	0	0	40	8	0	0
1891	27	0	12	0	0	0	1	0	0	0	0	1	28	0	6	2	1	0	0	0	0	12	0	2	0	0	0	0	10	1	0	1	0	3	0	0	0	0	13	0	0	0	0	0	0	35	8	0	0
1892	15	0	11	0	0	1	0	0	0	0	0	0	13	0	3	1	0	0	0	0	0	2	0	4	0	0	0	0	5	0	0	2	0	0	0	2	0	0	11	0	0	0	0	0	0	23	4	0	0
1893	25	0	21	0	0	0	0	0	0	0	0	0	22	1	4	0	0	1	0	0	0	1	0	4	0	0	0	0	5	0	0	0	0	0	0	3	0	0	21	0	0	0	0	0	0	42	4	0	0
1894	27	0	18	1	0	0	0	1	0	0	0	0	26	2	5	1	0	2	0	0	0	7	0	3	0	0	0	0	9	0	0	1	0	1	0	2	1	1	18	0	0	0	0	0	0	35	6	0	0
1895	17	0	14	0	0	1	0	0	0	0	0	0	17	1	4	4	0	0	0	0	0	1	0	3	0	0	0	0	10	1	0	0	0	1	0	0	2	0	15	0	0	0	0	0	0	17	8	0	0
1896	21	0	17	0	0	0	1	0	0	0	0	0	20	1	4	3	0	1	0	0	0	2	0	3	0	0	0	1	10	0	0	1	0	0	0	1	0	0	18	0	0	0	0	0	0	29	7	0	0
1897	27	0	19	0	0	0	1	0	0	0	0	0	22	1	4	0	0	1	0	0	0	2	0	2	0	0	0	0	6	0	0	0	0	0	0	2	1	1	20	0	0	0	0	0	0	27	4	0	0
1898	12	0	10	0	0	0	0	0	0	0	0	0	13	0	3	3	0	0	0	2	0	2	0	2	0	0	0	0	7	1	0	2	0	1	0	0	0	0	10	0	0	0	0	0	2	12	6	0	0
1899	27	0	21	0	0	0	0	0	0	0	0	0	26	0	4	1	0	0	0	0	0	2	0	2	0	0	0	1	5	0	0	1	0	1	0	2	0	0	23	0	0	0	1	0	0	67	5	0	0
1900	16	0	8	0	0	0	1	0	0	0	0	0	14	0	4	1	0	0	0	0	0	5	0	3	0	0	0	1	6	0	0	1	0	0	0	3	0	0	9	0	0	0	0	0	0	43	5	0	0
1901	15	0	13	1	0	1	0	1	0	0	0	0	19	0	2	4	0	0	0	0	0	3	0	2	0	0	0	0	7	0	0	3	0	1	0	1	0	0	15	0	0	0	0	0	0	23	6	0	0
1902	22	0	6	1	0	0	0	1	0	0	0	0	25	0	4	7	0	0	0	1	0	14	0	0	0	0	0	0	12	0	0	3	0	0	0	0	1	5	11	0	0	0	1	0	0	22	11	0	0
1903	24	0	18	0	0	0	0	0	0	0	0	0	24	1	4	3	0	0	0	0	0	3	0	0	0	0	0	0	9	0	0	0	0	0	0	0	2	2	21	0	0	0	0	4	0	37	7	0	0
1904	6	0	3	0	0	0	0	0	0	0	0	0	4	0	4	1	0	0	0	0	0	1	0	3	0	0	0	1	6	0	0	1	0	0	0	0	0	0	3	0	0	0	0	0	0	6	5	0	0
1905	22	0	9	0	0	0	0	0	0	0	0	0	17	1	6	2	0	1	0	0	0	4	0	2	0	0	0	0	10	0	1	1	0	0	0	2	3	2	13	0	0	0	0	0	0	22	8	0	0
1906	24	0	19	0	0	0	0	0	0	0	0	0	20	0	8	0	0	0	0	0	0	1	0	5	0	0	0	2	8	0	0	1	0	0	0	3	3	0	19	0	0	0	0	0	0	40	8	0	0
1907	22	0	18	0	0	0	1	0	0	0	0	0	21	0	5	0	0	0	0	0	0	2	0	3	0	0	0	1	7	0	1	2	0	0	0	3	1	0	19	0	0	0	0	0	0	22	5	0	0
1908	12	0	0	0	0	0	0	0	0	0	0	0	22	0	0	4	0	0	0	0	0	18	0	0	0	0	0	0	4	0	0	4	0	0	0	0	0	4	4	0	0	0	2	0	0	30	4	0	0
1909	18	0	9	0	0	1	0	0	0	0	0	0	19	1	3	5	0	1	0	1	0	7	0	2	0	0	0	0	10	0	0	3	0	0	0	1	1	3	12	0	0	0	1	4	0	23	8	0	0
1910	19	0	6	0	0	0	0	0	0	0	0	0	15	0	5	0	0	0	0	0	0	8	0	0	0	0	0	0	5	0	0	0	0	0	0	0	4	4	7	0	0	0	0	0	0	36	5	0	0
1911	17	0	15	0	0	0	0	0	0	0	0	0	19	1	8	3	0	1	0	1	0	1	0	2	0	0	0	1	13	0	1	0	0	0	0	2	4	0	18	0	0	0	0	0	0	17	11	0	0
1912	15	0	13	0	0	1	0	0	0	0	0	0	19	1	2	4	0	1	0	0	0	3	0	2	0	0	0	0	7	0	0	3	0	1	0	1	0	0	15	0	0	0	0	0	0	23	6	0	0
1913	15	0	11	0	0	0	0	0	0	0	0	0	14	0	5	1	0	0	0	1	0	3	0	4	0	0	0	0	6	0	0	1	0	0	0	2	1	0	11	0	0	0	0	0	1	23	6	0	0
1914	11	0	5	0	0	0	0	0	0	0	0	0	7	0	5	0	0	0	0	0	0	1	0	1	0	0	0	1	6	0	1	0	0	0	0	0	2	1	6	0	0	0	0	0	0	11	5	0	0
1915	13	0	0	0	0	0	0	0	0	0	0	0	10	0	8	2	0	0	0	0	0	6	0	0	0	0	0	0	10	0	0	2	0	1	0	0	4	4	3	0	0	0	0	0	0	30	10	0	0
1916	39	0	28	1	0	0	0	1	0	0	0	0	35	0	6	4	0	0	0	0	0	3	0	2	0	0	0	0	12	0	0	0	0	0	0	0	1	0	32	0	0	0	1	0	0	64	10	0	0
1917	17	0	15	0	0	0	0	0	0	0	0	0	17	0	6	0	0	0	0	0	0	0	0	2	0	0	0	0	6	0	0	0	0	0	0	2	3	0	17	0	0	0	0	0	0	17	6	0	0
1918	18	0	18	0	0	0	0	0	0	0	0	0	24	2	0	4	0	2	0	2	0	0	0	0	0	0	0	0	6	0	0	0	0	0	0	0	0	0	24	0	0	0	0	0	2	18	4	0	0
1919	23	0	20	0	0	1	0	0	0	0	0	0	23	1	2	2	0	1	0	0	0	3	0	3	0	0	0	0	6	0	0	1	0	0	0	2	0	0	20	0	0	0	0	0	0	23	4	0	0
1920	18	0	15	0	0	1	0	0	0	0	0	0	16	0	2	2	0	0	0	0	0	1	0	1	0	0	0	0	4	0	0	1	0	0	0	0	2	0	15	0	0	0	0	0	0	43	4	0	0
1921	28	0	19	0	0	0	1	0	0	0	0	0	22	0	4	1	0	0	0	0	0	2	0	3	0	0	0	0	7	0	0	0	0	0	0	1	0	1	20	0	0	0	0	0	0	53	5	0	0
1922	23	0	20	1	0	0	0	1	0	0	0	0	21	2	4	1	0	2	0	0	0	0	0	3	0	0	0	0	8	0	0	0	0	0	0	2	1	0	21	0	0	0	0	0	0	23	5	0	0
1923	16	0	8	0	0	2	0	0	0	0	0	0	18	0	2	9	0	0	0	0	0	8	0	2	0	0	0	0	12	0	0	2	0	0	0	0	0	4	10	0	0	0	0	0	0	16	11	0	0
1924	26	0	21	0	0	1	0	0	0	0	0	0	23	0	5	5	0	0	0	1	0	2	0	5	0	0	0	0	10	0	0	1	0	0	0	4	0	0	21	0	0	0	0	0	1	34	10	0	0
1925	26	0	21	0	0	0	2	0	0	0	0	1	24	0	5	2	1	0	0	0	0	2	0	3	0	0	0	1	10	0	0	2	0	0	0	1	0	0	22	0	0	0	0	0	0	34	7	0	0
1926	11	0	10	0	0	0	0	0	0	0	0	0	13	1	1	2	0	1	0	1	0	0	0	1	0	0	0	0	4	0	0	0	0	0	0	1	1	0	13	0	0	0	0	0	1	11	3	0	0
1927	24	0	18	0	0	2	0	0	0	0	0	0	20	0	4	2	0	0	0	0	0	2	0	6	0	0	0	0	8	0	0	1	0	0	0	2	0	0	18	0	0	0	0	0	0	40	6	0	0
1928	17	0	12	1	0	0	0	1	0	0	0	0	16	1	2	2	0	1	0	1	0	0	0	0	0	0	0	0	7	0	0	0	0	0	0	0	1	0	16	0	0	0	0	0	1	17	4	0	0
1929	15	0	9	0	0	0	1	0	0	0	0	0	15	0	3	0	0	0	0	0	0	5	0	1	0	0	0	1	4	1	0	1	0	1	0	0	0	0	9	0	0	0	0	0	0	23	3	0	0
1930	9	0	5	0	0	0	0	0	0	0	0	0	9	0	5	0	0	0	0	0	0	4	0	4	0	0	0	0	5	0	0	3	0	0	0	2	1	0	5	0	0	0	0	0	0	17	5	0	0
1931	17	0	12	0	0	0	0	0	0	0	0	0	16	1	3	3	0	1	0	0	0	0	0	0	0	0	0	0	8	0	0	0	0	0	0	0	1	0	16	0	0	0	0	0	0	17	6	0	0
1932	18	0	6	0	0	0	0	0	0	0	0	0	27	0	0	3	0	0	0	1	0	17	0	0	0	0	0	0	4	0	0	2	0	0	0	0	0	4	10	0	0	0	2	0	0	36	3	0	0
1933	39	0	24	0	0	0	0	0	0	0	0	0	37	0	9	4	0	0	0	1	0	12	0	4	0	0	0	0	14	0	0	4	1	0	0	0	1	2	25	0	0	0	0	0	1	47	13	0	0
1934	26	0	20	0	0	1	0	0	0	0	0	0	25	1	3	4	0	1	0	1	0	3	0	1	0	0	0	0	8	0	0	1	0	0	0	0	1	1	22	0	0	0	0	0	1	34	7	0	0
1935	12	0	9	0	0	0	0	0	0	0	0	0	12	0	7	1	0	0	0	0	0	1	0	3	0	0	0	1	8	0	0	1	0	0	0	0	2	0	11	0	0	0	0	0	0	12	8	0	0
1936	23	0	20	0	0	0	0	0	0	0	0	0	24	2	5	2	0	1	0	0	0	1	0	3	0	0	0	0	9	0	0	0	0	0	0	2	1	0	23	0	0	0	0	0	0	23	7	0	0
1937	17	0	16	0	0	0	0	0	0	0	0	0	20	0	3	5	0	0	0	0	0	3	0	1	0	0	0	1	8	0	0	2	0	0	0	1	1	0	17	0	0	0	0	0	0	17	8	0	0
1938	31	0	18	0	0	0	0	0	0	0	0	0	29	1	2	1	0	1	0	0	0	9	0	0	0	0	0	0	4	0	0	0	0	0	0	0	1	4	20	0	0	0	0	0	0	48	3	0	0
1939	33	0	25	0	0	1	1	0	0	0	0	0	30	1	5	7	0	1	0	0	0	4	0	2	0	0	0	0	14	0	0	2	0	0	0	1	0	1	26	0	0	0	0	0	0	33	12	0	0
1940	27	0	14	3	0	0	0	0	3	0	0	0	26	1	4	0	0	1	0	0	0	12	0	3	0	0	0	0	9	0	0	0	0	0	0	3	1	3	14	0	0	0	2	0	0	41	4	0	0
1941	28	0	18	0	0	0	0	0	0	0	0	0	30	0	0	12	0	0	0	6	0	8	0	0	0	0	0	0	12	0	0	0	0	0	0	0	0	6	22	0	0	0	0	0	3	36	12	0	0
1942	16	0	13	0	0	1	1	0	0	0	0	0	14	0	3	1	0	0	0	0	0	0	0	2	0	0	0	1	5	0	0	0	0	0	0	0	1	0	14	0	0	0	0	0	0	16	4	0	0
1943	23	0	6	1	0	0	0	1	0	0	0	0	24	0	4	5	0	0	0	0	0	16	0	0	0	0	0	1	10	0	0	3	0	0	0	0	0	3	8	0	0	0	2	0	0	43	9	0	0
1944	19	0	10	0	0	0	1	0	0	0	0	0	17	0	4	3	0	0	0	0	0	2	0	0	0	0	0	1	8	0	0	0	0	1	0	0	1	1	14	0	0	0	0	0	0	36	7	0	0
1945	18	0	7	0	0	0	0	0	0	0	0	0	14	0	5	0	0	0	0	0	0	6	0	2	0	0	0	1	5	0	0	0	0	0	0	2	1	0	8	0	0	0	1	0	0	46	5	0	0
1946	17	0	12	1	0	0	0	1	0	0	0	0	17	0	2	2	0	0	0	0	0	3	0	0	0	0	0	0	5	0	0	1	0	0	0	0	0	1	14	0	0	0	0	0	0	17	4	0	0
1947	0	0	0	0	0	0	0	0	0	0	0	0	8	0	0	1	0	0	0	0	0	8	0	0	0	0	0	0	3	0	0	2	0	0	0	0	0	0	0	0	0	0	0	0	0	0	1	0	0
1948	12	0	11	0	0	0	0	0	0	0	0	1	15	0	2	1	1	0	0	0	0	3	0	1	0	0	0	0	4	0	0	1	0	0	0	0	1	0	12	0	0	0	0	0	0	12	3	0	0
1949	36	0	25	0	0	0	1	0	0	0	0	0	38	3	4	3	0	3	0	1	0	7	0	2	0	0	0	0	11	1	0	3	0	1	0	2	0	3	30	0	0	0	1	4	1	41	7	0	0
1950	17	0	12	0	0	0	0	0	0	0	0	0	16	1	3	3	0	1	0	0	0	0	0	0	0	0	0	0	8	0	0	0	0	0	0	0	1	0	16	0	0	0	0	0	0	17	6	0	0
1951	15	0	11	1	0	0	0	1	0	0	0	0	14	0	5	0	0	0	0	0	0	3	0	4	0	0	0	0	6	0	0	1	0	0	0	2	1	0	11	0	0	0	0	0	0	23	5	0	0
1952	20	0	15	0	0	0	1	0	0	0	0	0	18	0	4	3	0	0	0	0	0	3	0	4	0	0	0	0	9	0	0	1	0	0	0	4	0	0	15	0	0	0	0	0	0	28	7	0	0
1953	34	0	32	0	0	0	0	0	0	0	0	1	34	2	4	2	1	2	0	1	0	1	0	2	0	0	0	0	9	0	0	0	0	0	0	0	1	0	33	0	0	0	0	0	1	42	6	0	0
1954	20	0	12	0	0	0	0	0	0	0	0	0	19	2	4	3	0	2	0	0	0	2	0	0	0	0	0	1	9	0	0	0	0	1	0	0	1	1	16	0	0	0	0	0	0	37	7	0	0
1955	16	0	11	0	1	0	0	0	0	0	0	0	14	0	2	1	0	0	0	0	0	3	0	1	0	0	0	0	4	0	0	0	0	0	0	0	1	1	11	0	0	0	0	0	0	24	3	0	0
1956	17	0	15	1	0	0	0	1	0	0	0	0	17	1	5	1	0	1	0	0	0	0	0	2	0	0	0	1	8	0	0	0	0	0	0	2	2	0	17	0	0	0	0	0	0	17	6	0	0
1957	20	0	18	0	0	0	0	0	0	0	0	0	23	0	4	4	0	0	0	2	0	3	0	2	0	0	0	0	9	0	1	1	0	0	0	0	2	0	20	0	0	0	0	0	1	37	8	0	0
1958	10	0	9	0	0	1	0	0	0	0	0	0	14	0	3	3	0	0	0	0	0	5	0	1	0	0	0	0	6	0	0	1	0	0	0	0	0	0	9	0	0	0	0	0	0	18	6	0	0
1959	31	0	24	0	0	0	0	0	0	0	0	0	28	0	4	1	0	0	0	0	0	2	0	3	0	0	0	1	6	0	0	1	0	0	0	1	2	2	26	0	0	0	0	0	0	47	5	0	0
1960	26	0	20	0	0	1	0	0	0	0	0	1	23	0	2	3	1	0	0	0	0	2	0	1	0	0	0	0	7	0	0	0	0	0	0	0	0	1	21	0	0	0	0	0	0	42	5	0	0
1961	12	0	11	0	0	0	0	0	0	0	0	0	17	0	2	2	0	0	0	1	0	5	0	1	0	0	0	0	5	0	0	1	0	0	0	0	0	0	12	0	0	0	0	0	1	12	4	0	0
1962	12	0	12	0	0	0	0	0	0	0	0	0	19	0	1	2	0	0	0	1	0	6	0	0	0	0	0	0	3	0	0	2	0	0	0	0	1	0	13	0	0	0	0	0	0	12	3	0	0
1963	24	0	22	0	0	0	0	0	0	0	0	0	33	0	4	7	0	0	0	3	0	4	0	2	0	0	0	0	12	0	0	4	0	0	0	0	1	0	29	0	0	0	0	0	2	24	11	0	0
1964	17	0	0	0	0	0	0	0	0	0	0	0	27	0	4	1	0	0	0	0	0	26	0	0	0	0	0	0	5	0	0	4	0	0	0	0	1	1	1	0	0	0	0	0	0	17	5	0	0
1965	21	0	17	0	0	0	1	0	0	0	0	0	18	0	3	2	0	0	0	0	0	0	0	3	0	0	0	0	7	0	0	0	0	0	0	0	2	0	18	0	0	0	0	0	0	29	5	0	0
1966	28	0	18	0	0	1	0	0	0	0	0	0	25	0	6	4	0	0	0	0	0	6	0	4	0	0	0	0	10	0	0	2	1	0	0	0	1	0	19	0	0	0	0	0	0	36	10	0	0
1967	15	0	11	0	0	0	0	0	0	0	0	0	16	0	6	2	0	0	0	0	0	5	0	4	0	0	0	0	8	0	0	3	0	0	0	2	1	0	11	0	0	0	1	0	0	23	8	0	0
1968	18	0	10	0	0	0	0	0	0	0	0	0	16	0	5	2	0	0	0	0	0	5	0	2	0	0	0	0	8	1	0	0	0	1	0	0	1	0	10	0	0	0	0	0	0	18	7	0	0
1969	21	0	16	0	0	0	1	0	0	0	0	0	19	0	5	4	0	0	0	0	0	3	0	4	0	0	0	1	11	0	0	3	0	0	0	2	0	0	16	0	0	0	0	0	0	29	9	0	0
1970	12	0	9	0	0	0	0	0	0	0	0	0	13	0	7	1	0	0	0	0	0	2	0	3	0	0	0	0	8	0	0	2	0	0	0	0	3	0	11	0	0	0	0	0	0	12	8	0	0
1971	25	0	19	0	0	1	1	0	0	0	0	0	21	0	5	3	0	0	0	0	0	2	0	5	0	0	0	0	10	0	0	1	0	0	0	4	0	0	19	0	0	0	0	0	0	33	8	0	0
1972	45	0	29	0	0	1	0	0	0	0	0	0	40	0	9	6	0	0	0	2	0	10	0	5	0	0	0	0	16	0	0	3	1	0	0	0	1	2	30	0	0	0	0	0	2	53	15	0	0
1973	33	0	16	0	0	0	1	0	0	0	0	0	33	0	8	1	0	0	0	0	0	16	0	4	0	0	0	0	10	0	0	5	0	0	0	1	2	4	17	0	0	0	0	0	0	41	9	0	0
1974	24	0	13	0	0	0	0	0	0	0	0	0	25	1	3	4	0	1	0	0	0	12	0	2	0	0	0	0	8	0	0	3	0	0	0	2	0	2	13	0	0	0	0	0	0	40	7	0	0
1975	6	0	0	0	0	0	0	0	0	0	0	0	13	0	0	4	0	0	0	1	0	6	0	0	0	0	0	0	4	0	0	4	0	0	0	0	0	1	7	0	0	0	1	0	0	6	4	0	0
1976	18	0	10	0	0	0	0	0	0	0	0	0	17	0	4	1	0	0	0	0	0	6	0	2	0	0	0	0	5	1	0	1	0	1	0	0	0	0	10	0	0	0	0	0	0	18	5	0	0
1977	33	0	27	0	0	0	0	0	0	0	0	0	34	0	4	2	0	0	0	1	0	3	0	1	0	0	0	0	7	0	0	1	0	0	0	0	0	0	31	0	0	0	0	0	0	41	6	0	0
1978	14	0	14	0	0	0	0	0	0	0	0	0	19	0	0	1	0	0	0	1	0	5	0	0	0	0	0	0	1	0	0	4	0	0	0	0	0	0	14	0	0	0	0	0	1	31	1	0	0
1979	24	0	18	1	0	0	0	1	0	0	0	0	27	0	2	4	0	0	0	0	0	7	0	0	0	0	0	0	7	0	0	3	0	0	0	0	0	2	20	0	0	0	0	0	0	24	6	0	0
1980	26	0	18	0	0	0	0	0	0	0	0	0	23	0	4	0	0	0	0	0	0	2	0	0	0	0	0	0	4	0	0	0	0	0	0	0	0	0	21	0	0	0	0	0	0	43	4	0	0
1981	27	0	18	0	0	0	0	0	0	0	0	0	20	0	10	0	0	0	0	0	0	1	0	9	0	0	0	0	10	1	0	1	0	1	0	9	1	0	18	0	0	0	0	0	0	52	10	0	0
1982	35	0	28	0	0	1	0	0	0	0	0	0	33	0	5	3	0	0	0	0	0	2	0	3	0	0	0	2	8	1	0	1	0	1	0	1	1	2	30	0	0	0	0	0	0	59	8	0	0
1983	25	0	12	0	0	0	0	0	0	0	0	0	24	1	5	1	0	1	0	0	0	8	0	0	0	0	0	0	8	0	0	0	0	2	0	0	2	7	14	0	0	0	0	0	0	42	6	0	0
1984	11	0	8	0	0	0	0	0	0	0	0	0	19	0	5	2	0	0	0	0	0	10	0	3	0	0	0	0	8	0	0	3	0	0	0	3	1	0	9	0	0	0	0	0	0	11	7	0	0
1985	21	0	15	1	0	0	0	1	0	0	0	0	18	1	2	1	0	1	0	0	0	2	0	1	0	0	0	0	6	0	0	0	0	0	0	0	0	1	16	0	0	0	0	0	0	29	3	0	0
1986	11	0	9	0	0	0	1	0	0	0	0	0	13	0	2	4	0	0	0	0	0	3	0	1	0	0	0	0	8	0	0	2	0	0	0	1	1	0	10	0	0	0	0	0	0	11	6	0	0
1987	36	0	25	0	0	0	1	0	0	0	0	0	38	4	4	2	0	4	0	0	0	7	0	2	0	0	0	0	11	1	0	3	0	1	0	2	0	3	30	0	0	0	1	4	0	41	6	0	0
1988	24	0	18	0	0	0	0	0	0	0	0	0	29	1	2	6	0	1	0	2	0	3	0	0	0	0	0	0	9	0	0	2	0	0	0	0	2	1	26	0	0	0	0	0	2	24	8	0	0
1989	28	0	17	1	0	0	0	1	0	0	0	0	28	0	6	4	0	0	0	1	0	8	0	2	0	0	0	0	11	0	0	0	0	0	0	2	2	1	20	0	0	0	0	3	0	41	10	0	0
1990	23	0	18	0	0	0	0	0	0	0	0	0	21	0	7	1	0	0	0	0	0	1	0	5	0	0	0	0	9	0	0	0	0	0	0	3	1	0	20	0	0	0	0	0	0	23	8	0	0
1991	17	0	14	1	0	1	0	1	0	0	0	0	16	2	2	2	0	2	0	0	0	2	0	3	0	0	0	0	7	0	0	1	0	0	0	2	0	0	14	0	0	0	0	0	0	17	4	0	0
1992	33	0	26	0	0	0	0	0	0	0	0	0	29	1	6	3	0	1	0	0	0	2	0	2	0	0	0	0	12	0	0	0	0	0	0	0	2	2	27	0	1	0	0	0	0	41	9	0	0
1993	21	0	17	1	0	0	1	1	0	0	0	0	18	3	3	1	0	3	0	0	0	1	0	3	0	0	0	0	9	0	0	0	0	0	0	1	0	0	17	0	0	0	0	0	0	29	4	0	0
1994	28	0	21	0	0	0	1	0	0	0	0	0	26	0	3	1	0	0	0	0	0	4	0	1	0	0	0	0	5	0	0	2	0	0	0	1	0	1	22	0	0	0	0	0	0	28	4	0	0
1995	12	0	10	0	0	0	0	0	0	0	0	0	13	1	3	1	0	1	0	0	0	2	0	2	0	0	0	0	6	1	0	2	0	1	0	0	0	0	10	0	0	0	0	0	0	12	4	0	0
1996	21	0	15	0	0	0	0	0	0	0	0	0	18	1	3	3	0	1	0	0	0	2	0	1	0	0	0	0	8	0	0	0	0	0	0	0	0	1	16	0	0	0	0	0	0	29	6	0	0
1997	12	0	12	0	0	0	0	0	0	0	0	0	15	0	4	0	0	0	0	0	0	1	0	0	0	0	0	0	4	1	0	0	0	2	0	0	0	0	12	0	0	0	0	0	0	12	4	0	0
1998	32	0	27	0	0	0	0	0	0	0	0	0	29	0	3	2	0	0	0	0	0	1	0	1	0	0	0	0	5	0	0	0	0	0	0	0	2	0	28	0	0	0	0	0	0	48	5	0	0
1999	17	0	15	0	0	0	0	0	0	0	0	0	19	0	2	1	0	0	0	0	0	3	0	2	0	0	0	0	4	0	0	3	0	0	0	2	0	0	16	0	0	0	0	0	0	17	3	0	0
[truncated: 1,227 more rows]
[truncated: 785 more columns]
