# Supplementary material for: QSAR Models for Active Substances against Pseudomonas aeruginosa Using Disk-Diffusion Test Data
Source: Molecules. 2021 Mar 19;26(6):1734. doi: 10.3390/molecules26061734 (PMC8003670; doi:10.3390/molecules26061734)
Supplement: Supplementary file 1 [file molecules-26-01734-s001.zip › Supplementary materials/Table S41. External_validation_set_Saagar_fingerprint.csv]

	V1	V2	V3	V4	V5	V6	V7	V8	V9	V10	V11	V12	V13	V14	V15	V16	V17	V18	V19	V20	V21	V22	V23	V24	V25	V26	V27	V28	V29	V30	V31	V32	V33	V34	V35	V36	V37	V38	V39	V40	V41	V42	V43	V44	V45	V46	V47	V48	V49
1	34	0	23	0	0	0	2	0	0	0	0	0	25	0	9	0	0	0	0	0	0	2	0	9	0	0	0	0	11	0	0	2	0	0	0	8	0	0	23	0	0	0	0	0	0	50	9	0	0
2	11	0	9	4	0	0	1	1	3	0	0	0	12	0	2	2	0	0	0	0	0	2	0	1	0	0	0	1	9	0	0	0	0	0	0	1	0	0	10	0	0	0	1	0	0	11	4	0	0
3	18	0	5	0	0	0	0	0	0	0	0	0	21	0	2	8	0	0	0	1	0	11	0	1	0	0	0	0	10	0	0	5	0	0	0	0	1	5	10	0	0	0	1	0	0	34	10	0	0
4	16	0	13	0	0	2	0	0	0	0	0	0	14	0	2	2	0	0	0	0	0	0	0	3	0	0	0	0	4	1	0	0	0	1	0	0	0	0	13	0	0	0	0	0	0	16	4	0	0
5	23	0	17	0	0	1	1	0	0	0	0	0	18	0	5	2	0	0	0	0	0	1	0	5	0	0	0	0	8	0	0	0	0	0	0	4	0	0	17	0	0	0	0	0	0	39	7	0	0
6	20	0	19	0	0	1	0	0	0	0	0	0	20	0	0	4	0	0	0	1	0	1	0	1	0	0	0	0	4	0	0	0	0	0	0	0	0	0	19	0	0	0	0	0	1	37	4	0	0
7	26	0	12	0	0	0	0	0	0	0	0	0	23	1	6	2	0	1	0	0	0	8	0	0	0	0	0	0	10	0	1	0	0	0	0	0	2	1	15	0	0	0	0	0	0	34	8	0	0
8	21	0	17	0	0	0	1	0	0	0	0	0	20	0	4	1	0	0	0	0	0	2	0	3	0	0	0	0	7	0	0	1	0	0	0	2	1	0	18	0	0	0	0	0	0	29	5	0	0
9	16	0	14	0	0	0	0	0	0	0	0	0	14	0	2	1	0	0	0	0	0	0	0	2	0	0	0	0	3	0	0	0	0	0	0	1	0	0	14	0	0	0	0	0	0	43	3	0	0
10	22	0	18	0	0	1	0	0	0	0	0	0	19	2	5	1	0	2	0	0	0	0	0	4	0	0	0	1	9	0	1	0	0	0	0	3	1	0	19	0	0	0	0	0	0	22	6	0	0
11	20	0	14	1	0	0	1	1	0	0	0	0	17	0	5	2	0	0	0	0	0	3	0	5	0	0	0	0	9	0	0	2	0	0	0	4	0	0	14	0	0	0	0	0	0	28	7	0	0
12	22	0	18	0	0	0	1	0	0	0	0	0	19	0	4	1	0	0	0	0	0	0	0	3	0	0	0	0	6	0	0	0	0	0	0	3	2	0	19	0	0	0	0	0	0	22	5	0	0
13	23	0	15	1	0	0	0	1	0	0	0	0	24	1	4	1	0	1	0	0	0	6	0	2	0	0	0	0	7	0	0	0	0	2	0	2	0	0	16	0	0	0	0	0	0	23	5	0	0
14	11	0	10	0	0	0	1	0	0	0	0	0	13	0	2	5	0	0	0	0	0	0	0	0	0	0	0	0	9	0	0	0	0	0	0	0	1	0	13	0	0	0	0	0	0	11	7	0	0
15	12	0	6	0	0	0	0	0	0	0	0	0	11	0	2	3	0	0	0	1	0	5	0	0	0	0	1	0	6	0	0	0	0	0	0	0	1	0	6	0	0	0	0	0	0	12	5	0	0
16	34	0	23	0	0	0	2	0	0	0	0	0	23	2	9	0	0	2	0	0	0	0	0	9	0	0	0	0	13	0	0	0	0	0	0	8	0	0	23	0	0	0	0	0	0	50	9	0	0
17	12	0	6	0	0	0	0	0	0	0	0	0	12	0	0	7	0	0	0	5	0	6	0	0	0	0	0	0	7	0	0	0	0	0	0	0	0	5	6	0	0	0	0	0	1	12	7	0	0
18	11	0	6	0	0	0	0	0	0	0	0	0	13	0	2	1	0	0	0	0	0	5	0	0	0	0	0	0	4	0	0	2	0	0	0	0	1	1	8	0	0	0	0	0	0	11	3	0	0
19	28	0	18	0	0	1	0	0	0	0	0	0	25	0	6	3	0	0	0	0	0	7	0	4	0	0	0	0	9	0	0	2	1	0	0	0	1	0	18	0	0	0	0	0	0	36	9	0	0
20	22	0	6	0	0	0	0	0	0	0	0	0	22	0	1	7	0	0	0	0	0	12	0	0	0	0	0	0	8	0	0	4	0	0	0	0	1	6	10	0	0	0	2	0	0	47	8	0	0
21	27	0	17	3	0	0	0	0	3	0	0	0	27	0	5	1	0	0	0	1	0	10	0	4	0	0	0	0	10	0	0	0	0	0	0	3	0	1	17	0	0	0	1	0	0	35	6	0	0
22	21	0	20	0	0	1	0	0	0	0	0	0	23	0	1	2	0	0	0	0	0	2	0	1	0	0	0	0	3	0	0	0	0	0	0	0	1	0	21	0	0	0	0	0	0	29	3	0	0
23	19	0	14	3	0	0	1	0	3	0	0	0	20	0	4	1	0	0	0	0	0	5	0	2	0	0	0	0	10	0	0	1	0	0	0	2	1	0	15	0	0	0	1	0	0	35	5	0	0
24	20	0	17	0	0	1	0	0	0	0	0	0	19	1	4	3	0	1	0	0	0	1	0	3	0	0	0	0	8	0	0	1	0	0	0	0	2	0	18	0	0	0	0	0	0	36	7	0	0
25	22	0	18	1	0	0	1	1	0	0	0	0	23	1	3	2	0	1	0	0	0	4	0	3	0	0	0	0	8	0	0	2	0	0	0	3	0	0	19	0	0	0	0	0	0	22	5	0	0
26	28	0	24	0	0	1	0	0	0	0	0	1	28	0	6	3	1	0	0	0	0	3	0	4	0	0	0	0	10	0	0	3	1	0	0	0	1	0	25	0	0	0	0	0	0	36	9	0	0
27	21	0	8	0	0	1	0	0	0	0	0	0	18	0	2	1	0	0	0	0	0	10	0	3	0	0	0	0	3	0	0	0	0	0	0	2	0	3	8	0	0	0	1	0	0	35	3	0	0
28	16	0	11	0	0	0	0	0	0	0	0	0	18	0	4	1	0	0	0	0	0	5	0	1	0	0	0	1	6	1	0	0	0	1	0	0	1	0	12	0	0	0	0	0	0	24	5	0	0
29	21	0	12	0	0	0	0	0	0	0	0	0	17	0	6	6	0	0	0	1	0	4	0	0	0	0	0	0	12	0	0	0	0	0	0	0	3	3	13	0	0	0	0	0	1	29	12	0	0
30	20	0	12	0	0	0	1	0	0	0	0	0	19	0	5	3	0	0	0	0	0	4	0	2	0	0	0	1	10	0	0	2	0	0	0	0	0	0	15	0	0	0	0	0	0	28	8	0	0
31	15	0	11	3	0	0	0	0	3	0	0	0	21	0	5	1	0	0	0	0	0	10	0	4	0	0	0	0	10	0	0	4	0	0	0	3	1	0	11	0	0	0	2	0	0	23	6	0	0
32	22	0	17	0	0	0	0	0	0	0	0	0	20	0	7	0	0	0	0	0	0	1	0	4	0	0	0	1	8	0	1	1	0	0	0	2	1	0	19	0	0	0	0	0	0	47	7	0	0
33	28	0	20	0	0	0	2	0	0	0	0	2	23	0	6	0	2	0	0	0	0	3	0	6	0	0	0	0	12	0	0	1	0	0	0	4	0	0	20	0	0	0	0	0	0	28	6	0	0
34	19	0	12	0	0	0	1	0	0	0	0	0	20	0	4	5	0	0	0	1	0	7	0	2	0	0	0	0	10	0	0	3	0	0	0	0	2	0	13	0	0	0	0	0	0	36	9	0	0
35	20	0	18	0	0	0	0	0	0	0	0	0	22	0	3	4	0	0	0	2	0	3	0	2	0	0	0	0	7	0	0	1	0	0	0	0	1	0	19	0	0	0	0	0	1	37	7	0	0
36	23	0	14	3	0	0	1	0	3	0	0	0	25	0	5	3	0	0	0	0	0	10	0	2	0	0	0	0	12	0	0	3	0	0	0	2	1	1	15	0	0	0	2	0	0	23	8	0	0
37	16	0	0	0	0	0	0	0	0	0	0	0	41	0	4	0	0	0	0	0	0	41	0	0	4	0	0	0	4	0	0	2	0	0	0	0	0	0	0	0	0	0	0	0	0	30	4	0	0
38	15	0	8	0	0	0	0	0	0	0	0	0	12	0	5	3	0	0	0	0	0	1	0	3	0	0	0	1	8	0	0	0	0	1	0	1	3	1	10	0	0	0	0	0	0	23	8	0	0
39	34	0	27	0	0	0	0	0	0	0	0	0	30	3	4	0	0	3	0	0	0	2	0	2	0	0	0	0	7	0	0	0	0	0	0	2	0	1	28	0	0	0	0	0	0	34	4	0	0
40	23	0	20	0	0	0	0	0	0	0	0	0	23	1	6	4	0	1	0	0	0	0	0	3	0	0	0	0	11	0	0	0	0	0	0	2	1	0	23	0	0	0	0	0	0	23	10	0	0
41	11	0	9	0	0	0	0	0	0	0	0	0	13	0	2	1	0	0	0	0	0	3	0	2	0	0	0	0	3	0	0	2	0	0	0	2	0	0	10	0	0	0	0	0	0	11	3	0	0
42	11	0	9	0	0	1	0	0	0	0	0	0	10	0	3	3	0	0	0	0	0	1	0	2	0	0	0	1	7	0	0	1	0	0	0	1	1	0	9	0	0	0	0	0	0	11	6	0	0
43	17	0	13	0	0	0	0	0	0	0	0	0	19	0	6	4	0	0	0	0	0	4	0	4	0	0	0	1	10	1	0	3	0	1	0	2	0	0	14	0	0	0	0	0	0	17	10	0	0
44	12	0	10	0	0	0	0	0	0	0	0	0	12	1	2	1	0	1	0	0	0	1	0	2	0	0	0	0	4	0	0	0	0	0	0	0	0	0	11	0	0	0	0	0	0	12	3	0	0
45	23	0	21	0	0	0	1	0	0	0	0	0	23	0	3	3	0	0	0	2	0	1	0	1	0	0	0	0	7	0	0	1	0	0	0	1	0	0	22	0	0	0	0	0	2	23	6	0	0
46	39	0	24	1	0	0	0	1	0	0	0	0	37	0	9	3	0	0	0	0	0	12	0	4	0	0	0	0	14	0	0	4	1	0	0	0	1	2	25	0	0	0	0	0	0	47	12	0	0
47	23	0	10	0	0	1	0	0	0	0	0	0	27	0	0	4	0	0	0	1	0	14	0	1	0	0	0	0	4	0	0	3	0	0	0	0	0	3	13	0	0	0	3	0	0	48	4	0	0
48	28	0	23	0	0	1	0	0	0	0	0	0	24	0	5	4	0	0	0	0	0	1	0	5	0	0	0	0	9	0	0	1	0	0	0	4	0	0	23	0	0	0	0	0	0	28	9	0	0
49	23	0	15	0	0	0	1	0	0	0	0	0	30	1	2	10	0	1	0	0	0	10	0	1	0	0	0	0	14	1	0	4	0	1	0	0	0	5	19	0	0	0	0	0	0	23	12	0	0
50	24	0	12	0	0	0	0	0	0	0	0	0	31	0	4	6	0	0	0	0	0	11	0	0	0	0	0	0	12	0	2	4	0	0	0	0	4	2	20	0	0	0	0	0	0	24	10	0	0
51	6	0	0	0	0	0	0	0	0	0	0	0	14	0	0	4	0	0	0	2	0	14	0	0	0	0	0	0	4	0	0	2	0	0	0	0	0	4	0	0	0	0	0	0	0	6	4	0	0
52	33	0	26	0	1	0	0	0	0	0	0	0	30	0	6	2	0	0	0	1	0	3	0	2	0	0	0	0	9	0	0	0	0	0	0	0	3	1	27	0	0	0	0	0	1	41	8	0	0
53	21	0	14	0	0	0	0	0	0	0	0	0	19	0	5	5	0	0	0	1	0	3	0	3	0	0	0	0	12	0	0	1	0	0	0	3	1	0	16	0	0	0	0	0	1	29	10	0	0
54	24	0	18	0	0	0	0	0	0	0	0	0	24	2	4	3	0	1	0	0	0	3	0	0	0	0	0	0	10	0	0	0	0	0	0	0	2	2	21	0	0	0	0	4	0	37	7	0	0
55	18	0	16	0	0	0	0	0	0	0	0	0	20	0	6	5	0	0	0	1	0	1	0	2	0	0	0	0	13	0	1	0	0	0	0	0	4	0	19	0	0	0	0	0	0	18	11	0	0
56	5	0	0	0	0	0	0	0	0	0	0	0	22	0	2	3	0	0	0	1	0	17	0	0	0	0	0	0	5	0	0	2	0	0	0	0	0	0	5	0	0	0	0	0	0	5	5	0	0
57	34	0	32	0	0	0	0	0	0	0	0	1	34	3	4	1	1	3	0	0	0	1	0	2	0	0	0	0	9	0	0	0	0	0	0	0	1	0	33	0	0	0	0	0	0	42	5	0	0
58	11	0	10	0	0	0	0	0	0	0	0	0	14	2	3	3	0	2	0	0	0	2	0	1	0	0	0	0	8	0	0	2	0	0	0	1	2	0	12	0	0	0	0	0	0	11	6	0	0
59	15	0	11	0	0	1	0	0	0	0	0	0	13	1	3	1	0	1	0	0	0	2	0	4	0	0	0	0	6	0	0	1	0	0	0	1	0	0	11	0	0	0	0	0	0	23	4	0	0
60	23	0	20	0	0	1	0	0	0	0	0	0	24	0	2	2	0	0	0	0	0	4	0	3	0	0	0	0	4	0	0	3	0	0	0	2	0	0	20	0	0	0	0	0	0	23	4	0	0
61	11	0	10	0	0	0	0	0	0	0	0	0	14	1	3	3	0	1	0	0	0	2	0	1	0	0	0	0	7	0	0	2	0	0	0	1	2	0	12	0	0	0	0	0	0	11	6	0	0
62	12	0	12	0	0	0	0	0	0	0	0	0	17	0	6	5	0	0	0	1	0	1	0	0	0	0	0	1	13	0	1	0	0	0	0	0	5	0	16	0	0	0	0	0	0	12	11	0	0
63	15	0	12	6	0	0	0	0	6	0	0	0	16	1	5	0	0	1	0	0	0	3	0	3	0	0	0	0	12	0	0	1	0	0	0	2	1	0	13	0	0	0	2	0	0	23	5	0	0
64	21	0	12	0	0	0	0	0	0	0	0	0	20	0	1	3	0	0	0	0	0	7	0	0	0	0	0	0	4	0	0	2	0	0	0	0	0	1	13	0	0	0	0	0	0	29	4	0	0
65	33	0	25	0	0	0	1	0	0	0	0	0	30	1	8	2	0	1	0	0	0	5	0	7	0	0	0	0	12	0	0	2	0	0	0	7	1	0	25	0	0	0	0	0	0	33	10	0	0
66	35	0	28	0	0	1	0	0	0	0	0	0	32	2	5	3	0	2	0	0	0	1	0	3	0	0	0	2	10	1	0	0	0	1	0	1	1	2	30	0	0	0	0	0	0	59	8	0	0
67	46	0	28	0	0	2	0	0	0	0	0	0	39	4	8	4	0	4	0	2	0	11	0	6	0	0	0	0	16	0	0	0	0	0	0	4	0	0	28	0	0	0	0	0	2	46	12	0	0
68	18	0	12	0	0	0	0	0	0	0	0	0	17	1	2	2	0	0	0	0	0	3	0	0	0	0	0	0	5	0	0	1	0	0	0	0	1	1	14	0	0	0	1	4	0	34	4	0	0
69	28	0	24	0	0	1	0	0	0	0	0	0	30	0	6	5	0	0	0	0	0	5	0	4	0	0	0	0	11	0	0	5	1	0	0	0	1	0	25	0	0	0	0	0	0	36	11	0	0
70	10	0	6	0	0	0	0	0	0	0	0	1	10	0	2	6	0	0	0	0	0	3	0	0	0	0	0	0	10	0	0	0	0	0	0	0	0	1	7	0	0	0	0	4	0	7	8	0	0
71	34	0	21	3	0	0	0	0	3	0	0	0	27	0	11	1	0	0	0	0	0	5	0	7	0	0	0	0	15	1	0	0	1	1	0	0	1	0	21	0	0	0	1	0	0	42	12	0	0
72	22	0	18	1	0	0	1	1	0	0	0	0	24	1	6	2	0	1	0	0	0	2	0	3	0	0	0	0	11	0	0	1	0	0	0	3	3	0	22	0	0	0	0	0	0	22	8	0	0
73	30	0	15	0	0	0	0	0	0	0	0	0	31	1	7	1	0	1	0	0	0	15	0	3	0	0	0	0	9	0	0	4	0	0	0	0	2	4	16	0	0	0	0	0	0	30	8	0	0
74	30	0	23	0	0	0	0	0	0	0	0	0	26	2	4	1	0	2	0	0	0	1	0	3	0	0	0	1	7	0	0	0	0	0	0	3	2	2	25	0	0	0	0	0	0	46	5	0	0
75	11	0	7	0	0	1	0	0	0	0	0	0	9	0	3	1	0	0	0	0	0	2	0	4	0	0	0	0	5	0	0	1	0	0	0	2	0	0	7	0	0	0	0	0	0	11	4	0	0
76	32	0	23	0	0	0	1	0	0	0	0	0	30	1	3	2	0	1	0	0	0	4	0	2	0	0	0	0	7	0	0	1	0	0	0	2	1	1	26	0	0	0	0	0	0	65	5	0	0
77	23	0	21	0	0	0	1	0	0	0	0	0	23	0	3	4	0	0	0	3	0	1	0	1	0	0	0	0	8	0	0	1	0	0	0	1	0	0	22	0	0	0	0	0	3	23	7	0	0
78	18	0	6	0	0	0	0	0	0	0	0	0	19	1	1	6	0	0	0	0	0	9	0	0	0	0	0	0	8	0	0	3	0	0	0	0	1	4	10	0	0	0	1	0	0	34	7	0	0
79	12	0	6	0	0	0	0	0	0	0	0	0	13	0	2	4	0	0	0	1	0	1	0	0	0	0	0	0	7	0	1	0	0	0	0	0	2	1	12	0	0	0	0	0	1	12	6	0	0
80	22	0	14	0	0	0	0	0	0	0	0	0	21	3	6	1	0	3	0	0	0	5	0	2	0	0	0	0	10	2	0	0	0	2	0	0	2	0	14	0	0	0	0	0	0	30	7	0	0
81	21	0	15	0	0	0	1	0	0	0	0	0	25	0	2	4	0	0	0	0	0	6	0	1	0	0	0	0	8	0	0	4	0	0	0	1	0	1	19	0	0	0	0	0	0	29	6	0	0
82	45	0	29	0	0	1	0	0	0	0	0	0	40	0	9	5	0	0	0	1	0	10	0	5	0	0	0	0	15	0	0	3	1	0	0	0	1	2	30	0	0	0	0	0	1	53	14	0	0
83	21	0	15	1	0	0	1	1	0	0	0	0	24	0	2	3	0	0	0	0	0	5	0	1	0	0	0	0	8	0	0	3	0	0	0	1	0	1	19	0	0	0	0	0	0	29	5	0	0
84	16	0	15	3	0	0	0	0	3	0	0	0	19	0	4	2	0	0	0	0	0	2	0	1	0	0	0	1	9	1	0	0	0	1	0	0	1	0	16	0	0	0	1	0	0	24	6	0	0
85	20	0	13	0	0	0	1	0	0	0	0	0	17	0	5	1	0	0	0	0	0	0	0	1	0	0	0	1	7	0	0	0	0	0	0	1	2	1	17	0	0	0	0	0	0	36	6	0	0
86	24	0	8	0	0	0	0	0	0	0	0	0	21	0	8	0	0	0	0	0	0	12	0	4	0	0	0	0	8	1	0	0	0	1	0	0	3	2	8	0	0	0	0	0	0	24	8	0	0
87	17	0	15	0	0	0	0	0	0	0	0	1	18	0	2	2	1	0	0	0	0	2	0	2	0	0	0	0	6	0	0	2	0	0	0	2	0	0	16	0	0	0	0	0	0	17	4	0	0
88	15	0	8	0	0	1	0	0	0	0	0	0	13	0	4	4	0	0	0	0	0	2	0	3	0	0	0	1	8	0	0	1	0	1	0	0	2	1	10	0	0	0	0	0	0	23	8	0	0
89	23	0	17	0	0	0	1	0	0	0	0	0	19	1	5	1	0	1	0	0	0	2	0	5	0	0	0	0	8	0	0	1	0	0	0	5	1	0	17	0	0	0	0	0	0	39	6	0	0
90	22	0	19	0	0	1	1	0	0	0	0	0	21	0	2	4	0	0	0	0	0	1	0	2	0	0	0	0	8	0	0	1	0	0	0	1	1	0	20	0	0	0	0	0	0	22	6	0	0
91	23	0	19	0	0	1	0	0	0	0	0	0	22	1	3	2	0	1	0	0	0	3	0	4	0	0	0	0	6	0	0	1	0	0	0	2	0	0	19	0	0	0	0	0	0	23	5	0	0
92	24	0	18	0	0	0	0	0	0	0	0	0	25	1	4	5	0	0	0	1	0	4	0	0	0	0	0	0	11	0	0	1	0	0	0	0	2	2	21	0	0	0	0	4	1	37	9	0	0
93	21	0	17	0	0	1	0	0	0	0	0	0	19	0	3	3	0	0	0	0	0	2	0	4	0	0	0	0	7	0	0	1	0	0	0	2	0	0	17	0	0	0	0	0	0	29	6	0	0
94	21	0	12	0	0	0	1	0	0	0	0	0	17	3	5	1	0	1	0	0	0	4	0	2	0	0	0	0	10	0	0	0	0	0	0	1	2	2	13	0	0	0	0	0	0	29	6	0	0
95	17	0	12	0	0	0	0	0	0	0	0	0	16	1	3	3	0	1	0	0	0	0	0	0	0	0	0	0	8	0	0	0	0	0	0	0	1	0	16	0	0	0	0	0	0	17	6	0	0
96	21	0	17	0	0	0	1	0	0	0	0	0	20	0	4	3	0	0	0	0	0	2	0	3	0	0	0	0	9	0	0	1	0	0	0	2	1	0	18	0	0	0	0	0	0	29	7	0	0
97	19	0	12	0	0	0	1	0	0	0	0	0	18	0	3	2	0	0	0	0	0	5	0	2	0	0	0	1	7	0	0	0	0	0	0	0	0	0	13	0	0	0	0	0	0	36	5	0	0
98	12	0	12	0	0	0	0	0	0	0	0	0	18	1	1	2	0	1	0	1	0	5	0	0	0	0	0	0	4	0	0	1	0	0	0	0	1	0	13	0	0	0	0	0	0	12	3	0	0
99	34	0	24	6	0	0	0	0	6	0	0	0	31	0	8	1	0	0	0	0	0	6	0	4	0	0	0	0	15	1	0	0	1	1	0	0	1	0	24	0	0	0	2	0	0	42	9	0	0
100	26	0	16	0	0	0	0	0	0	0	0	0	27	0	6	5	0	0	0	0	0	7	0	2	0	0	0	0	11	0	0	3	0	0	0	0	3	1	20	0	0	0	1	0	0	42	11	0	0
101	36	0	25	0	0	0	1	0	0	0	0	0	38	3	4	2	0	3	0	0	0	7	0	2	0	0	0	0	10	1	0	3	0	1	0	2	0	3	30	0	0	0	1	4	0	41	6	0	0
102	13	0	6	0	0	0	0	0	0	0	0	0	14	0	4	1	0	0	0	0	0	6	0	3	0	0	0	0	6	1	0	1	0	1	0	3	0	0	7	0	0	0	0	0	0	30	5	0	0
103	11	0	9	0	0	0	1	0	0	0	0	0	12	0	5	1	0	0	0	0	0	1	0	1	0	0	0	1	8	0	1	1	0	0	0	1	3	0	11	0	0	0	0	0	0	11	6	0	0
104	28	0	24	0	0	0	0	0	0	0	0	2	25	0	4	0	2	0	0	0	0	1	0	4	0	0	0	0	7	0	0	1	0	0	0	4	2	0	24	0	0	0	0	0	0	28	4	0	0
105	21	0	14	0	0	0	0	0	0	0	0	0	19	0	5	3	0	0	0	1	0	3	0	3	0	0	0	0	10	0	0	1	0	0	0	3	1	0	16	0	0	0	0	0	1	29	8	0	0
106	34	0	30	0	0	0	0	0	0	0	0	0	30	0	4	0	0	0	0	0	0	0	0	4	0	0	0	0	4	0	0	0	0	0	0	4	2	0	30	0	0	0	0	0	0	34	4	0	0
107	18	0	18	0	0	0	0	0	0	0	0	0	27	0	2	3	0	0	0	0	0	5	0	0	0	0	0	0	6	0	0	1	0	2	0	0	1	0	20	0	0	0	0	0	0	18	5	0	0
108	28	0	22	0	0	0	0	0	0	0	0	0	28	0	4	0	0	0	0	0	0	6	0	2	0	0	0	0	6	0	0	0	0	0	0	0	0	0	22	0	0	0	0	0	0	60	4	0	0
109	33	0	26	0	0	0	0	0	0	0	0	2	30	0	4	3	2	0	0	0	0	2	0	2	0	0	0	0	10	0	0	0	0	0	0	0	1	1	28	0	0	0	0	0	0	41	7	0	0
110	12	0	9	0	0	0	0	0	0	0	0	0	11	0	7	1	0	0	0	0	0	0	0	3	0	0	0	2	8	0	0	0	0	0	0	0	1	0	11	0	0	0	0	0	0	12	8	0	0
111	26	0	21	0	0	0	1	0	0	0	0	0	23	2	6	0	0	2	0	0	0	1	0	4	0	0	0	0	9	0	0	0	0	0	0	4	1	0	22	0	0	0	0	0	0	34	6	0	0
112	23	0	12	0	0	0	0	0	0	0	0	0	22	1	2	1	0	1	0	0	0	9	0	0	0	0	0	0	4	0	0	0	0	0	0	0	1	3	13	0	0	0	0	0	0	31	3	0	0
113	17	0	12	0	0	0	0	0	0	0	0	0	14	0	7	0	0	0	0	0	0	0	0	5	0	0	0	0	7	0	0	0	0	0	0	3	1	0	14	0	0	0	0	0	0	17	7	0	0
114	15	0	9	0	0	0	0	0	0	0	0	0	12	0	6	2	0	0	0	0	0	2	0	3	0	0	1	0	9	0	0	2	0	0	0	1	1	0	10	0	0	0	0	0	0	23	8	0	0
115	25	0	19	0	0	1	1	0	0	0	0	0	22	0	4	1	0	0	0	0	0	3	0	5	0	0	0	0	7	0	0	2	0	0	0	4	0	0	19	0	0	0	0	0	0	33	5	0	0
116	21	0	14	1	0	0	0	1	0	0	0	0	18	2	5	0	0	2	0	0	0	3	0	3	0	0	0	0	9	0	0	2	0	0	0	3	1	0	15	0	0	0	0	0	0	29	5	0	0
117	25	0	16	0	0	0	1	0	0	0	0	0	22	0	4	3	0	0	0	0	0	4	0	4	0	0	0	0	8	0	0	0	0	0	0	0	2	0	18	0	0	0	0	0	0	42	7	0	0
118	14	0	10	0	0	0	0	0	0	0	0	0	11	0	5	0	0	0	0	0	0	1	0	4	0	0	0	0	5	0	0	1	0	0	0	4	3	0	10	0	0	0	0	0	0	22	5	0	0
119	15	0	11	0	0	0	0	0	0	0	0	0	16	2	5	0	0	2	0	0	0	5	0	4	0	0	0	0	7	0	0	3	0	0	0	2	1	0	11	0	0	0	1	0	0	23	5	0	0
120	21	0	17	0	0	0	0	0	0	0	0	0	20	2	4	1	0	1	0	0	0	2	0	4	0	0	0	0	8	0	0	1	0	0	0	2	0	0	18	0	0	0	0	0	0	29	5	0	0
121	20	0	14	0	0	0	0	0	0	0	0	1	18	0	4	3	1	0	0	0	0	4	0	3	0	0	0	0	9	0	0	3	0	0	0	3	1	1	14	0	0	0	0	0	0	28	7	0	0
122	20	0	15	0	0	0	0	0	0	0	0	0	19	1	2	1	0	0	0	0	0	3	0	1	0	0	0	0	5	0	0	1	0	0	0	0	0	2	16	0	0	0	0	4	0	25	3	0	0
123	16	0	11	0	0	0	1	0	0	0	0	0	13	0	4	0	0	0	0	0	0	2	0	4	0	0	0	0	5	0	0	2	0	0	0	3	0	0	11	0	0	0	0	0	0	41	4	0	0
124	19	0	16	0	0	2	0	0	0	0	0	0	17	0	1	3	0	0	0	0	0	1	0	3	0	0	0	0	4	0	0	1	0	0	0	0	0	0	16	0	0	0	0	0	0	35	4	0	0
125	11	0	9	0	0	0	1	0	0	0	0	0	11	0	3	4	0	0	0	0	0	1	0	1	0	0	0	1	8	0	0	0	0	0	0	1	0	0	10	0	0	0	0	0	0	11	7	0	0
126	11	0	6	0	0	0	0	0	0	0	0	0	27	1	1	3	0	1	0	1	0	17	0	0	0	0	0	0	6	0	0	1	0	0	0	0	0	1	10	0	0	0	0	0	0	11	4	0	0
127	24	0	17	0	0	2	0	0	0	0	0	0	21	0	2	4	0	0	0	0	0	3	0	2	0	0	0	0	6	0	0	1	0	0	0	0	1	2	18	0	0	0	0	0	0	41	6	0	0
128	10	0	0	0	0	0	0	0	0	0	0	0	15	0	0	1	0	0	0	1	0	13	0	0	0	0	0	0	1	0	0	4	0	0	0	0	0	3	2	0	0	0	1	0	0	18	1	0	0
129	22	0	15	0	0	0	0	0	0	0	0	0	20	0	5	1	0	0	0	0	0	3	0	2	0	0	0	0	6	0	0	1	0	0	0	2	3	1	17	0	0	0	0	0	0	22	6	0	0
130	20	0	15	0	0	0	0	0	0	0	0	0	18	2	2	1	0	1	0	0	0	2	0	1	0	0	0	0	5	0	0	0	0	0	0	0	0	2	16	0	0	0	0	4	0	25	3	0	0
131	22	0	19	0	0	0	0	0	0	0	0	0	20	1	3	3	0	1	0	1	0	0	0	3	0	0	0	0	8	0	0	0	0	0	0	0	0	0	20	0	0	0	0	0	0	30	6	0	0
132	32	0	27	0	0	0	0	0	0	0	0	0	29	1	3	2	0	1	0	0	0	1	0	1	0	0	0	0	6	0	0	0	0	0	0	0	2	0	28	0	0	0	0	0	0	48	5	0	0
133	37	0	23	0	0	2	0	0	0	0	0	0	28	0	7	4	0	0	0	0	0	5	0	8	0	0	0	0	12	0	0	0	1	0	0	2	0	0	23	0	0	0	0	0	0	53	11	0	0
134	20	0	10	0	0	0	1	0	0	0	0	0	17	0	2	4	0	0	0	0	0	3	0	0	0	0	0	0	7	0	0	0	0	0	0	0	0	3	14	0	0	0	0	0	0	28	6	0	0
135	17	0	13	0	0	0	0	0	0	0	0	0	18	0	6	4	0	0	0	1	0	3	0	4	0	0	0	1	10	1	0	2	0	1	0	2	0	0	14	0	0	0	0	0	1	17	10	0	0
136	23	0	19	0	0	1	0	0	0	0	0	0	22	1	3	2	0	1	0	0	0	3	0	4	0	0	0	0	6	0	0	1	0	0	0	2	0	0	19	0	0	0	0	0	0	23	5	0	0
137	15	0	14	0	0	1	0	0	0	0	0	0	19	1	5	4	0	0	0	0	0	2	0	1	0	0	0	0	10	0	0	2	0	0	0	0	2	0	17	0	0	0	0	0	0	23	9	0	0
138	27	0	17	0	0	0	0	0	0	0	0	0	25	0	7	3	0	0	0	0	0	4	0	4	0	0	0	0	11	0	0	2	0	0	0	2	1	1	21	0	0	0	0	0	0	52	10	0	0
139	18	0	12	0	0	0	0	0	0	0	0	0	22	2	2	7	0	2	0	0	0	8	0	0	0	0	0	0	12	0	0	2	0	0	0	0	0	4	14	0	0	0	0	0	0	18	9	0	0
140	40	0	29	3	0	0	0	0	3	0	0	0	36	1	9	1	0	1	0	0	0	6	0	5	0	0	0	0	14	1	0	0	1	1	0	0	1	0	29	0	0	0	1	0	0	48	10	0	0
141	17	0	9	0	0	0	0	0	0	0	0	0	17	1	4	3	0	1	0	0	0	2	0	2	0	0	0	0	9	0	1	1	0	0	0	2	2	1	15	0	0	0	0	0	0	17	7	0	0
142	17	0	0	0	0	0	0	0	0	0	0	0	29	0	4	2	0	0	0	1	0	28	0	0	0	0	0	0	6	0	0	4	0	0	0	0	1	1	1	0	0	0	0	0	0	17	6	0	0
143	34	0	18	0	0	0	0	0	0	0	0	0	30	0	2	3	0	0	0	0	0	10	0	0	0	0	0	0	5	0	0	0	0	0	0	0	1	4	20	0	0	0	0	0	0	59	5	0	0
144	24	0	18	3	0	0	0	0	3	0	0	0	25	1	3	6	0	1	0	0	0	3	0	0	0	0	0	0	14	0	0	2	0	0	0	0	0	0	22	0	0	0	1	0	0	40	9	0	0
145	21	0	10	0	0	0	1	0	0	0	0	0	19	0	7	5	0	0	0	0	0	6	0	0	0	0	0	0	14	0	0	1	0	0	0	0	1	0	13	0	0	0	0	0	0	29	12	0	0
146	33	0	24	1	0	1	0	1	0	0	0	0	30	0	6	4	0	0	0	0	0	5	0	4	0	0	0	0	12	0	0	3	1	0	0	0	1	1	25	0	0	0	0	0	0	41	10	0	0
147	17	0	8	0	0	1	0	0	0	0	0	0	14	0	4	2	0	0	0	1	0	6	0	3	0	0	0	0	6	0	0	1	0	0	0	2	1	0	8	0	0	0	0	0	1	17	6	0	0
148	33	0	26	0	0	2	1	0	0	0	0	0	27	0	5	4	0	0	0	0	0	1	0	6	0	0	0	0	10	0	0	0	0	0	0	4	0	0	26	0	0	0	0	0	0	57	9	0	0
149	17	0	13	0	0	0	0	0	0	0	0	0	18	1	6	3	0	1	0	0	0	3	0	4	0	0	0	1	10	1	0	2	0	1	0	2	0	0	14	0	0	0	0	0	0	17	9	0	0
150	18	0	12	0	0	0	1	0	0	0	0	0	17	0	3	3	0	0	0	0	0	4	0	2	0	0	0	1	8	0	0	1	0	0	0	0	0	1	13	0	0	0	0	3	0	23	6	0	0
151	6	0	4	0	0	0	0	0	0	0	0	0	9	0	2	3	0	0	0	0	0	3	0	2	0	0	0	0	5	0	0	1	0	0	0	0	0	0	6	0	0	0	0	0	0	6	5	0	0
152	21	0	18	0	0	0	0	0	0	0	0	0	19	0	5	2	0	0	0	0	0	0	0	3	0	0	0	0	8	0	0	0	0	0	0	1	2	0	19	0	0	0	0	0	0	29	7	0	0
153	23	0	15	0	0	0	1	0	0	0	0	0	30	1	2	10	0	1	0	0	0	10	0	1	0	0	0	0	14	1	0	4	0	1	0	0	0	5	19	0	0	0	0	0	0	23	12	0	0
154	17	0	16	0	0	1	0	0	0	0	0	0	17	0	3	3	0	0	0	0	0	0	0	1	0	0	0	1	6	1	0	0	0	1	0	0	0	0	16	0	0	0	0	0	0	17	6	0	0
155	16	0	11	0	0	1	0	0	0	0	0	0	16	0	6	4	0	0	0	0	0	3	0	5	0	0	0	1	10	1	0	2	0	1	0	2	0	0	12	0	0	0	0	0	0	16	10	0	0
156	22	0	14	0	0	0	0	0	0	0	0	0	20	1	7	5	0	0	0	1	0	3	0	2	0	0	0	0	14	0	1	1	0	0	0	0	0	1	17	0	0	0	0	0	1	30	12	0	0
157	15	0	11	0	0	0	0	0	0	0	0	0	16	0	5	0	0	0	0	0	0	5	0	4	0	0	0	0	5	0	0	3	0	0	0	2	1	0	11	0	0	0	1	0	0	23	5	0	0
158	22	0	15	0	0	0	1	0	0	0	0	0	20	0	4	1	0	0	0	0	0	3	0	1	0	0	0	0	6	0	0	1	0	0	0	1	2	1	17	0	0	0	0	0	0	22	5	0	0
159	18	0	16	0	0	0	0	0	0	0	0	0	23	2	3	1	0	2	0	0	0	6	0	2	0	0	0	0	6	0	0	1	0	0	0	2	2	0	17	0	0	0	0	0	0	34	4	0	0
160	16	0	13	0	0	0	1	0	0	0	0	0	19	0	5	2	0	0	0	0	0	4	0	2	0	0	0	0	8	1	0	3	0	1	0	2	1	0	14	0	0	0	0	0	0	16	7	0	0
161	26	0	21	0	0	1	0	0	0	0	0	1	23	0	4	3	1	0	0	1	0	2	0	5	0	0	0	0	8	0	0	1	0	0	0	4	0	0	21	0	0	0	0	0	1	34	7	0	0
162	43	0	29	0	0	2	0	0	0	0	0	0	33	2	8	4	0	2	0	0	0	4	0	8	0	0	0	0	15	0	0	0	1	0	0	2	0	0	29	0	0	0	0	0	0	59	12	0	0
163	19	0	17	0	0	0	0	0	0	0	0	0	27	0	2	4	0	0	0	0	0	7	0	2	0	0	0	0	6	0	0	4	0	0	0	1	1	0	20	0	0	0	0	0	0	36	6	0	0
164	21	0	11	0	0	0	0	0	0	0	0	0	19	0	6	1	0	0	0	0	0	8	0	4	0	0	0	0	7	0	0	3	0	0	0	3	0	0	11	0	0	0	0	0	0	29	7	0	0
165	12	0	12	0	0	0	0	0	0	0	0	0	17	0	1	4	0	0	0	1	0	3	0	0	0	0	0	0	5	0	0	0	0	0	0	0	1	0	14	0	0	0	0	0	0	12	5	0	0
166	25	0	18	0	0	0	0	0	0	0	0	0	26	0	4	4	0	0	0	0	0	7	0	0	0	0	0	0	8	0	0	2	0	0	0	0	1	2	19	0	0	0	0	0	0	42	8	0	0
167	19	0	15	1	0	0	0	1	0	0	0	0	17	3	4	1	0	3	0	0	0	1	0	4	0	0	0	0	9	0	0	1	0	0	0	2	0	0	16	0	0	0	0	0	0	36	5	0	0
168	18	0	0	0	0	0	0	0	0	0	0	0	26	0	1	2	0	0	0	0	0	20	0	0	0	0	0	0	3	0	0	2	0	0	0	0	1	4	6	0	0	0	2	0	0	36	3	0	0
169	22	0	14	0	0	0	0	0	0	0	0	0	19	0	5	0	0	0	0	0	0	4	0	3	0	0	0	0	5	0	0	2	0	0	0	3	1	1	15	0	0	0	0	0	0	22	5	0	0
170	12	0	12	0	0	0	0	0	0	0	0	0	18	0	1	2	0	0	0	1	0	5	0	0	0	0	0	0	3	0	0	1	0	0	0	0	1	0	13	0	0	0	0	0	0	12	3	0	0
171	37	0	28	0	0	1	0	0	0	0	0	0	33	0	5	2	0	0	0	0	0	3	0	4	0	0	0	0	7	0	0	0	0	0	0	1	0	1	30	0	0	0	0	0	0	70	7	0	0
172	52	0	36	2	0	0	0	2	0	0	0	0	51	0	6	2	0	0	0	0	0	13	0	0	0	0	0	0	12	0	0	6	0	0	0	0	0	6	38	0	0	0	0	0	0	68	8	0	0
173	21	0	17	3	0	0	0	0	3	0	0	0	24	0	5	0	0	0	0	0	0	7	0	4	0	0	0	0	9	0	0	3	0	0	0	3	1	0	17	0	0	0	2	0	0	29	5	0	0
174	28	0	21	0	0	0	1	0	0	0	0	0	25	1	4	2	0	1	0	0	0	3	0	1	0	0	0	0	9	0	0	1	0	0	0	1	0	1	22	0	0	0	0	0	0	28	6	0	0
175	20	0	19	0	0	1	0	0	0	0	0	0	21	0	0	4	0	0	0	0	0	2	0	1	0	0	0	0	4	0	0	2	0	0	0	0	0	0	19	0	0	0	0	0	0	55	4	0	0
176	27	0	11	3	0	0	0	0	3	0	0	0	25	0	6	1	0	0	0	0	0	14	0	4	0	0	0	0	11	0	0	1	0	0	0	3	0	1	11	0	0	0	1	0	0	35	7	0	0
177	18	0	0	0	0	0	0	0	0	0	0	0	21	0	5	7	0	0	0	3	0	19	0	0	0	0	0	3	12	0	0	3	0	0	0	0	2	11	2	0	0	0	1	0	0	18	12	0	0
178	30	0	15	0	0	0	0	0	0	0	0	0	32	0	7	2	0	0	0	0	0	16	0	3	0	0	0	0	9	0	0	5	0	0	0	0	2	4	16	0	0	0	0	0	0	30	9	0	0
179	15	0	11	0	0	0	1	0	0	0	0	0	12	0	4	1	0	0	0	0	0	0	0	3	0	0	0	0	6	1	0	0	0	1	0	1	0	0	11	0	0	0	0	0	0	23	5	0	0
180	6	0	0	0	0	0	0	0	0	0	0	0	7	0	3	4	0	0	0	0	0	1	0	0	0	0	0	0	7	0	0	1	0	0	0	0	3	0	6	0	0	0	0	0	0	6	7	0	0
181	12	0	10	0	0	0	0	0	0	0	0	0	14	0	5	3	0	0	0	0	0	3	0	2	0	0	0	1	8	1	0	3	0	1	0	0	1	0	10	0	0	0	0	0	0	12	8	0	0
182	24	0	18	0	0	0	0	0	0	0	0	0	27	0	2	5	0	0	0	1	0	7	0	0	0	0	0	0	7	0	0	3	0	0	0	0	0	2	20	0	0	0	0	0	1	24	7	0	0
183	17	0	8	0	0	0	1	0	0	0	0	0	19	0	5	3	0	0	0	0	0	10	0	2	0	0	0	0	9	0	0	3	0	0	0	2	2	1	9	0	0	0	1	0	0	17	8	0	0
184	12	0	12	0	0	0	0	0	0	0	0	0	16	0	4	5	0	0	0	1	0	1	0	0	0	0	0	1	11	0	1	0	0	0	0	0	3	0	15	0	0	0	0	0	0	12	9	0	0
185	6	0	0	0	0	0	0	0	0	0	0	1	13	0	0	4	0	0	0	1	0	6	0	0	0	0	0	0	5	0	0	4	0	0	0	0	0	0	7	0	0	0	1	0	0	6	4	0	0
186	29	0	24	0	0	0	1	0	0	0	0	0	30	1	3	1	0	1	0	0	0	5	0	3	0	0	0	0	6	0	0	1	0	0	0	2	0	0	25	0	0	0	0	0	0	46	4	0	0
187	12	0	12	0	0	0	0	0	0	0	0	0	18	1	4	3	0	1	0	1	0	2	0	0	0	0	0	0	9	0	1	1	0	0	0	0	3	0	16	0	0	0	0	0	0	12	7	0	0
188	24	0	13	0	0	0	0	0	0	0	0	0	25	1	3	3	0	1	0	0	0	12	0	2	0	0	0	0	7	0	0	3	0	0	0	2	0	2	13	0	0	0	0	0	0	40	6	0	0
189	20	0	16	2	0	0	1	2	0	0	0	0	16	4	3	0	0	4	0	0	0	0	0	3	0	0	0	0	10	0	0	0	0	0	0	3	0	0	16	0	0	0	0	0	0	28	3	0	0
190	23	0	12	0	0	0	0	0	0	0	0	0	22	1	2	1	0	1	0	0	0	9	0	0	0	0	0	0	4	0	0	0	0	0	0	0	1	3	13	0	0	0	0	0	0	31	3	0	0
191	20	0	0	0	0	0	0	0	0	0	0	0	28	1	2	1	0	0	0	0	0	25	0	0	0	0	0	1	4	0	0	5	0	0	0	0	0	6	3	0	0	0	3	0	0	58	3	0	0
192	11	0	10	0	0	1	0	0	0	0	0	0	13	0	0	2	0	0	0	0	0	0	0	1	0	0	0	0	2	0	0	0	0	0	0	0	0	0	13	0	0	0	0	0	0	11	2	0	0
193	19	0	12	0	0	0	0	0	0	0	0	0	19	0	0	7	0	0	0	6	0	6	0	0	0	0	0	0	7	0	0	0	0	0	0	0	0	4	13	0	0	0	0	0	2	34	7	0	0
194	16	0	12	0	0	0	0	0	0	0	0	0	14	0	6	3	0	0	0	1	0	1	0	4	0	0	0	0	9	0	0	0	0	0	0	4	1	0	13	0	0	0	0	0	0	16	9	0	0
195	23	0	17	0	0	1	1	0	0	0	0	1	18	0	5	3	1	0	0	0	0	1	0	5	0	0	0	0	10	0	0	0	0	0	0	4	0	0	17	0	0	0	0	0	0	39	8	0	0
196	19	0	12	0	0	0	1	0	0	0	0	0	18	1	3	2	0	1	0	0	0	5	0	2	0	0	0	1	8	0	0	0	0	0	0	0	0	0	13	0	0	0	0	0	0	36	5	0	0
197	19	0	14	0	0	0	1	0	0	0	0	0	17	1	4	1	0	1	0	0	0	2	0	2	0	0	0	0	8	0	0	1	0	0	0	2	1	0	15	0	0	0	0	0	0	35	5	0	0
198	26	0	21	0	0	1	0	0	0	0	0	0	23	1	4	3	0	1	0	1	0	2	0	5	0	0	0	0	8	0	0	1	0	0	0	4	0	0	21	0	0	0	0	0	1	34	7	0	0
199	23	0	18	0	0	0	0	0	0	0	0	0	23	0	2	0	0	0	0	0	0	4	0	0	0	0	0	0	2	0	0	2	0	0	0	0	0	1	19	0	0	0	0	0	0	23	2	0	0
200	15	0	11	0	0	0	0	0	0	0	0	0	19	0	6	1	0	0	0	0	0	8	0	4	0	0	0	0	7	0	0	4	0	0	0	3	1	0	11	0	0	0	0	0	0	23	7	0	0
201	16	0	6	0	0	0	0	0	0	0	0	1	19	0	1	1	1	0	0	0	0	12	0	0	0	0	0	0	3	0	0	0	0	0	0	0	1	3	7	0	0	0	1	0	0	30	2	0	0
202	20	0	16	0	0	0	0	0	0	0	0	0	21	0	7	3	0	0	0	0	0	3	0	4	0	0	0	0	11	0	1	2	0	0	0	0	4	0	18	0	0	0	0	0	0	36	10	0	0
203	22	0	20	0	0	0	0	0	0	0	0	0	23	3	6	1	0	3	0	0	0	1	0	2	0	0	0	0	10	2	0	1	0	2	0	0	3	0	20	0	0	0	0	0	0	30	7	0	0
204	26	0	18	0	0	0	0	0	0	0	0	0	28	2	4	7	0	2	0	0	0	8	0	2	0	0	0	0	14	0	0	2	0	0	0	0	0	4	20	0	0	0	0	0	0	42	11	0	0
205	15	0	11	0	0	0	0	0	0	0	0	0	19	0	6	1	0	0	0	0	0	8	0	4	0	0	0	0	7	0	0	5	0	0	0	3	0	0	11	0	0	0	0	0	0	23	7	0	0
206	14	0	11	0	0	0	0	0	0	0	0	0	12	0	3	2	0	0	0	0	0	1	0	3	0	0	0	0	6	0	0	1	0	0	0	0	2	0	11	0	0	0	0	0	0	30	5	0	0
207	21	0	11	0	0	0	1	0	0	0	0	0	18	0	5	1	0	0	0	0	0	4	0	3	0	0	0	0	7	0	0	0	0	1	0	1	0	0	13	0	0	0	0	0	0	29	6	0	0
208	43	0	29	1	0	2	0	1	0	0	0	0	33	0	8	4	0	0	0	0	0	4	0	8	0	0	0	0	14	0	0	0	1	0	0	2	0	0	29	0	0	0	0	0	0	59	12	0	0
209	16	0	14	0	0	0	0	0	0	0	0	0	16	0	2	1	0	0	0	0	0	2	0	2	0	0	0	0	4	0	0	1	0	0	0	0	0	0	14	0	0	0	0	0	0	24	3	0	0
210	23	0	16	0	0	1	1	0	0	0	0	0	21	0	7	3	0	0	0	0	0	3	0	6	0	0	0	0	12	0	0	1	0	0	0	5	2	0	18	0	0	0	0	0	0	39	10	0	0
211	22	0	17	0	0	0	0	0	0	0	0	0	19	0	4	0	0	0	0	0	0	2	0	4	0	0	0	0	4	0	0	1	0	0	0	2	0	0	17	0	0	0	0	0	0	47	4	0	0
212	28	0	18	3	0	0	0	0	3	0	0	0	26	0	8	1	0	0	0	0	0	7	0	4	0	0	0	0	12	1	0	1	1	1	0	0	1	0	18	0	0	0	1	0	0	36	9	0	0
213	23	0	17	0	0	0	1	0	0	0	0	0	22	0	5	3	0	0	0	0	0	5	0	5	0	0	0	0	9	0	0	3	0	0	0	5	1	0	17	0	0	0	0	0	0	39	8	0	0
214	23	0	21	0	0	0	1	0	0	0	0	0	23	1	3	3	0	1	0	2	0	1	0	1	0	0	0	0	8	0	0	1	0	0	0	1	0	0	22	0	0	0	0	0	2	23	6	0	0
215	22	0	19	0	0	0	1	0	0	0	0	0	20	1	3	1	0	1	0	0	0	0	0	2	0	0	0	0	6	0	0	0	0	0	0	2	2	0	20	0	0	0	0	0	0	22	4	0	0
216	16	0	14	0	0	0	0	0	0	0	0	0	18	3	6	1	0	3	0	0	0	2	0	2	0	0	0	0	10	2	0	2	0	2	0	0	2	0	14	0	0	0	0	0	0	24	7	0	0
217	33	0	26	0	0	0	0	0	0	0	0	0	29	0	5	4	0	0	0	0	0	2	0	2	0	0	0	0	11	0	0	0	0	0	0	0	1	2	27	0	1	0	0	0	0	41	9	0	0
218	19	0	6	0	0	0	0	0	0	0	0	0	15	0	6	2	0	0	0	0	0	8	0	0	0	0	0	0	8	0	0	0	0	0	0	0	4	4	7	0	0	0	0	0	0	36	8	0	0
219	12	0	6	0	0	0	0	0	0	0	0	0	13	0	3	0	0	0	0	0	0	6	0	0	0	0	0	0	3	0	0	0	0	1	0	0	0	0	6	0	0	0	0	0	0	12	3	0	0
220	30	0	15	1	0	0	0	1	0	0	0	0	31	0	7	1	0	0	0	0	0	15	0	3	0	0	0	0	9	0	0	4	0	0	0	0	2	4	16	0	0	0	0	0	0	30	8	0	0
221	15	0	7	0	0	1	0	0	0	0	0	0	15	1	2	1	0	1	0	0	0	5	0	2	0	0	0	0	4	0	0	0	0	1	0	1	0	0	9	0	0	0	0	0	0	23	3	0	0
222	20	0	15	0	0	0	1	0	0	0	0	0	17	0	4	1	0	0	0	1	0	2	0	4	0	0	0	0	7	0	0	1	0	0	0	4	0	0	15	0	0	0	0	0	1	28	5	0	0
223	19	0	6	0	0	0	0	0	0	0	0	0	15	0	5	2	0	0	0	0	0	7	0	3	0	0	0	0	7	0	0	0	0	0	0	3	1	2	8	0	0	0	0	0	0	35	7	0	0
224	20	0	15	0	0	1	1	0	0	0	0	0	18	0	5	3	0	0	0	1	0	2	0	4	0	0	0	0	9	1	0	1	0	1	0	3	1	0	15	0	0	0	0	0	1	28	8	0	0
225	22	0	19	0	0	0	0	0	0	0	0	0	21	0	3	3	0	0	0	1	0	1	0	3	0	0	0	0	7	0	0	1	0	0	0	0	0	0	20	0	0	0	0	0	0	30	6	0	0
226	26	0	21	2	0	0	0	2	0	0	0	0	22	0	5	0	0	0	0	0	0	1	0	5	0	0	0	0	7	0	0	0	0	0	0	5	0	0	21	0	0	0	0	0	0	34	5	0	0
227	20	0	15	0	0	0	0	0	0	0	0	0	18	2	2	1	0	1	0	0	0	2	0	1	0	0	0	0	6	0	0	0	0	0	0	0	0	2	16	0	0	0	0	4	0	25	3	0	0
228	15	0	13	0	0	1	0	0	0	0	0	0	15	1	4	1	0	1	0	0	0	0	0	2	0	0	0	0	6	0	0	0	0	1	0	1	1	0	14	0	0	0	0	0	0	23	5	0	0
229	22	0	18	0	0	0	0	0	0	0	0	0	19	2	6	0	0	2	0	0	0	0	0	4	0	0	0	1	9	0	1	0	0	0	0	4	2	0	19	0	0	0	0	0	0	22	6	0	0
230	33	0	14	0	0	0	0	0	0	0	0	0	31	0	6	2	0	0	0	1	0	16	0	3	0	0	0	0	9	0	0	1	0	0	0	3	0	3	15	0	0	0	1	0	1	47	8	0	0
231	17	0	12	0	0	0	0	0	0	0	0	0	17	0	5	5	0	0	0	0	0	1	0	0	0	0	0	0	10	0	0	1	0	0	0	0	1	0	16	0	0	0	0	0	0	17	10	0	0
232	34	0	27	0	0	0	0	0	0	0	0	1	30	0	5	2	1	0	0	0	0	2	0	2	0	0	0	1	9	0	0	0	0	0	0	2	0	1	28	0	0	0	0	0	0	34	7	0	0
233	22	0	14	0	0	0	0	0	0	0	0	0	19	0	7	6	0	0	0	0	0	4	0	3	0	0	0	1	16	0	0	0	0	0	0	3	2	1	15	0	0	0	0	0	0	22	13	0	0
234	21	0	8	1	0	1	0	1	0	0	0	0	18	0	2	1	0	0	0	0	0	10	0	3	0	0	0	0	4	0	0	0	0	0	0	2	0	3	8	0	0	0	1	0	0	35	3	0	0
235	19	0	12	3	0	0	0	0	3	0	0	0	19	0	2	3	0	0	0	0	0	2	0	0	0	0	0	0	9	0	0	0	0	0	0	0	0	2	17	0	0	0	1	0	0	35	5	0	0
236	23	0	20	0	0	0	0	0	0	0	0	0	23	2	5	2	0	2	0	0	0	0	0	3	0	0	0	0	9	0	0	0	0	0	0	2	1	0	23	0	0	0	0	0	0	23	7	0	0
237	21	0	14	0	0	0	0	0	0	0	0	0	19	1	4	1	0	1	0	0	0	4	0	3	0	0	0	0	8	0	0	1	0	0	0	3	0	0	15	0	0	0	0	0	0	29	5	0	0
238	16	0	9	0	0	0	1	0	0	0	0	0	16	0	3	0	0	0	0	0	0	6	0	1	0	0	0	1	4	1	0	1	0	1	0	0	0	0	9	0	0	0	0	0	0	24	3	0	0
239	23	0	16	0	0	1	1	0	0	0	0	0	18	0	5	1	0	0	0	0	0	2	0	6	0	0	0	0	7	0	0	2	0	0	0	4	0	0	16	0	0	0	0	0	0	39	6	0	0
240	12	0	12	1	0	0	0	1	0	0	0	0	16	0	3	3	0	0	0	1	0	1	0	0	0	0	0	0	8	0	1	0	0	0	0	0	3	0	15	0	0	0	0	0	0	12	6	0	0
241	23	0	21	0	0	0	1	0	0	0	0	0	24	0	2	3	0	0	0	1	0	2	0	1	0	0	0	1	6	0	0	1	0	0	0	1	0	0	22	0	0	0	0	0	1	23	5	0	0
242	15	0	11	0	0	0	0	0	0	0	0	0	14	0	5	0	0	0	0	0	0	3	0	4	0	0	0	0	5	0	0	1	0	0	0	2	1	0	11	0	0	0	0	0	0	23	5	0	0
243	28	0	22	0	0	0	0	0	0	0	0	2	26	0	4	0	2	0	0	0	0	4	0	2	0	0	0	0	8	0	0	0	0	0	0	0	0	0	22	0	0	0	0	0	0	60	4	0	0
244	25	0	15	4	0	0	0	1	3	0	0	0	27	0	5	4	0	0	0	1	0	9	0	1	0	0	0	0	13	0	0	0	0	0	0	1	1	1	18	0	0	0	1	3	0	30	9	0	0
245	28	0	23	0	0	1	0	0	0	0	0	0	23	0	5	3	0	0	0	0	0	0	0	5	0	0	0	0	8	0	0	0	0	0	0	4	0	0	23	0	0	0	0	0	0	28	8	0	0
246	43	0	28	0	0	2	0	0	0	0	0	0	32	0	9	4	0	0	0	0	0	4	0	9	0	0	0	0	14	0	0	0	1	0	0	2	0	0	28	0	0	0	0	0	0	59	13	0	0
247	17	0	12	0	0	0	0	0	0	0	0	0	17	0	3	3	0	0	0	0	0	3	0	0	0	0	0	0	6	0	0	0	0	0	0	0	1	0	14	0	0	0	0	0	0	25	6	0	0
248	18	0	15	0	0	1	0	0	0	0	0	1	17	0	2	2	1	0	0	0	0	2	0	1	0	0	0	0	5	0	0	2	0	0	0	0	2	0	15	0	0	0	0	0	0	43	4	0	0
249	28	0	23	0	0	1	0	0	0	0	0	1	23	0	4	1	1	0	0	0	0	0	0	5	0	0	0	0	6	0	0	0	0	0	0	4	0	0	23	0	0	0	0	0	0	28	5	0	0
250	23	0	19	1	0	0	0	1	0	0	0	0	22	0	6	1	0	0	0	0	0	1	0	4	0	0	0	0	9	0	0	0	0	0	0	3	1	0	21	0	0	0	0	0	0	23	7	0	0
251	28	0	21	0	0	0	1	0	0	0	0	0	25	0	4	2	0	0	0	0	0	2	0	1	0	0	0	0	7	0	0	0	0	0	0	1	1	0	23	0	0	0	1	0	0	28	6	0	0
252	37	0	23	0	0	2	0	0	0	0	0	0	29	0	8	5	0	0	0	0	0	5	0	8	0	0	0	0	14	0	0	1	1	0	0	2	0	0	24	0	0	0	0	0	0	53	13	0	0
253	34	0	23	0	0	0	2	0	0	0	0	0	23	0	11	4	0	0	0	0	0	0	0	9	0	0	0	0	17	0	0	0	0	0	0	8	0	0	23	0	0	0	0	0	0	50	15	0	0
254	33	0	26	0	0	0	1	0	0	0	0	0	28	0	7	0	0	0	0	0	0	1	0	5	0	0	0	0	8	0	0	1	0	0	0	3	1	0	27	0	0	0	0	0	0	58	7	0	0
255	22	0	15	0	0	1	0	0	0	0	0	0	31	0	2	11	0	0	0	3	0	12	0	1	0	0	0	1	13	0	0	6	0	0	0	0	1	4	19	0	0	0	1	0	2	30	13	0	0
256	26	0	21	0	0	0	2	0	0	0	0	0	24	1	5	2	0	1	0	0	0	2	0	3	0	0	0	1	10	0	0	2	0	0	0	1	0	0	22	0	0	0	0	0	0	34	7	0	0
257	23	0	20	3	0	1	0	0	3	0	0	0	24	0	3	2	0	0	0	0	0	4	0	3	0	0	0	0	9	0	0	1	0	0	0	2	1	0	20	0	0	0	1	0	0	23	5	0	0
258	16	0	14	0	0	0	0	0	0	0	0	0	15	0	2	2	0	0	0	0	0	1	0	2	0	0	0	0	4	0	0	1	0	0	0	1	0	0	14	0	0	0	0	0	0	43	4	0	0
259	23	0	16	0	0	0	0	0	0	0	0	0	19	0	5	1	0	0	0	0	0	2	0	4	0	0	0	0	6	0	0	1	0	0	0	4	1	0	17	0	0	0	0	0	0	39	6	0	0
260	15	0	0	0	0	0	0	0	0	0	0	0	20	0	0	4	0	0	0	1	0	16	0	0	0	0	0	0	4	0	0	2	0	0	0	0	0	3	4	0	0	0	3	3	0	30	4	0	0
261	29	0	24	0	0	0	0	0	0	0	0	0	38	0	9	7	0	0	0	1	0	9	0	5	0	0	0	0	16	0	0	3	0	0	0	5	7	0	29	0	0	0	0	0	1	45	16	0	0
262	19	0	16	0	0	0	0	0	0	0	0	0	19	0	0	5	0	0	0	2	0	2	0	0	0	0	0	0	5	0	0	1	0	0	0	0	0	1	17	0	0	0	0	0	2	36	5	0	0
263	43	0	29	0	0	2	0	0	0	0	0	0	33	0	8	4	0	0	0	0	0	4	0	8	0	0	0	0	13	0	0	0	1	0	0	2	0	0	29	0	0	0	0	0	0	59	12	0	0
264	22	0	14	0	0	0	0	0	0	0	0	0	20	0	8	2	0	0	0	0	0	6	0	8	0	0	0	0	10	0	0	0	0	0	0	8	0	0	14	0	0	0	0	0	0	22	10	0	0
265	26	0	19	0	0	0	0	0	0	0	0	0	39	2	5	11	0	2	0	0	0	12	0	3	0	0	0	0	18	0	0	5	0	0	0	0	1	0	27	0	0	0	0	0	0	42	16	0	0
266	15	0	6	0	0	0	0	0	0	0	0	0	16	0	4	2	0	0	0	0	0	8	0	0	0	0	0	0	6	0	0	4	0	0	0	0	1	3	8	0	0	0	0	0	0	23	6	0	0
267	23	0	12	0	0	0	0	0	0	0	0	1	22	0	2	1	1	0	0	0	0	9	0	0	0	0	0	0	4	0	0	0	0	0	0	0	1	3	13	0	0	0	0	0	0	31	3	0	0
268	28	0	17	3	0	0	0	0	3	0	0	0	23	0	8	2	0	0	0	0	0	5	0	5	0	0	0	0	13	1	0	0	1	1	0	0	1	0	17	0	0	0	1	0	0	36	10	0	0
269	15	0	11	0	0	0	1	0	0	0	0	0	12	0	6	1	0	0	0	0	0	0	0	3	0	0	0	2	8	0	0	0	0	0	0	1	1	0	12	0	0	0	0	0	0	23	7	0	0
270	12	0	6	0	0	0	0	0	0	0	0	0	13	1	2	3	0	1	0	0	0	1	0	0	0	0	0	0	7	0	1	0	0	0	0	0	2	1	12	0	0	0	0	0	0	12	5	0	0
271	17	0	0	0	0	0	0	0	0	0	0	0	30	0	4	2	0	0	0	1	0	29	0	0	0	0	0	0	6	0	0	3	0	0	0	0	2	1	1	0	0	0	0	0	0	17	6	0	0
272	19	0	6	0	0	0	1	0	0	0	0	0	18	0	8	7	0	0	0	2	0	6	0	4	0	0	0	1	18	0	0	2	0	0	0	1	1	2	12	0	0	0	0	4	1	24	15	0	0
273	31	0	24	0	0	0	0	0	0	0	0	0	28	0	3	2	0	0	0	0	0	2	0	3	0	0	0	0	5	0	0	1	0	0	0	1	2	2	26	0	0	0	0	0	0	47	5	0	0
274	26	0	14	0	0	0	0	0	0	0	0	0	23	0	5	3	0	0	0	0	0	8	0	3	0	0	0	0	10	0	0	1	0	0	0	3	0	0	15	0	0	0	0	0	0	34	8	0	0
275	23	0	20	0	0	0	0	0	0	0	0	0	24	1	5	3	0	1	0	0	0	1	0	3	0	0	0	0	9	0	0	1	0	0	0	2	1	0	23	0	0	0	0	0	0	23	8	0	0
276	30	0	15	0	0	0	0	0	0	0	0	1	31	0	7	1	1	0	0	0	0	15	0	3	0	0	0	0	9	0	0	4	0	0	0	0	2	4	16	0	0	0	0	0	0	30	8	0	0
277	22	0	15	0	0	1	1	0	0	0	0	0	19	0	5	2	0	0	0	0	0	4	0	6	0	0	0	0	8	0	0	3	0	0	0	5	1	0	15	0	0	0	0	0	0	38	7	0	0
278	24	0	12	0	0	0	0	0	0	0	0	0	32	1	4	4	0	1	0	0	0	14	0	0	0	0	0	0	10	0	0	0	0	0	0	0	3	2	18	0	0	0	0	0	0	24	8	0	0
279	25	0	18	0	0	0	0	0	0	0	0	0	23	2	4	3	0	2	0	0	0	4	0	0	0	0	0	0	9	0	0	1	0	0	0	0	1	2	19	0	0	0	0	0	0	42	7	0	0
280	28	0	24	1	0	0	1	1	0	0	0	0	25	1	4	0	0	1	0	0	0	0	0	3	0	0	0	0	7	1	0	0	0	1	0	3	0	0	24	0	0	0	0	0	0	28	4	0	0
281	22	0	16	0	0	0	0	0	0	0	0	0	20	0	6	0	0	0	0	0	0	4	0	6	0	0	0	0	8	0	0	2	0	0	0	6	0	0	16	0	0	0	0	0	0	22	6	0	0
282	14	0	11	0	0	0	0	0	0	0	0	0	11	0	3	1	0	0	0	0	0	0	0	3	0	0	0	0	5	0	0	0	0	0	0	0	2	0	11	0	0	0	0	0	0	30	4	0	0
283	20	0	18	0	0	0	0	0	0	0	0	0	22	0	3	4	0	0	0	2	0	3	0	2	0	0	0	0	7	0	0	1	0	0	0	0	1	0	19	0	0	0	0	0	1	37	7	0	0
284	20	0	15	0	0	1	0	0	0	0	0	0	18	0	5	2	0	0	0	0	0	2	0	5	0	0	0	0	8	0	0	0	0	0	0	4	1	0	16	0	0	0	0	0	0	28	7	0	0
285	38	0	33	0	0	0	0	0	0	0	0	0	35	1	3	2	0	1	0	0	0	1	0	1	0	0	0	0	6	0	0	0	0	0	0	0	2	1	34	0	0	0	0	0	0	54	5	0	0
286	29	0	18	0	0	0	0	0	0	0	0	0	26	0	3	3	0	0	0	0	0	6	0	0	0	0	0	0	6	0	0	0	0	0	0	0	0	0	20	0	0	0	1	0	0	29	6	0	0
287	16	0	15	0	0	1	0	0	0	0	0	0	19	0	1	4	0	0	0	0	0	3	0	1	0	0	0	0	5	0	0	2	0	0	0	0	1	0	16	0	0	0	0	0	0	24	5	0	0
288	64	0	48	2	0	0	0	2	0	0	0	0	63	0	6	4	0	0	0	0	0	13	0	0	0	0	0	0	14	0	0	6	0	0	0	0	0	6	50	0	0	0	0	0	0	80	10	0	0
289	16	0	15	0	0	1	0	0	0	0	0	0	19	0	1	5	0	0	0	0	0	3	0	1	0	0	0	0	6	0	0	2	0	0	0	0	1	0	16	0	0	0	0	0	0	24	6	0	0
290	22	0	15	0	0	1	0	0	0	0	0	0	19	1	4	2	0	1	0	0	0	2	0	2	0	0	0	0	7	0	0	0	0	0	0	1	2	1	17	0	0	0	0	0	0	22	6	0	0
291	28	0	15	0	0	0	0	0	0	0	0	0	26	2	4	4	0	2	0	0	0	10	0	2	0	0	0	0	10	0	0	1	0	0	0	2	0	1	16	0	0	0	1	0	0	28	8	0	0
292	11	0	9	1	0	0	1	1	0	0	0	0	11	1	2	2	0	1	0	0	0	1	0	1	0	0	0	1	7	0	0	0	0	0	0	1	0	0	10	0	0	0	0	0	0	11	4	0	0
293	16	0	11	0	0	0	1	0	0	0	0	0	11	1	5	0	0	1	0	0	0	0	0	4	0	0	0	1	7	0	0	0	0	0	0	4	1	0	11	0	0	0	0	0	0	16	5	0	0
294	18	0	18	0	0	0	0	0	0	0	0	0	27	0	2	7	0	0	0	3	0	2	0	0	0	0	0	1	10	0	0	2	0	0	0	0	0	0	25	0	0	0	0	0	2	18	9	0	0
295	25	0	22	1	0	1	0	1	0	0	0	0	23	0	3	2	0	0	0	0	0	1	0	3	0	0	0	0	6	0	0	1	0	0	0	1	1	0	22	0	0	0	0	0	0	42	5	0	0
296	26	0	19	0	0	1	1	0	0	0	0	1	28	0	2	4	1	0	0	0	0	5	0	2	0	0	0	0	9	0	0	3	0	0	0	1	0	1	23	0	0	0	0	0	0	34	6	0	0
297	21	0	12	0	0	0	0	0	0	0	0	0	17	0	7	7	0	0	0	0	0	4	0	0	0	0	0	0	14	0	0	0	0	0	0	0	3	3	13	0	0	0	0	0	0	29	14	0	0
298	19	0	12	1	0	1	1	1	0	0	0	0	13	0	5	1	0	0	0	0	0	1	0	6	0	0	0	0	8	0	0	1	0	0	0	4	0	0	12	0	0	0	0	0	0	27	6	0	0
299	23	0	16	0	0	1	1	0	0	0	0	0	19	1	6	2	0	1	0	0	0	2	0	6	0	0	0	0	11	0	0	0	0	0	0	5	1	0	17	0	0	0	0	0	0	39	8	0	0
300	22	0	15	0	0	0	0	0	0	0	0	0	22	0	7	0	0	0	0	0	0	3	0	2	0	0	0	0	8	0	0	3	0	0	0	2	2	0	19	0	0	0	0	0	0	22	7	0	0
301	12	0	12	1	0	0	0	1	0	0	0	0	17	0	4	3	0	0	0	1	0	1	0	0	0	0	0	0	9	0	1	0	0	0	0	0	3	0	16	0	0	0	0	0	0	12	7	0	0
302	19	0	12	0	0	0	0	0	0	0	0	0	18	0	2	3	0	0	0	0	0	1	0	0	0	0	0	0	6	0	0	0	0	0	0	0	0	2	17	0	0	0	0	0	0	35	5	0	0
303	16	0	12	0	0	0	0	0	0	0	0	1	18	0	1	4	0	0	0	0	0	3	0	0	0	0	0	0	7	0	0	0	0	0	0	0	0	1	15	0	0	0	0	4	0	13	5	0	0
304	12	0	6	0	0	0	0	0	0	0	0	0	13	0	2	3	0	0	0	0	0	5	0	0	0	0	0	0	5	0	0	2	0	1	0	0	0	1	7	0	0	0	0	0	0	12	5	0	0
305	27	0	22	0	0	0	1	0	0	0	0	2	22	2	4	0	2	2	0	0	0	0	0	4	0	0	0	0	9	0	0	0	0	0	0	4	2	0	22	0	0	0	0	0	0	27	4	0	0
306	28	0	22	0	0	0	0	0	0	0	0	0	28	2	4	0	0	2	0	0	0	6	0	2	0	0	0	0	8	0	0	0	0	0	0	0	0	0	22	0	0	0	0	0	0	60	4	0	0
307	11	0	6	0	0	0	0	0	0	0	0	0	25	1	1	2	0	1	0	0	0	17	0	0	0	0	0	0	5	0	0	1	0	0	0	0	0	1	8	0	0	0	0	0	0	11	3	0	0
308	11	0	8	0	0	1	0	0	0	0	0	0	25	0	2	1	0	0	0	0	0	17	0	3	0	0	0	0	3	0	0	1	0	0	0	2	0	0	8	0	0	0	0	0	0	11	3	0	0
309	10	0	8	0	0	0	0	0	0	0	0	0	12	0	4	1	0	0	0	0	0	3	0	2	0	0	0	0	5	0	0	2	0	0	0	0	2	0	9	0	0	0	0	0	0	18	5	0	0
310	23	0	20	0	0	0	0	0	0	0	0	0	24	1	5	2	0	1	0	0	0	1	0	3	0	0	0	0	8	0	0	1	0	0	0	2	1	0	23	0	0	0	0	0	0	23	7	0	0
311	35	0	9	1	0	0	0	1	0	0	0	0	35	0	3	8	0	0	0	1	0	25	0	1	0	0	0	0	12	0	0	3	0	0	0	1	0	7	10	0	0	0	2	3	0	69	11	0	0
312	28	0	21	0	0	1	0	0	0	0	0	0	25	1	7	2	0	1	0	0	0	4	0	7	0	0	0	0	10	0	0	0	0	0	0	6	1	0	21	0	0	0	0	0	0	28	9	0	0
313	18	0	6	0	0	0	0	0	0	0	0	0	12	1	7	0	0	1	0	0	0	6	0	0	0	0	0	0	8	0	0	1	0	0	0	0	6	5	6	0	0	0	0	0	0	35	7	0	0
314	23	0	20	0	0	1	0	0	0	0	0	0	22	0	2	2	0	0	0	0	0	2	0	3	0	0	0	0	4	0	0	1	0	0	0	2	0	0	20	0	0	0	0	0	0	23	4	0	0
315	24	0	18	0	0	0	1	0	0	0	0	0	20	1	5	1	0	1	0	0	0	2	0	5	0	0	0	0	8	0	0	2	0	0	0	4	0	0	18	0	0	0	0	0	0	40	6	0	0
316	23	0	15	1	0	0	0	1	0	0	0	0	24	1	5	2	0	1	0	0	0	5	0	2	0	0	0	0	9	0	0	0	0	0	0	2	1	0	19	0	0	0	0	0	0	23	7	0	0
317	18	0	16	0	0	0	0	0	0	0	0	0	22	2	3	1	0	2	0	0	0	5	0	2	0	0	0	0	6	0	0	2	0	0	0	2	1	0	17	0	0	0	0	0	0	34	4	0	0
318	37	0	28	0	0	1	0	0	0	0	0	0	34	0	5	3	0	0	0	0	0	4	0	4	0	0	0	0	8	0	0	1	0	0	0	1	0	1	30	0	0	0	0	0	0	70	8	0	0
319	23	0	20	0	0	1	0	0	0	0	0	0	23	2	2	2	0	2	0	0	0	3	0	3	0	0	0	0	7	0	0	1	0	0	0	2	0	0	20	0	0	0	0	0	0	23	4	0	0
320	15	0	6	0	0	0	0	0	0	0	0	0	19	0	2	5	0	0	0	0	0	7	0	0	0	0	0	0	7	0	0	3	0	0	0	0	0	7	12	0	0	0	0	0	0	23	7	0	0
321	23	0	20	0	0	1	0	0	0	0	0	0	25	0	2	4	0	0	0	0	0	2	0	3	0	0	0	0	6	0	0	1	0	0	0	2	0	0	23	0	0	0	0	0	0	23	6	0	0
322	17	0	15	0	0	0	0	0	0	0	0	0	21	0	5	4	0	0	0	1	0	3	0	2	0	0	0	0	10	0	1	2	0	0	0	2	3	0	18	0	0	0	0	0	0	17	9	0	0
323	17	0	0	0	0	0	0	0	0	0	0	0	45	0	0	3	0	0	0	1	0	40	0	0	0	0	0	0	3	0	0	6	0	0	0	0	0	6	5	0	0	0	2	0	0	43	3	0	0
324	23	0	17	0	0	0	1	0	0	0	0	0	18	2	5	0	0	2	0	0	0	1	0	5	0	0	0	0	8	0	0	1	0	0	0	5	1	0	17	0	0	0	0	0	0	39	5	0	0
325	22	0	17	0	0	0	1	0	0	0	0	0	19	0	8	4	0	0	0	0	0	1	0	4	0	0	0	0	13	0	0	0	0	0	0	4	1	0	18	0	0	0	0	0	0	22	12	0	0
326	21	0	15	0	0	0	0	0	0	0	0	0	19	0	2	1	0	0	0	0	0	3	0	1	0	0	0	0	5	0	0	1	0	0	0	0	0	1	16	0	0	0	0	0	0	29	3	0	0
327	14	0	7	0	0	1	0	0	0	0	0	0	15	0	4	4	0	0	0	0	0	7	0	3	0	0	0	0	8	0	0	2	0	0	0	2	0	1	8	0	0	0	0	4	0	11	8	0	0
328	22	0	16	0	0	0	0	0	0	0	0	0	18	0	7	1	0	0	0	0	0	2	0	6	0	0	0	1	9	0	0	1	0	0	0	6	0	0	16	0	0	0	0	0	0	22	8	0	0
329	23	0	18	1	0	0	0	1	0	0	0	0	24	4	2	4	0	4	0	1	0	4	0	0	0	0	0	0	11	0	0	1	0	0	0	0	0	0	20	0	0	0	1	0	0	23	6	0	0
330	23	0	20	3	0	1	0	0	3	0	0	0	25	1	3	3	0	1	0	0	0	4	0	3	0	0	0	0	11	0	0	1	0	0	0	2	1	0	21	0	0	0	1	0	0	23	6	0	0
331	17	0	14	0	0	1	0	0	0	0	0	1	16	0	3	3	1	0	0	1	0	2	0	3	0	0	0	0	7	0	0	1	0	0	0	2	1	0	14	0	0	0	0	0	1	17	6	0	0
332	17	0	9	0	0	0	0	0	0	0	0	0	20	2	3	4	0	2	0	0	0	5	0	2	0	0	0	0	9	0	0	4	0	0	0	2	2	1	15	0	0	0	0	0	0	17	7	0	0
333	22	0	15	0	0	0	1	0	0	0	0	0	27	1	2	8	0	1	0	0	0	8	0	1	0	0	0	0	12	1	0	3	0	1	0	0	0	4	18	0	0	0	0	0	0	22	10	0	0
334	34	0	24	3	0	0	0	0	3	0	0	0	32	0	7	1	0	0	0	0	0	7	0	4	0	0	0	0	11	1	0	0	1	1	0	0	1	1	24	0	0	0	1	0	0	42	8	0	0
335	16	0	6	0	0	0	0	0	0	0	0	0	19	0	2	3	0	0	0	0	0	12	0	0	0	0	0	0	5	0	0	0	0	0	0	0	1	3	7	0	0	0	1	0	0	30	5	0	0
336	11	0	10	0	0	0	0	0	0	0	0	0	14	2	3	3	0	2	0	0	0	2	0	1	0	0	0	0	8	0	0	2	0	0	0	1	2	0	12	0	0	0	0	0	0	11	6	0	0
337	12	0	5	0	0	0	0	0	0	0	0	1	12	0	2	2	1	0	0	1	0	5	0	1	0	0	0	0	5	0	0	1	0	0	0	0	0	4	7	0	0	0	0	0	0	12	4	0	0
338	21	0	16	0	0	0	1	0	0	0	0	0	17	1	5	1	0	1	0	0	0	1	0	4	0	0	0	1	9	0	0	0	0	0	0	2	0	0	16	0	0	0	0	0	0	29	6	0	0
339	20	0	15	0	0	0	1	0	0	0	0	0	17	0	4	3	0	0	0	0	0	2	0	4	0	0	0	0	9	0	0	1	0	0	0	4	0	0	15	0	0	0	0	0	0	28	7	0	0
340	11	0	6	0	0	0	0	0	0	0	0	0	20	1	1	2	0	1	0	0	0	10	0	0	0	0	0	0	5	0	0	0	0	0	0	0	0	1	10	0	0	0	0	0	0	11	3	0	0
341	16	0	15	3	0	0	0	0	3	0	0	0	18	2	1	3	0	2	0	1	0	2	0	1	0	0	0	0	9	0	0	0	0	0	0	0	0	0	16	0	0	0	1	0	0	24	4	0	0
342	27	0	20	0	0	0	0	0	0	0	0	0	25	3	5	2	0	3	0	0	0	2	0	3	0	0	0	1	10	0	0	1	1	1	0	2	0	1	22	0	0	0	0	0	0	35	7	0	0
343	17	0	14	1	0	0	0	1	0	0	0	0	17	2	5	1	0	2	0	0	0	2	0	3	0	0	0	1	10	0	0	1	0	0	0	3	1	0	15	0	0	0	0	0	0	17	6	0	0
344	46	0	28	0	0	2	0	0	0	0	0	0	39	0	8	4	0	0	0	2	0	11	0	6	0	0	0	0	12	0	0	0	0	0	0	4	0	0	28	0	0	0	0	0	2	46	12	0	0
345	21	0	12	0	0	0	0	0	0	0	0	0	22	0	2	5	0	0	0	0	0	7	0	0	0	0	0	0	7	0	0	2	0	0	0	0	0	0	15	0	0	0	0	0	0	29	7	0	0
346	20	0	16	0	0	0	1	0	0	0	0	0	21	0	5	3	0	0	0	0	0	5	0	3	0	0	0	0	9	0	0	3	0	0	0	3	0	0	16	0	0	0	0	0	0	28	8	0	0
347	18	0	12	0	0	0	0	0	0	0	0	0	22	0	2	7	0	0	0	0	0	8	0	0	0	0	0	0	10	0	0	2	0	0	0	0	0	4	14	0	0	0	0	0	0	18	9	0	0
348	34	0	16	0	0	2	0	0	0	0	0	0	29	0	8	4	0	0	0	2	0	13	0	6	0	0	0	0	12	0	0	2	0	0	0	4	0	0	16	0	0	0	0	0	2	34	12	0	0
349	22	0	20	2	0	0	0	2	0	0	0	0	22	2	6	1	0	2	0	0	0	0	0	2	0	0	0	0	11	2	0	0	0	2	0	0	3	0	20	0	0	0	0	0	0	30	7	0	0
350	21	0	17	0	0	0	1	0	0	0	0	0	19	0	4	3	0	0	0	0	0	1	0	3	0	0	0	0	9	0	0	0	0	0	0	2	1	0	18	0	0	0	0	0	0	29	7	0	0
351	12	0	6	0	0	0	0	0	0	0	0	0	13	0	2	3	0	0	0	0	0	1	0	0	0	0	0	0	6	0	1	0	0	0	0	0	2	1	12	0	0	0	0	0	0	12	5	0	0
352	39	0	24	0	0	0	0	0	0	0	0	1	37	0	9	3	1	0	0	0	0	12	0	4	0	0	0	0	14	0	0	4	1	0	0	0	1	2	25	0	0	0	0	0	0	47	12	0	0
353	11	0	8	0	0	0	0	0	0	0	0	0	11	0	4	2	0	0	0	0	0	3	0	3	0	0	0	1	7	0	0	2	0	0	0	3	0	0	8	0	0	0	0	0	0	11	6	0	0
354	45	0	29	0	0	1	0	0	0	0	0	0	40	0	9	4	0	0	0	0	0	10	0	5	0	0	0	0	14	0	0	3	1	0	0	0	1	2	30	0	0	0	0	0	0	53	13	0	0
355	38	0	15	2	0	0	0	2	0	0	0	0	38	0	3	8	0	0	0	1	0	22	0	1	0	0	0	0	13	0	0	3	0	0	0	0	0	6	16	0	0	0	2	0	0	75	11	0	0
356	37	0	28	0	0	1	0	0	0	0	0	0	33	0	6	4	0	0	0	0	0	3	0	4	0	0	0	0	10	0	0	0	0	0	0	1	0	1	30	0	0	0	0	0	0	70	10	0	0
357	16	0	15	0	0	0	0	0	0	0	0	0	16	0	2	0	0	0	0	0	0	0	0	1	0	0	0	0	2	0	0	0	0	0	0	0	0	0	16	0	0	0	0	0	0	24	2	0	0
358	22	0	9	0	0	0	0	0	0	0	0	0	19	1	6	3	0	1	0	0	0	6	0	2	0	0	0	0	10	0	0	3	0	0	0	2	1	2	13	0	0	0	0	0	0	22	9	0	0
359	23	0	18	1	0	0	0	1	0	0	0	0	24	3	2	3	0	3	0	1	0	4	0	0	0	0	0	0	9	0	0	1	0	0	0	0	0	0	20	0	0	0	1	0	0	23	5	0	0
360	23	0	21	0	0	0	1	0	0	0	0	0	24	0	3	0	0	0	0	0	0	0	0	1	0	0	0	0	4	0	0	0	0	0	0	1	1	0	24	0	0	0	0	0	0	23	3	0	0
361	25	0	12	0	0	0	0	0	0	0	0	0	24	1	6	3	0	1	0	0	0	8	0	0	0	0	0	0	11	0	0	0	0	2	0	0	2	7	14	0	0	0	0	0	0	42	9	0	0
362	12	0	12	0	0	0	0	0	0	0	0	0	18	2	1	2	0	2	0	1	0	5	0	0	0	0	0	0	5	0	0	1	0	0	0	0	1	0	13	0	0	0	0	0	0	12	3	0	0
363	18	0	6	0	0	0	0	0	0	0	0	1	19	0	1	6	0	0	0	0	0	9	0	0	0	0	0	0	8	0	0	3	0	0	0	0	1	4	10	0	0	0	1	0	0	34	7	0	0
364	17	0	13	0	0	0	0	0	0	0	0	0	18	1	6	3	0	1	0	0	0	3	0	4	0	0	0	1	10	1	0	2	0	1	0	2	0	0	14	0	0	0	0	0	0	17	9	0	0
365	33	0	26	0	1	0	0	0	0	0	0	0	30	0	6	2	0	0	0	1	0	3	0	2	0	0	0	0	9	0	0	0	0	0	0	0	3	1	27	0	0	0	0	0	1	41	8	0	0
366	12	0	12	0	0	0	0	0	0	0	0	1	17	0	4	3	1	0	0	1	0	1	0	0	0	0	0	0	9	0	1	0	0	0	0	0	3	0	16	0	0	0	0	0	0	12	7	0	0
367	49	0	35	0	0	2	0	0	0	0	0	0	40	1	8	4	0	1	0	0	0	5	0	8	0	0	0	0	14	0	0	0	1	0	0	2	0	0	35	0	0	0	0	0	0	65	12	0	0
368	19	0	16	0	0	0	0	0	0	0	0	0	21	0	0	4	0	0	0	1	0	2	0	0	0	0	0	0	4	0	0	2	0	0	0	0	0	1	19	0	0	0	0	0	1	36	4	0	0
369	31	0	27	0	0	0	0	0	0	0	0	0	28	1	4	1	0	1	0	0	0	1	0	4	0	0	0	0	6	0	0	1	0	0	0	1	2	0	27	0	0	0	0	0	0	47	5	0	0
370	15	0	10	0	0	0	0	0	0	0	0	0	17	0	5	2	0	0	0	0	0	5	0	0	0	0	0	1	8	0	1	2	0	0	0	0	3	1	12	0	0	0	0	0	0	23	7	0	0
371	23	0	13	0	0	0	0	0	0	0	0	0	19	0	6	0	0	0	0	0	0	6	0	4	0	0	0	0	7	0	0	1	0	0	0	3	0	0	13	0	0	0	0	0	0	23	6	0	0
372	21	0	15	0	0	0	0	0	0	0	0	0	19	0	2	1	0	0	0	1	0	2	0	2	0	0	0	0	3	0	0	0	0	0	0	2	1	2	17	0	0	0	0	0	1	29	3	0	0
373	16	0	8	0	0	0	1	0	0	0	0	0	18	0	5	3	0	0	0	0	0	9	0	2	0	0	0	0	9	0	0	3	0	0	0	2	2	1	9	0	0	0	1	0	0	16	8	0	0
374	29	0	22	0	0	1	1	0	0	0	0	0	23	0	5	1	0	0	0	0	0	1	0	6	0	0	0	0	7	0	0	1	0	0	0	4	0	0	22	0	0	0	0	0	0	45	6	0	0
375	21	0	11	0	0	0	0	0	0	0	0	0	19	0	5	1	0	0	0	0	0	8	0	4	0	0	0	0	6	0	0	2	0	0	0	3	0	0	11	0	0	0	0	0	0	29	6	0	0
376	28	0	20	0	0	0	2	0	0	0	0	0	23	0	8	4	0	0	0	0	0	3	0	6	0	0	0	0	16	0	0	1	0	0	0	4	0	0	20	0	0	0	0	0	0	28	12	0	0
377	16	0	0	0	0	0	0	0	0	0	0	0	45	0	4	0	0	0	0	0	0	45	0	0	4	0	0	0	4	0	0	2	0	0	0	0	0	0	0	0	0	0	0	0	0	30	4	0	0
378	23	0	21	0	0	0	1	0	0	0	0	0	24	1	3	4	0	1	0	2	0	2	0	1	0	0	0	0	9	0	0	2	0	0	0	1	0	0	22	0	0	0	0	0	2	23	7	0	0
379	23	0	14	1	0	0	0	1	0	0	0	0	23	0	6	0	0	0	0	0	0	8	0	3	0	0	0	0	9	0	0	2	0	0	0	3	0	0	15	0	0	0	0	0	0	23	6	0	0
380	12	0	6	0	0	0	0	0	0	0	0	0	13	0	1	4	0	0	0	0	0	4	0	0	0	0	0	0	6	0	0	1	0	0	0	0	0	0	9	0	0	0	0	0	0	29	5	0	0
381	26	0	14	0	0	1	1	0	0	0	0	0	20	0	5	3	0	0	0	0	0	6	0	5	0	0	0	0	9	0	0	2	0	0	0	2	0	0	14	0	0	0	0	0	0	34	8	0	0
382	17	0	15	0	0	0	0	0	0	0	0	0	18	0	4	3	0	0	0	0	0	2	0	2	0	0	0	0	7	0	0	2	0	0	0	2	0	0	16	0	0	0	0	0	0	17	7	0	0
383	34	0	24	3	0	0	0	0	3	0	0	0	30	0	8	1	0	0	0	0	0	5	0	4	0	0	0	0	12	1	0	0	1	1	0	0	1	0	24	0	0	0	1	0	0	42	9	0	0
384	18	0	12	0	0	0	0	0	0	0	0	0	23	0	0	5	0	0	0	0	0	7	0	0	0	0	0	0	5	0	0	3	0	0	0	0	0	3	16	0	0	0	0	0	0	18	5	0	0
385	28	0	21	0	0	0	1	0	0	0	0	0	26	1	3	5	0	1	0	0	0	0	0	1	0	0	0	0	12	0	0	0	0	0	0	1	1	0	26	0	0	0	0	0	0	28	8	0	0
386	9	0	6	0	0	0	1	0	0	0	0	0	9	0	4	2	0	0	0	0	0	2	0	2	0	0	0	2	7	0	0	2	0	0	0	0	0	0	7	0	0	0	0	0	0	17	6	0	0
387	38	0	32	0	0	0	0	0	0	0	0	1	36	4	4	2	1	3	0	0	0	3	0	2	0	0	0	0	11	0	0	0	0	0	0	0	1	2	33	0	0	0	0	4	0	43	6	0	0
388	28	0	18	3	0	0	0	0	3	0	0	0	27	0	8	1	0	0	0	0	0	8	0	4	0	0	0	0	12	1	0	2	1	1	0	0	1	0	18	0	0	0	1	0	0	36	9	0	0
389	20	0	15	0	0	1	0	0	0	0	0	1	21	0	0	5	0	0	0	0	0	5	0	1	0	0	0	0	6	0	0	2	0	0	0	0	0	2	16	0	0	0	1	0	0	37	5	0	0
390	23	0	14	1	0	1	0	1	0	0	0	0	22	0	2	5	0	0	0	0	0	8	0	3	0	0	0	0	8	0	0	1	0	0	0	2	0	1	14	0	0	0	0	0	0	23	7	0	0
391	22	0	21	0	0	1	0	0	0	0	0	0	25	0	1	3	0	0	0	0	0	1	0	1	0	0	0	0	4	0	0	1	0	0	0	0	1	0	24	0	0	0	0	0	0	30	4	0	0
392	20	0	12	0	0	0	1	0	0	0	0	0	16	1	3	1	0	1	0	0	0	3	0	2	0	0	0	0	7	0	0	1	0	0	0	1	0	1	13	0	0	0	0	0	0	28	4	0	0
393	34	0	16	0	0	2	0	0	0	0	0	0	31	0	8	6	0	0	0	2	0	13	0	6	0	0	0	0	14	0	0	2	0	0	0	4	0	0	18	0	0	0	0	0	2	34	14	0	0
394	22	0	18	0	0	0	0	0	0	0	0	0	20	2	6	6	0	2	0	0	0	2	0	4	0	0	0	1	17	0	0	0	0	0	0	4	2	0	18	0	0	0	0	0	0	22	12	0	0
395	20	0	12	0	0	0	0	0	0	0	0	1	18	0	5	1	1	0	0	0	0	3	0	0	0	0	0	0	8	0	1	0	0	0	0	0	3	1	15	0	0	0	0	0	0	28	6	0	0
396	34	0	32	0	0	2	0	0	0	0	0	0	34	0	0	6	0	0	0	0	0	2	0	2	0	0	0	0	6	0	0	0	0	0	0	0	0	0	32	0	0	0	0	0	0	68	6	0	0
397	23	0	20	0	0	1	0	0	0	0	0	0	25	0	2	5	0	0	0	1	0	2	0	3	0	0	0	0	7	0	0	1	0	0	0	2	0	0	23	0	0	0	0	0	1	23	7	0	0
398	27	0	23	0	0	1	0	0	0	0	0	0	25	0	3	2	0	0	0	0	0	2	0	4	0	0	0	0	5	0	0	1	0	0	0	2	0	0	23	0	0	0	0	0	0	35	5	0	0
399	32	0	23	1	0	0	1	1	0	0	0	0	31	0	3	2	0	0	0	0	0	5	0	2	0	0	0	0	7	0	0	2	0	0	0	2	1	1	26	0	0	0	0	0	0	65	5	0	0
400	24	0	18	0	0	0	0	0	0	0	0	0	29	0	2	8	0	0	0	2	0	9	0	0	0	0	0	0	10	0	0	5	0	0	0	0	0	2	20	0	0	0	0	0	2	24	10	0	0
401	28	0	20	0	0	0	0	0	0	0	0	0	23	2	10	0	0	2	0	0	0	3	0	8	0	0	0	2	14	0	0	1	0	0	0	6	0	0	20	0	0	0	0	0	0	28	10	0	0
402	26	0	12	0	0	0	0	0	0	0	0	1	23	0	6	2	1	0	0	0	0	8	0	0	0	0	0	0	10	0	1	0	0	0	0	0	2	1	15	0	0	0	0	0	0	34	8	0	0
403	16	0	4	0	0	0	0	0	0	0	0	0	20	0	3	1	0	0	0	0	0	13	0	2	0	0	0	0	4	0	0	3	0	0	0	0	1	2	7	0	0	0	2	0	0	24	4	0	0
404	29	0	23	1	0	0	1	1	0	0	0	0	24	0	5	0	0	0	0	0	0	1	0	5	0	0	0	0	7	0	0	1	0	0	0	5	1	0	23	0	0	0	0	0	0	45	5	0	0
405	26	0	24	0	0	2	0	0	0	0	0	0	24	2	0	4	0	2	0	0	0	0	0	2	0	0	0	0	6	0	0	0	0	0	0	0	0	0	24	0	0	0	0	0	0	42	4	0	0
406	5	0	3	0	2	0	0	0	0	0	0	0	9	0	2	2	0	0	0	0	0	5	0	2	0	0	0	0	6	0	0	3	0	0	0	2	0	0	4	0	0	0	0	0	0	5	4	0	0
407	18	0	6	0	0	0	0	0	0	0	0	1	18	0	1	6	0	0	0	1	0	8	0	0	0	0	0	0	8	0	0	2	0	0	0	0	1	4	10	0	0	0	1	0	0	34	7	0	0
408	19	0	16	0	0	0	0	0	0	0	0	0	21	0	0	4	0	0	0	1	0	2	0	0	0	0	0	0	4	0	0	2	0	0	0	0	0	1	19	0	0	0	0	0	0	36	4	0	0
409	26	0	17	0	0	1	0	0	0	0	0	0	25	1	3	4	0	0	0	0	0	6	0	4	0	0	0	0	8	0	0	2	0	0	0	3	0	0	19	0	0	0	0	0	0	42	7	0	0
410	15	0	6	0	0	0	0	0	0	0	0	0	16	0	1	4	0	0	0	0	0	7	0	0	0	0	0	0	5	0	0	1	0	0	0	0	0	0	9	0	0	0	0	0	0	23	5	0	0
411	21	0	15	0	0	0	0	0	0	0	0	0	20	0	4	1	0	0	0	0	0	2	0	2	0	0	0	1	5	0	0	1	0	1	0	2	1	0	17	0	0	0	1	0	0	61	5	0	0
412	10	0	8	0	0	0	0	0	0	0	0	0	12	0	4	2	0	0	0	0	0	3	0	2	0	0	0	1	6	0	0	2	0	0	0	0	1	0	9	0	0	0	0	0	0	18	6	0	0
413	23	0	6	0	0	0	0	0	0	0	0	0	33	0	2	0	0	0	0	0	0	27	0	0	0	0	0	0	2	0	0	6	0	0	0	0	0	6	6	0	0	0	2	0	0	49	2	0	0
414	17	0	6	1	0	0	0	1	0	0	0	0	15	0	3	6	0	0	0	1	0	7	0	0	0	0	0	0	10	0	0	0	0	0	0	0	1	1	8	0	0	0	0	0	0	17	9	0	0
415	16	0	7	0	0	0	0	0	0	0	0	0	14	0	5	1	0	0	0	0	0	6	0	3	0	0	0	0	6	1	0	2	0	1	0	3	1	0	7	0	0	0	0	0	0	16	6	0	0
416	45	0	29	0	0	1	0	0	0	0	0	0	41	0	9	6	0	0	0	1	0	10	0	5	0	0	0	0	16	0	0	3	1	0	0	0	1	2	31	0	0	0	0	0	0	53	15	0	0
417	11	0	8	0	0	1	0	0	0	0	0	0	18	0	3	1	0	0	0	0	0	8	0	3	0	0	0	0	4	0	0	0	0	0	0	2	1	0	10	0	0	0	0	0	0	11	4	0	0
418	10	0	9	6	0	0	0	0	6	0	0	0	15	0	4	1	0	0	0	0	0	5	0	1	0	0	0	0	12	0	1	1	0	0	0	0	3	0	10	0	0	0	2	0	0	18	5	0	0
419	9	0	7	0	0	0	1	0	0	0	0	0	13	0	4	1	0	0	0	0	0	2	0	1	0	0	0	0	6	0	0	2	0	1	0	1	1	0	10	0	0	0	0	0	0	17	5	0	0
420	17	0	12	0	0	0	0	0	0	0	0	0	17	1	2	3	0	1	0	1	0	1	0	0	0	0	0	0	7	0	0	1	0	0	0	0	1	0	16	0	0	0	0	0	1	17	5	0	0
421	22	0	14	0	0	0	0	0	0	0	0	0	21	1	6	3	0	0	0	1	0	4	0	2	0	0	0	0	11	0	1	2	0	0	0	0	0	1	17	0	0	0	0	0	1	30	9	0	0
422	25	0	21	0	0	0	0	0	0	0	0	0	23	0	4	2	0	0	0	1	0	1	0	4	0	0	0	0	6	0	0	0	0	0	0	3	0	0	22	0	0	0	0	0	0	42	6	0	0
423	28	0	26	0	0	0	0	0	0	0	0	0	29	0	4	2	0	0	0	0	0	2	0	2	0	0	0	0	6	0	0	2	1	0	0	0	2	0	27	0	0	0	0	0	0	36	6	0	0
424	19	0	13	0	0	0	1	0	0	0	0	0	16	0	2	1	0	0	0	0	0	3	0	1	0	0	0	0	4	0	0	0	0	0	0	1	1	1	13	0	0	0	0	0	0	35	3	0	0
425	17	0	14	0	0	1	0	0	0	0	0	0	17	1	2	2	0	1	0	0	0	3	0	3	0	0	0	0	6	0	0	1	0	0	0	2	0	0	14	0	0	0	0	0	0	17	4	0	0
426	22	0	18	0	0	0	0	0	0	0	0	0	22	0	7	2	0	0	0	0	0	3	0	4	0	0	0	0	9	1	0	2	1	1	0	0	2	0	18	0	0	0	0	0	0	30	9	0	0
427	23	0	20	3	0	1	0	0	3	0	0	0	23	1	3	2	0	1	0	0	0	3	0	3	0	0	0	0	10	0	0	0	0	0	0	2	1	0	20	0	0	0	1	0	0	23	5	0	0
428	22	0	21	0	0	1	0	0	0	0	0	0	25	0	1	5	0	0	0	1	0	2	0	1	0	0	0	0	6	0	0	0	0	0	0	0	1	0	23	0	0	0	0	0	0	30	6	0	0
429	20	0	18	0	0	0	0	0	0	0	0	0	22	1	3	3	0	1	0	1	0	3	0	2	0	0	0	0	7	0	0	1	0	0	0	0	1	0	19	0	0	0	0	0	0	37	6	0	0
430	26	0	17	0	0	1	0	0	0	0	0	0	25	1	3	4	0	0	0	0	0	6	0	4	0	0	0	0	8	0	0	2	0	0	0	3	0	0	19	0	0	0	0	0	0	42	7	0	0
431	17	0	12	0	0	0	0	0	0	0	0	0	15	3	3	1	0	3	0	0	0	0	0	0	0	0	0	0	8	0	1	0	0	0	0	0	1	0	15	0	0	0	0	0	0	17	4	0	0
432	26	0	24	0	0	2	0	0	0	0	0	0	26	0	0	6	0	0	0	0	0	2	0	2	0	0	0	0	6	0	0	2	0	0	0	0	0	0	24	0	0	0	0	0	0	42	6	0	0
433	23	0	21	0	0	0	1	0	0	0	0	0	24	0	3	4	0	0	0	2	0	2	0	1	0	0	0	0	8	0	0	2	0	0	0	1	0	0	22	0	0	0	0	0	2	23	7	0	0
434	11	0	6	1	0	0	0	1	0	0	0	0	10	0	1	1	0	0	0	0	0	0	0	0	0	0	0	0	5	0	1	0	0	0	0	0	1	0	10	0	0	0	0	0	0	11	2	0	0
435	26	0	16	0	0	0	0	0	0	0	0	0	26	1	6	4	0	1	0	0	0	6	0	2	0	0	0	0	11	0	0	2	0	0	0	0	3	1	20	0	0	0	1	0	0	42	10	0	0
436	32	0	25	0	0	0	1	0	0	0	0	0	29	0	4	2	0	0	0	0	0	2	0	1	0	0	0	0	7	0	0	0	0	0	0	1	1	0	27	0	0	0	1	0	0	40	6	0	0
437	26	0	22	2	0	0	1	2	0	0	0	0	24	0	5	3	0	0	0	0	0	2	0	3	0	0	0	0	11	0	0	1	0	0	0	3	1	0	22	0	0	0	0	0	0	34	8	0	0
438	23	0	17	0	0	1	1	0	0	0	0	0	19	0	6	3	0	0	0	0	0	1	0	5	0	0	0	0	11	0	0	0	0	1	0	4	0	0	17	0	0	0	0	0	0	39	9	0	0
439	15	0	13	0	0	1	0	0	0	0	0	1	15	1	4	1	1	1	0	0	0	0	0	2	0	0	0	0	7	0	0	0	0	1	0	1	1	0	14	0	0	0	0	0	0	23	5	0	0
440	24	0	12	0	0	0	0	0	0	0	0	0	34	0	4	8	0	0	0	0	0	14	0	0	0	0	0	0	14	0	2	6	0	0	0	0	4	2	20	0	0	0	0	0	0	24	12	0	0
441	10	0	9	6	0	0	0	0	6	0	0	0	17	0	4	1	0	0	0	0	0	7	0	1	0	0	0	0	11	0	0	1	0	0	0	0	3	0	10	0	0	0	2	0	0	18	5	0	0
442	18	0	12	0	0	0	0	0	0	0	0	0	17	0	2	3	0	0	0	0	0	2	0	0	0	0	0	0	6	0	0	0	0	0	0	0	1	0	15	0	0	0	0	0	0	35	5	0	0
443	21	0	12	0	0	0	0	0	0	0	0	0	19	0	1	4	0	0	0	0	0	6	0	0	0	0	0	0	5	0	0	1	0	0	0	0	0	1	13	0	0	0	0	0	0	29	5	0	0
444	24	0	16	0	0	0	0	0	0	0	0	0	23	1	1	1	0	1	0	0	0	4	0	0	0	0	0	0	3	0	0	0	0	0	0	0	1	1	19	0	0	0	0	0	0	49	2	0	0
445	22	0	21	0	0	1	0	0	0	0	0	0	24	0	1	3	0	0	0	0	0	2	0	1	0	0	0	0	4	0	0	0	0	0	0	0	1	0	22	0	0	0	0	0	0	30	4	0	0
446	12	0	6	0	0	0	0	0	0	0	0	0	13	1	1	1	0	0	0	0	0	6	0	0	0	0	0	0	3	0	0	2	0	0	0	0	0	1	7	0	0	0	0	0	0	12	2	0	0
447	23	0	17	1	0	0	1	1	0	0	0	0	18	0	6	2	0	0	0	0	0	1	0	5	0	0	0	0	10	0	0	1	0	0	0	5	1	0	17	0	0	0	0	0	0	39	8	0	0
448	19	0	12	0	0	0	0	0	0	0	0	0	15	1	5	1	0	1	0	0	0	3	0	4	0	0	0	0	8	0	0	2	0	0	0	4	1	1	12	0	0	0	0	0	0	27	6	0	0
449	26	0	19	0	0	0	0	0	0	0	0	0	24	0	3	1	0	0	0	0	0	3	0	3	0	0	0	0	5	0	0	0	0	0	0	0	2	0	21	0	0	0	0	0	0	42	4	0	0
450	26	0	18	0	0	1	0	0	0	0	0	0	24	0	5	2	0	0	0	0	0	3	0	3	0	0	0	0	8	0	0	2	0	0	0	2	1	0	21	0	0	0	0	0	0	34	7	0	0
451	16	0	8	0	0	0	2	0	0	0	0	0	18	0	2	7	0	0	0	0	0	8	0	0	0	0	0	0	12	0	0	2	0	0	0	0	0	4	10	0	0	0	0	0	0	16	9	0	0
452	12	0	10	0	0	0	0	0	0	0	0	0	15	0	4	1	0	0	0	0	0	4	0	2	0	0	0	0	6	1	0	4	0	1	0	0	0	0	10	0	0	0	0	0	0	12	5	0	0
453	19	0	17	6	0	0	0	0	6	0	0	0	21	0	4	0	0	0	0	0	0	3	0	2	0	0	0	0	10	0	0	1	0	0	0	1	2	0	18	0	0	0	2	0	0	35	4	0	0
454	17	0	15	0	0	0	0	0	0	0	0	0	18	1	2	1	0	1	0	0	0	2	0	2	0	0	0	0	5	0	0	2	0	0	0	2	0	0	16	0	0	0	0	0	0	17	3	0	0
455	21	0	18	0	0	0	1	0	0	0	0	0	22	0	4	3	0	0	0	0	0	2	0	2	0	0	0	1	9	0	0	1	0	0	0	0	1	0	20	0	0	0	0	0	0	29	7	0	0
456	38	0	31	0	0	0	0	0	0	0	0	0	35	0	7	3	0	0	0	0	0	1	0	5	0	0	0	0	10	0	0	1	0	0	0	4	2	0	34	0	0	0	0	0	0	71	10	0	0
457	18	0	12	0	0	0	0	0	0	0	0	0	20	0	2	3	0	0	0	1	0	7	0	0	0	0	0	0	5	0	0	3	0	0	0	0	0	2	13	0	0	0	0	0	0	18	5	0	0
458	17	0	14	0	0	1	0	0	0	0	0	0	18	0	4	4	0	0	0	0	0	2	0	3	0	0	0	0	9	1	0	1	0	1	0	0	2	0	15	0	0	0	0	0	0	17	8	0	0
459	22	0	21	1	0	0	0	1	0	0	0	0	23	0	3	3	0	0	0	1	0	1	0	1	0	0	0	0	7	0	0	1	0	0	0	0	2	0	22	0	0	0	0	0	1	30	6	0	0
460	21	0	15	0	0	0	0	0	0	0	0	0	20	0	4	2	0	0	0	0	0	2	0	2	0	0	0	1	6	0	0	1	1	1	0	2	1	1	17	0	0	0	0	0	0	29	6	0	0
461	19	0	16	0	0	0	0	0	0	0	0	0	22	0	0	4	0	0	0	0	0	3	0	0	0	0	0	0	4	0	0	3	0	0	0	0	0	1	19	0	0	0	0	0	0	36	4	0	0
462	17	0	12	1	0	0	0	1	0	0	0	0	16	2	2	1	0	2	0	0	0	0	0	0	0	0	0	0	7	0	0	0	0	0	0	0	1	0	16	0	0	0	0	0	0	17	3	0	0
463	12	0	10	0	0	0	0	0	0	0	0	0	12	1	5	1	0	1	0	0	0	1	0	2	0	0	0	1	7	1	0	1	0	1	0	0	1	0	10	0	0	0	0	0	0	12	6	0	0
464	12	0	0	0	0	0	0	0	0	0	0	0	20	0	0	3	0	0	0	1	0	16	0	0	0	0	0	0	3	0	0	3	0	0	0	0	0	4	4	0	0	0	2	0	0	30	3	0	0
465	16	0	15	10	0	0	0	0	10	0	0	0	20	0	3	1	0	0	0	0	0	4	0	1	0	0	0	0	14	0	0	0	0	0	0	0	1	0	16	0	0	0	3	0	0	24	4	0	0
466	22	0	21	1	0	1	0	1	0	0	0	0	24	0	1	3	0	0	0	0	0	0	0	1	0	0	0	0	5	0	0	0	0	0	0	0	1	0	24	0	0	0	0	0	0	30	4	0	0
467	25	0	15	2	0	0	0	2	0	0	0	0	26	0	5	4	0	0	0	1	0	8	0	1	0	0	0	0	11	0	0	0	0	0	0	1	1	1	18	0	0	0	0	3	0	30	9	0	0
468	16	0	11	0	0	0	1	0	0	0	0	0	12	0	4	0	0	0	0	0	0	1	0	4	0	0	0	0	5	0	0	1	0	0	0	3	0	0	11	0	0	0	0	0	0	41	4	0	0
469	22	0	17	0	0	0	1	0	0	0	0	0	21	0	5	3	0	0	0	0	0	2	0	4	0	0	0	0	10	0	0	2	1	0	0	4	0	0	19	0	0	0	0	0	0	22	8	0	0
470	16	0	7	0	0	0	1	0	0	0	0	0	18	2	3	4	0	2	0	0	0	5	0	2	0	0	0	0	10	0	0	4	0	0	0	2	2	1	13	0	0	0	0	0	0	16	7	0	0
471	30	0	26	0	0	0	0	0	0	0	0	0	26	1	5	0	0	1	0	0	0	0	0	4	0	0	0	1	6	0	0	0	0	0	0	3	2	0	26	0	0	0	0	0	0	46	5	0	0
472	20	0	12	0	0	0	0	0	0	0	0	0	20	1	4	2	0	1	0	0	0	8	0	3	0	0	0	0	7	0	0	4	0	0	0	1	1	2	12	0	0	0	1	0	0	54	6	0	0
473	27	0	11	0	0	0	0	0	0	0	0	0	23	0	6	2	0	0	0	0	0	12	0	4	0	0	0	0	8	0	0	2	0	0	0	3	0	1	11	0	0	0	0	0	0	35	8	0	0
474	11	0	6	0	0	0	0	0	0	0	0	0	13	1	2	1	0	1	0	0	0	5	0	0	0	0	0	0	5	0	0	2	0	0	0	0	1	1	8	0	0	0	0	0	0	11	3	0	0
475	10	0	9	3	0	0	0	0	3	0	0	0	16	0	1	3	0	0	0	0	0	4	0	1	0	0	0	0	7	0	0	1	0	2	0	0	0	0	10	0	0	0	1	0	0	18	4	0	0
476	35	0	27	0	0	0	1	0	0	0	0	0	35	1	3	1	0	1	0	0	0	8	0	1	0	0	0	0	6	0	0	1	0	0	0	1	0	0	27	0	0	0	0	0	0	35	4	0	0
477	26	0	24	0	0	0	0	0	0	0	0	0	27	2	4	5	0	2	0	1	0	2	0	2	0	0	0	0	12	0	0	0	0	0	0	0	2	0	25	0	0	0	0	0	0	43	9	0	0
478	36	0	25	0	0	0	1	0	0	0	0	0	39	3	4	3	0	3	0	0	0	8	0	2	0	0	0	0	11	1	0	4	0	1	0	2	0	3	30	0	0	0	1	4	0	41	7	0	0
479	16	0	15	0	0	1	0	0	0	0	0	1	20	0	1	3	1	0	0	0	0	5	0	1	0	0	0	0	5	0	0	2	0	0	0	0	0	0	15	0	0	0	0	0	0	24	4	0	0
480	22	0	21	0	0	1	0	0	0	0	0	0	24	1	1	3	0	1	0	0	0	0	0	1	0	0	0	0	5	0	0	0	0	0	0	0	1	0	24	0	0	0	0	0	0	30	4	0	0
481	23	0	15	1	0	0	0	1	0	0	0	0	20	1	4	1	0	1	0	0	0	4	0	2	0	0	0	0	7	0	0	0	0	0	0	2	1	0	16	0	0	0	0	0	0	23	5	0	0
482	23	0	6	0	0	0	0	0	0	0	0	0	33	0	2	1	0	0	0	0	0	26	0	0	0	0	0	0	3	0	0	6	0	0	0	0	0	6	7	0	0	0	2	0	0	49	3	0	0
483	10	0	6	0	0	0	0	0	0	0	0	1	19	0	1	4	0	0	0	0	0	12	0	0	0	0	0	0	7	0	0	6	0	0	0	0	0	1	7	0	0	0	0	4	0	7	5	0	0
484	9	0	0	0	0	0	0	0	0	0	0	0	9	0	2	4	0	0	0	1	0	6	0	0	0	0	0	0	6	0	0	0	0	0	0	0	1	2	3	0	0	0	0	0	0	17	6	0	0
485	15	0	13	4	0	0	0	1	3	0	0	0	18	0	2	3	0	0	0	0	0	3	0	2	0	0	0	0	9	0	0	1	0	0	0	1	0	0	15	0	0	0	1	0	0	23	5	0	0
486	18	0	16	3	0	0	0	0	3	0	0	0	25	1	3	2	0	1	0	0	0	8	0	2	0	0	0	0	9	0	0	2	0	0	0	2	2	0	17	0	0	0	1	0	0	34	5	0	0
487	19	0	13	1	0	0	1	1	0	0	0	0	16	0	2	1	0	0	0	0	0	3	0	1	0	0	0	0	5	0	0	0	0	0	0	1	1	1	13	0	0	0	0	0	0	35	3	0	0
488	28	0	20	0	0	0	1	0	0	0	0	0	30	0	3	6	0	0	0	1	0	9	0	3	0	0	0	0	10	0	0	3	0	0	0	1	1	0	21	0	0	0	0	0	0	53	9	0	0
489	22	0	12	0	0	0	0	0	0	0	0	0	23	0	1	1	0	0	0	1	0	11	0	0	0	0	0	0	2	0	0	0	0	0	0	0	1	3	12	0	0	0	1	0	1	36	2	0	0
490	20	0	12	0	0	0	0	0	0	0	0	0	24	0	4	8	0	0	0	1	0	6	0	0	0	0	0	0	14	0	0	1	0	0	0	0	3	2	18	0	0	0	0	4	0	25	12	0	0
491	21	0	16	0	0	0	1	0	0	0	0	0	18	1	5	3	0	1	0	0	0	2	0	4	0	0	0	1	11	0	0	2	0	0	0	2	0	0	16	0	0	0	0	0	0	29	8	0	0
492	30	0	26	0	0	0	0	0	0	0	0	0	27	0	5	0	0	0	0	0	0	1	0	4	0	0	0	1	5	0	0	1	0	0	0	3	2	0	26	0	0	0	0	0	0	46	5	0	0
493	22	0	18	0	0	1	0	0	0	0	0	0	20	2	4	7	0	2	0	0	0	2	0	4	0	0	0	0	16	0	0	0	0	0	0	3	2	0	18	0	0	0	0	0	0	22	11	0	0
494	28	0	21	0	0	0	1	0	0	0	0	0	23	0	7	0	0	0	0	0	0	2	0	6	0	0	0	0	9	0	0	1	0	0	0	5	1	0	21	0	0	0	0	0	0	28	7	0	0
495	21	0	17	0	0	1	0	0	0	0	0	0	18	1	3	3	0	1	0	0	0	1	0	4	0	0	0	0	7	0	0	0	0	0	0	3	1	0	17	0	0	0	0	0	0	29	6	0	0
496	21	0	8	0	0	0	0	0	0	0	0	0	20	0	4	0	0	0	0	0	0	12	0	3	0	0	0	0	5	0	0	1	0	0	0	3	1	3	8	0	0	0	1	0	0	35	4	0	0
497	29	0	23	1	0	0	1	1	0	0	0	0	24	0	6	3	0	0	0	0	0	1	0	5	0	0	0	0	11	0	0	1	0	0	0	5	1	0	23	0	0	0	0	0	0	45	9	0	0
498	15	0	12	6	0	0	0	0	6	0	0	0	15	0	5	0	0	0	0	0	0	2	0	3	0	0	0	0	11	0	0	0	0	0	0	2	2	0	13	0	0	0	2	0	0	23	5	0	0
499	22	0	18	0	0	0	0	0	0	0	0	0	19	1	5	1	0	1	0	0	0	0	0	4	0	0	0	0	7	0	0	0	0	0	0	4	3	0	19	0	0	0	0	0	0	22	6	0	0
500	28	0	20	0	0	0	0	0	0	0	0	0	24	0	7	4	0	0	0	1	0	2	0	3	0	0	0	0	12	0	0	1	0	0	0	2	1	1	22	0	0	0	0	0	0	52	11	0	0
501	23	0	21	0	0	0	1	0	0	0	0	0	24	1	1	2	0	1	0	0	0	3	0	1	0	0	0	0	5	0	0	1	0	0	0	1	0	0	21	0	0	0	0	0	0	23	3	0	0
502	17	0	12	0	0	0	0	0	0	0	0	1	19	0	1	4	0	0	0	0	0	3	0	0	0	0	0	0	6	0	0	0	0	0	0	0	1	1	16	0	0	0	0	0	0	17	5	0	0
503	34	0	23	3	0	0	0	0	3	0	0	0	31	0	8	1	0	0	0	0	0	7	0	5	0	0	0	0	12	1	0	0	1	1	0	0	1	1	23	0	0	0	1	0	0	42	9	0	0
504	10	0	0	0	0	0	0	0	0	0	0	0	15	0	0	2	0	0	0	1	0	12	0	0	0	0	0	0	2	0	0	4	0	0	0	0	0	5	3	0	0	0	1	0	0	18	2	0	0
505	33	0	14	0	0	0	0	0	0	0	0	0	30	0	6	1	0	0	0	1	0	15	0	3	0	0	0	0	8	0	0	0	0	0	0	3	0	3	15	0	0	0	1	0	1	47	7	0	0
506	9	0	6	0	0	0	1	0	0	0	0	0	8	0	3	2	0	0	0	0	0	1	0	2	0	0	0	1	6	0	0	1	0	0	0	0	1	0	7	0	0	0	0	0	0	17	5	0	0
507	14	0	6	0	0	0	0	0	0	0	0	0	20	0	0	3	0	0	0	1	0	12	0	0	0	0	0	0	3	0	0	5	0	0	0	0	0	1	8	0	0	0	2	0	1	31	3	0	0
508	21	0	14	1	0	0	0	1	0	0	0	0	19	2	5	0	0	2	0	0	0	4	0	3	0	0	0	0	9	0	0	3	0	0	0	3	1	0	15	0	0	0	0	0	0	29	5	0	0
509	15	0	8	0	0	1	0	0	0	0	0	0	12	0	4	4	0	0	0	0	0	1	0	3	0	0	0	1	8	0	0	0	0	1	0	0	2	1	10	0	0	0	0	0	0	23	8	0	0
510	21	0	12	0	0	0	1	0	0	0	0	0	19	1	5	2	0	1	0	1	0	6	0	2	0	0	0	0	9	0	0	0	0	0	0	1	1	0	13	0	0	0	0	0	0	29	7	0	0
511	33	0	16	0	0	0	1	0	0	0	0	0	34	0	9	2	0	0	0	0	0	16	0	4	0	0	0	0	12	0	0	5	0	0	0	1	3	4	18	0	0	0	0	0	0	41	11	0	0
512	23	0	20	0	0	1	0	0	0	0	0	0	24	1	2	5	0	1	0	0	0	4	0	3	0	0	0	0	8	0	0	3	0	0	0	2	0	0	20	0	0	0	0	0	0	23	7	0	0
513	26	0	20	0	0	1	0	0	0	0	0	0	26	0	3	4	0	0	0	1	0	4	0	1	0	0	0	0	7	0	0	2	0	0	0	0	1	1	22	0	0	0	0	0	1	34	7	0	0
514	31	0	22	0	0	0	0	0	0	0	0	0	29	1	7	2	0	1	0	0	0	6	0	4	0	0	0	0	10	0	0	0	0	0	0	4	3	1	23	0	0	0	0	0	0	39	9	0	0
515	23	0	21	0	0	1	0	0	0	0	0	0	31	0	3	8	0	0	0	3	0	3	0	2	0	0	0	0	12	0	0	3	0	0	0	1	1	0	28	0	0	0	0	0	2	23	11	0	0
516	25	0	18	0	0	0	0	0	0	0	0	0	23	0	4	3	0	0	0	0	0	4	0	0	0	0	0	0	7	0	0	1	0	0	0	0	1	2	19	0	0	0	0	0	0	42	7	0	0
517	19	0	11	0	0	0	0	0	0	0	0	0	14	0	6	1	0	0	0	0	0	2	0	5	0	0	0	0	7	0	0	1	0	0	0	5	1	0	12	0	0	0	0	0	0	27	7	0	0
518	15	0	14	0	0	1	0	0	0	0	0	0	16	0	1	7	0	0	0	2	0	1	0	1	0	0	0	0	9	0	0	1	0	0	0	0	1	0	15	0	0	0	0	0	1	23	8	0	0
519	35	0	31	0	0	0	0	0	0	0	0	2	32	1	4	0	2	1	0	0	0	1	0	4	0	0	0	0	7	0	0	0	0	0	0	4	2	0	31	0	0	0	0	0	0	51	4	0	0
520	14	0	10	0	0	0	0	0	0	0	0	0	10	0	6	0	0	0	0	0	0	0	0	4	0	0	0	1	6	0	0	0	0	0	0	4	3	0	10	0	0	0	0	0	0	22	6	0	0
521	22	0	19	0	0	1	0	0	0	0	0	0	20	1	3	2	0	1	0	0	0	0	0	3	0	0	0	0	6	0	0	0	0	0	0	2	2	0	20	0	0	0	0	0	0	22	5	0	0
522	16	0	15	3	0	0	0	0	3	0	0	0	19	0	2	3	0	0	0	1	0	2	0	1	0	0	0	0	8	1	0	0	0	1	0	0	0	0	16	0	0	0	1	0	0	24	5	0	0
523	6	0	3	0	0	0	0	0	0	0	0	0	4	0	5	1	0	0	0	0	0	1	0	3	0	0	0	2	6	0	0	1	0	0	0	0	0	0	3	0	0	0	0	0	0	6	6	0	0
524	15	0	13	0	0	0	0	0	0	0	0	0	18	1	2	5	0	1	0	0	0	2	0	2	0	0	0	0	8	0	0	2	0	0	0	1	0	0	16	0	0	0	0	0	0	23	7	0	0
525	23	0	20	1	0	1	0	1	0	0	0	0	22	0	2	2	0	0	0	0	0	2	0	3	0	0	0	0	5	0	0	1	0	0	0	2	0	0	20	0	0	0	0	0	0	23	4	0	0
526	32	0	24	0	0	0	0	0	0	0	0	0	30	0	3	4	0	0	0	0	0	2	0	0	0	0	0	0	7	0	0	0	0	0	0	0	0	0	28	0	0	0	1	0	0	40	7	0	0
527	15	0	12	0	0	0	0	0	0	0	0	0	19	0	4	4	0	0	0	1	0	2	0	0	0	0	0	0	9	0	1	0	0	0	0	0	3	0	17	0	0	0	0	0	0	23	8	0	0
528	25	0	18	0	0	1	0	0	0	0	0	0	21	0	6	3	0	0	0	0	0	3	0	7	0	0	0	0	10	0	0	2	0	0	0	2	1	0	18	0	0	0	0	0	0	41	9	0	0
529	25	0	22	2	0	1	0	2	0	0	0	0	22	0	3	1	0	0	0	0	0	0	0	3	0	0	0	0	6	0	0	0	0	0	0	1	1	0	22	0	0	0	0	0	0	42	4	0	0
530	16	0	15	0	0	1	0	0	0	0	0	1	16	0	0	4	1	0	0	1	0	1	0	1	0	0	0	0	5	0	0	0	0	0	0	0	0	0	15	0	0	0	0	0	1	24	4	0	0
531	46	0	18	0	0	0	0	0	0	0	0	0	54	0	4	4	0	0	0	0	0	22	0	0	0	0	0	0	8	2	0	8	0	2	0	0	0	2	30	0	0	0	4	0	0	78	8	0	0
532	12	0	10	0	0	0	0	0	0	0	0	0	13	0	3	2	0	0	0	1	0	2	0	2	0	0	0	0	6	1	0	2	0	1	0	0	0	0	10	0	0	0	0	0	1	12	5	0	0
533	18	0	5	0	0	0	0	0	0	0	0	0	21	1	2	8	0	0	0	1	0	11	0	1	0	0	0	0	11	0	0	5	0	0	0	0	1	4	10	0	0	0	1	0	0	34	10	0	0
534	28	0	21	0	0	0	0	0	0	0	0	0	25	2	7	1	0	2	0	0	0	4	0	7	0	0	0	0	11	0	0	0	0	0	0	7	0	0	21	0	0	0	0	0	0	28	8	0	0
535	18	0	12	1	0	0	0	1	0	0	0	0	21	0	0	3	0	0	0	0	0	5	0	0	0	0	0	0	4	0	0	1	0	0	0	0	0	3	16	0	0	0	0	0	0	18	3	0	0
536	20	0	0	0	0	0	0	0	0	0	0	0	30	0	0	11	0	0	0	1	0	27	0	0	0	0	0	0	11	0	0	7	0	0	0	0	0	9	3	0	0	0	3	3	0	42	11	0	0
537	26	0	17	0	0	1	0	0	0	0	0	0	23	2	3	4	0	1	0	0	0	4	0	4	0	0	0	0	9	0	0	0	0	0	0	3	0	0	19	0	0	0	0	0	0	42	7	0	0
538	16	0	15	1	0	0	0	1	0	0	0	0	21	0	3	2	0	0	0	1	0	5	0	1	0	0	0	0	6	0	0	1	0	0	0	0	2	0	16	0	0	0	0	0	1	24	5	0	0
539	22	0	6	0	0	0	0	0	0	0	0	1	22	0	1	7	0	0	0	0	0	12	0	0	0	0	0	0	9	0	0	4	0	0	0	0	1	5	10	0	0	0	2	0	0	47	8	0	0
540	17	0	15	0	0	0	0	0	0	0	0	0	18	1	2	2	0	1	0	0	0	2	0	2	0	0	0	0	6	0	0	2	0	0	0	2	0	0	16	0	0	0	0	0	0	17	4	0	0
541	34	0	22	0	0	0	0	0	0	0	0	0	31	0	10	2	0	0	0	0	0	5	0	2	0	0	0	0	14	0	2	0	0	0	0	0	4	2	26	0	0	0	0	0	0	34	12	0	0
542	21	0	6	0	0	0	0	0	0	0	0	0	29	0	1	8	0	0	0	2	0	15	0	0	0	0	0	0	9	0	0	2	0	0	0	0	0	4	14	0	0	0	2	0	0	29	9	0	0
543	12	0	12	0	0	0	0	0	0	0	0	0	18	0	2	4	0	0	0	0	0	2	0	0	0	0	0	0	6	0	0	1	0	0	0	0	1	0	16	0	0	0	0	0	0	12	6	0	0
544	22	0	18	0	0	0	0	0	0	0	0	0	24	0	7	2	0	0	0	0	0	5	0	4	0	0	0	0	9	1	0	2	1	1	0	0	2	0	18	0	0	0	0	0	0	30	9	0	0
545	34	0	30	0	0	0	0	0	0	0	0	0	36	1	3	1	0	1	0	0	0	5	0	3	0	0	0	0	5	0	0	1	0	0	0	2	0	0	31	0	0	0	0	0	0	59	4	0	0
546	13	0	0	0	0	0	0	0	0	0	0	0	10	0	7	3	0	0	0	0	0	6	0	0	0	0	0	0	10	0	0	2	0	1	0	0	3	4	3	0	0	0	0	0	0	30	10	0	0
547	37	0	32	0	0	0	1	0	0	0	0	0	38	1	3	1	0	1	0	0	0	5	0	3	0	0	0	0	6	0	0	1	0	0	0	2	0	0	33	0	0	0	0	0	0	71	4	0	0
548	18	0	12	0	0	0	0	0	0	0	0	0	22	1	2	3	0	0	0	0	0	8	0	0	0	0	0	0	6	0	0	3	0	0	0	0	0	3	14	0	0	0	0	0	0	18	5	0	0
549	20	0	18	0	0	0	0	0	0	0	0	0	22	1	5	5	0	1	0	1	0	2	0	2	0	0	0	0	12	0	1	0	0	0	0	0	2	0	20	0	0	0	0	0	0	37	10	0	0
550	23	0	20	0	0	0	0	0	0	0	0	0	24	1	5	2	0	1	0	0	0	1	0	3	0	0	0	0	8	0	0	1	0	0	0	2	1	0	23	0	0	0	0	0	0	23	7	0	0
551	15	0	11	0	0	1	0	0	0	0	0	0	12	0	3	1	0	0	0	0	0	1	0	4	0	0	0	0	5	0	0	1	0	0	0	2	1	0	11	0	0	0	0	0	0	23	4	0	0
552	6	0	6	0	0	0	0	0	0	0	0	0	6	1	1	2	0	0	0	0	0	0	0	0	0	0	0	1	5	0	0	0	0	0	0	0	0	0	6	0	0	0	0	0	0	6	3	0	0
553	17	0	12	0	0	0	0	0	0	0	0	0	16	1	2	2	0	1	0	1	0	0	0	0	0	0	0	0	6	0	0	0	0	0	0	0	1	0	16	0	0	0	0	0	1	17	4	0	0
554	12	0	6	0	0	0	0	0	0	0	0	0	17	0	0	9	0	0	0	5	0	8	0	0	0	0	0	0	9	0	0	0	0	0	0	0	0	5	9	0	0	0	0	0	1	12	9	0	0
555	35	0	31	0	0	0	0	0	0	0	0	0	33	0	6	5	0	0	0	0	0	2	0	4	0	0	0	0	11	0	0	1	0	0	0	4	2	0	31	0	0	0	0	0	0	51	11	0	0
556	21	0	11	0	0	0	0	0	0	0	0	0	21	0	5	1	0	0	0	0	0	10	0	4	0	0	0	0	6	0	0	3	0	0	0	3	0	1	11	0	0	0	0	0	0	29	6	0	0
557	21	0	11	0	0	0	0	0	0	0	0	0	20	0	6	2	0	0	0	0	0	8	0	4	0	0	0	0	8	0	0	3	0	0	0	3	0	0	12	0	0	0	0	0	0	29	8	0	0
558	34	0	32	0	0	0	0	0	0	0	0	1	34	2	5	3	1	2	0	0	0	1	0	2	0	0	0	0	11	0	0	0	0	0	0	0	1	0	33	0	0	0	0	0	0	42	8	0	0
559	5	0	0	0	0	0	0	0	0	0	0	0	3	0	1	2	0	0	0	0	0	1	0	0	0	0	0	0	4	0	0	0	0	0	0	0	1	0	2	0	0	0	0	0	0	5	3	0	0
560	22	0	12	0	0	0	0	0	0	0	0	0	23	0	3	1	0	0	0	1	0	11	0	0	0	0	0	0	4	0	0	0	0	0	0	0	1	3	12	0	0	0	1	0	1	36	4	0	0
561	18	0	12	0	0	0	0	0	0	0	0	0	15	1	6	2	0	1	0	0	0	3	0	6	0	0	0	0	9	0	0	3	0	0	0	4	0	0	12	0	0	0	0	0	0	35	8	0	0
562	21	0	17	0	0	0	1	0	0	0	0	0	19	1	4	2	0	1	0	0	0	2	0	3	0	0	0	1	9	0	0	2	0	0	0	1	0	0	17	0	0	0	0	0	0	29	6	0	0
563	17	0	12	0	0	0	0	0	0	0	0	0	16	2	2	1	0	2	0	0	0	0	0	0	0	0	0	0	6	0	0	0	0	0	0	0	1	0	16	0	0	0	0	0	0	17	3	0	0
564	33	0	26	0	1	0	0	0	0	0	0	0	30	0	6	1	0	0	0	0	0	3	0	2	0	0	0	0	8	0	0	0	0	0	0	0	3	1	27	0	0	0	0	0	0	41	7	0	0
565	18	0	18	0	0	0	0	0	0	0	0	0	30	0	0	8	0	0	0	0	0	6	0	0	0	0	0	0	8	0	0	6	0	0	0	0	0	0	24	0	0	0	0	0	0	18	8	0	0
566	28	0	26	0	0	0	0	0	0	0	0	2	28	2	4	2	2	2	0	0	0	0	0	2	0	0	0	0	10	0	0	0	0	0	0	0	1	0	28	0	0	0	0	0	0	36	6	0	0
567	32	0	25	0	0	0	0	0	0	0	0	0	29	0	4	2	0	0	0	0	0	2	0	2	0	0	0	0	6	0	0	0	0	0	0	2	0	0	27	0	0	0	1	0	0	40	6	0	0
568	12	0	12	0	0	0	0	0	0	0	0	0	21	0	0	6	0	0	0	2	0	3	0	0	0	0	0	0	6	0	0	2	0	0	0	0	0	0	18	0	0	0	0	0	2	12	6	0	0
569	24	0	18	0	0	0	0	0	0	0	0	0	24	1	3	3	0	1	0	0	0	2	0	0	0	0	0	0	7	0	0	2	0	0	0	0	1	0	22	0	0	0	0	0	0	40	6	0	0
570	23	0	17	0	0	0	1	0	0	0	0	0	21	0	5	2	0	0	0	0	0	4	0	5	0	0	0	0	8	0	0	2	0	0	0	5	1	0	17	0	0	0	0	0	0	39	7	0	0
571	21	0	17	0	0	0	1	0	0	0	0	0	19	0	4	1	0	0	0	0	0	1	0	3	0	0	0	0	7	0	0	1	0	0	0	2	1	0	18	0	0	0	0	0	0	29	5	0	0
572	12	0	6	0	0	0	0	0	0	0	0	0	10	0	2	4	0	0	0	2	0	3	0	0	0	0	0	0	6	0	0	1	0	0	0	0	2	0	7	0	0	0	1	0	2	12	6	0	0
573	20	0	12	0	0	0	0	0	0	0	0	0	24	0	4	7	0	0	0	1	0	6	0	0	0	0	0	0	14	0	1	1	0	0	0	0	3	2	18	0	0	0	0	4	0	25	11	0	0
574	18	0	18	0	0	0	0	0	0	0	0	0	32	0	2	4	0	0	0	2	0	8	0	0	0	0	0	0	6	0	0	4	0	0	0	0	0	0	24	0	0	0	0	0	2	18	6	0	0
575	34	0	23	3	0	0	0	0	3	0	0	0	30	0	9	2	0	0	0	0	0	6	0	5	0	0	0	0	14	1	0	1	1	1	0	0	1	0	23	0	0	0	1	0	0	42	11	0	0
576	28	0	21	0	0	0	0	0	0	0	0	0	25	0	4	2	0	0	0	0	0	2	0	2	0	0	0	0	6	0	0	0	0	0	0	2	0	0	23	0	0	0	1	0	0	28	6	0	0
577	20	0	14	0	0	0	1	0	0	0	0	1	14	3	5	0	1	3	0	0	0	0	0	5	0	0	0	0	10	0	0	0	0	0	0	4	0	0	14	0	0	0	0	0	0	28	5	0	0
578	30	0	23	0	0	0	0	0	0	0	0	0	27	1	4	1	0	1	0	0	0	2	0	3	0	0	0	1	6	0	0	1	0	0	0	3	2	2	25	0	0	0	0	0	0	46	5	0	0
579	15	0	0	0	0	0	0	0	0	0	0	0	27	0	1	8	0	0	0	2	0	20	0	0	0	0	0	0	9	0	0	5	0	0	0	0	1	4	7	0	0	0	3	0	0	23	9	0	0
580	23	0	21	0	0	0	1	0	0	0	0	0	23	1	3	4	0	1	0	3	0	1	0	1	0	0	0	0	9	0	0	1	0	0	0	1	0	0	22	0	0	0	0	0	3	23	7	0	0
581	14	0	11	0	0	0	0	0	0	0	0	0	12	0	3	3	0	0	0	0	0	1	0	3	0	0	0	0	6	0	0	1	0	0	0	0	2	0	11	0	0	0	0	0	0	30	6	0	0
582	33	0	24	0	0	1	0	0	0	0	0	0	30	1	6	4	0	1	0	0	0	5	0	4	0	0	0	0	12	0	0	3	1	0	0	0	1	1	25	0	0	0	0	0	0	41	10	0	0
583	0	0	0	0	0	0	0	0	0	0	0	0	5	0	0	1	0	0	0	0	0	5	0	0	0	0	0	0	3	0	0	2	0	0	0	0	0	0	0	0	0	0	0	0	0	0	1	0	0
584	11	0	7	0	0	0	0	0	0	0	0	1	9	0	7	0	1	0	0	0	0	0	0	4	0	0	0	0	8	0	0	0	0	1	0	4	2	0	8	0	0	0	0	0	0	11	7	0	0
585	26	0	21	1	0	0	0	1	0	0	0	0	23	0	5	1	0	0	0	0	0	2	0	5	0	0	0	0	7	0	0	1	0	0	0	5	0	0	21	0	0	0	0	0	0	34	6	0	0
586	19	0	12	0	0	0	0	0	0	0	0	0	17	0	5	2	0	0	0	0	0	5	0	4	0	0	0	0	8	0	0	3	0	0	0	4	1	1	12	0	0	0	0	0	0	27	7	0	0
587	23	0	20	0	0	1	0	0	0	0	0	0	27	0	2	6	0	0	0	0	0	4	0	3	0	0	0	0	8	0	0	2	0	0	0	2	0	0	23	0	0	0	0	0	0	23	8	0	0
588	22	0	19	0	0	0	0	0	0	0	0	0	21	1	3	3	0	1	0	1	0	1	0	3	0	0	0	0	8	0	0	0	0	0	0	0	0	0	20	0	0	0	0	0	0	30	6	0	0
589	18	0	6	0	0	0	0	0	0	0	0	0	21	0	1	4	0	0	0	0	0	12	0	0	0	0	0	0	6	0	0	3	0	0	0	0	0	3	9	0	0	0	0	0	0	35	5	0	0
590	21	0	18	0	0	0	1	0	0	0	0	0	22	1	4	3	0	1	0	0	0	2	0	2	0	0	0	1	10	0	0	1	0	0	0	0	1	0	20	0	0	0	0	0	0	29	7	0	0
591	37	0	28	0	0	1	0	0	0	0	0	0	34	0	5	3	0	0	0	0	0	4	0	4	0	0	0	0	8	0	0	1	0	0	0	1	0	1	30	0	0	0	0	0	0	70	8	0	0
592	23	0	15	0	0	1	1	0	0	0	0	0	21	0	3	4	0	0	0	0	0	5	0	3	0	0	0	1	9	0	0	0	0	0	0	0	0	0	16	0	0	0	0	0	0	48	7	0	0
593	22	0	20	0	0	0	0	0	0	0	0	0	24	0	3	4	0	0	0	1	0	2	0	2	0	0	0	0	8	0	0	0	0	0	0	0	0	0	22	0	0	0	0	0	0	30	7	0	0
594	17	0	15	0	0	0	0	0	0	0	0	0	18	0	3	2	0	0	0	1	0	2	0	2	0	0	0	0	5	0	0	2	0	0	0	2	0	0	16	0	0	0	0	0	1	17	5	0	0
595	19	0	9	1	0	0	0	1	0	0	0	0	23	0	3	9	0	0	0	4	0	10	0	1	0	0	0	0	13	0	0	0	0	0	0	1	0	1	13	0	0	0	1	3	0	24	12	0	0
596	28	0	21	0	0	0	1	0	0	0	0	0	26	0	4	3	0	0	0	0	0	4	0	1	0	0	0	0	9	0	0	2	0	0	0	1	0	1	22	0	0	0	0	0	0	28	7	0	0
597	21	0	18	0	0	0	0	0	0	0	0	0	19	1	8	0	0	1	0	0	0	0	0	3	0	0	0	2	9	1	0	0	0	1	0	1	3	0	18	0	0	0	0	0	0	29	8	0	0
598	28	0	24	0	0	0	0	0	0	0	0	2	24	2	4	0	2	2	0	0	0	0	0	4	0	0	0	0	8	0	0	0	0	0	0	4	2	0	24	0	0	0	0	0	0	28	4	0	0
599	16	0	6	0	0	0	0	0	0	0	0	0	24	0	1	9	0	0	0	4	0	15	0	0	0	0	0	0	12	0	0	4	0	0	0	0	0	2	9	0	0	0	2	0	2	24	10	0	0
600	26	0	20	1	0	1	0	1	0	0	0	0	25	0	3	4	0	0	0	1	0	3	0	1	0	0	0	0	8	0	0	1	0	0	0	0	1	1	22	0	0	0	0	0	1	34	7	0	0
601	20	0	14	0	0	0	0	0	0	0	0	0	19	1	4	1	0	1	0	0	0	5	0	3	0	0	0	0	6	0	0	2	0	0	0	3	0	0	14	0	0	0	0	0	0	28	5	0	0
602	33	0	26	0	0	0	0	0	0	0	0	0	29	0	6	3	0	0	0	0	0	2	0	2	0	0	0	0	11	0	0	0	0	0	0	0	2	2	27	0	1	0	0	0	0	41	9	0	0
603	16	0	13	0	0	0	1	0	0	0	0	0	18	1	5	2	0	0	0	0	0	3	0	2	0	0	0	0	9	1	0	2	0	1	0	2	2	0	14	0	0	0	0	0	0	16	7	0	0
604	21	0	8	0	0	1	0	0	0	0	0	1	18	0	2	1	1	0	0	0	0	10	0	3	0	0	0	0	4	0	0	0	0	0	0	2	0	3	8	0	0	0	1	0	0	35	3	0	0
605	8	0	5	0	0	0	1	0	0	0	0	0	6	1	3	2	0	0	0	0	0	1	0	2	0	0	0	0	7	0	0	0	0	0	0	2	0	0	5	0	0	0	0	0	0	16	5	0	0
606	10	0	7	0	0	0	2	0	0	0	0	0	9	0	2	2	0	0	0	0	0	1	0	1	0	0	0	1	6	0	0	0	0	0	0	1	0	0	8	0	0	0	0	0	0	10	4	0	0
607	24	0	18	0	0	0	2	0	0	0	0	0	20	0	5	0	0	0	0	0	0	2	0	4	0	0	0	0	8	0	0	1	0	0	0	2	1	0	18	0	0	0	0	0	0	40	5	0	0
608	20	0	18	0	0	0	0	0	0	0	0	0	23	1	4	3	0	1	0	1	0	3	0	2	0	0	0	0	9	0	1	1	0	0	0	0	2	0	20	0	0	0	0	0	0	37	7	0	0
609	17	0	14	0	0	1	0	0	0	0	0	0	15	0	2	2	0	0	0	0	0	1	0	3	0	0	0	0	5	0	0	1	0	0	0	2	1	0	14	0	0	0	0	0	0	17	4	0	0
610	23	0	17	0	0	1	1	0	0	0	0	0	18	0	5	3	0	0	0	0	0	1	0	5	0	0	0	0	9	0	0	0	0	0	0	4	0	0	17	0	0	0	0	0	0	39	8	0	0
611	14	0	11	0	0	0	0	0	0	0	0	0	11	1	3	1	0	1	0	0	0	0	0	3	0	0	0	0	6	0	0	0	0	0	0	0	2	0	11	0	0	0	0	0	0	30	4	0	0
612	29	0	24	0	0	0	1	0	0	0	0	1	30	1	3	1	1	1	0	0	0	5	0	3	0	0	0	0	7	0	0	1	0	0	0	2	0	0	25	0	0	0	0	0	0	46	4	0	0
613	52	0	48	0	0	0	0	0	0	0	0	0	50	2	4	6	0	2	0	0	0	2	0	4	0	0	0	0	14	0	0	2	0	0	0	4	0	0	48	0	0	0	0	0	0	52	10	0	0
614	45	0	29	0	0	1	0	0	0	0	0	0	40	1	9	4	0	1	0	0	0	10	0	5	0	0	0	0	15	0	0	3	1	0	0	0	1	2	30	0	0	0	0	0	0	53	13	0	0
615	26	0	22	0	0	0	0	0	0	0	0	0	31	0	6	5	0	0	0	2	0	6	0	4	0	0	0	0	11	0	0	2	0	0	0	4	4	0	25	0	0	0	0	0	1	34	11	0	0
616	21	0	19	0	0	0	0	0	0	0	0	0	23	0	4	0	0	0	0	0	0	1	0	2	0	0	0	0	4	0	0	1	0	0	0	2	2	0	22	0	0	0	0	0	0	29	4	0	0
617	20	0	18	0	0	0	0	0	0	0	0	0	23	0	4	5	0	0	0	2	0	3	0	2	0	0	0	0	10	0	1	1	0	0	0	0	2	0	20	0	0	0	0	0	1	37	9	0	0
618	11	0	6	0	0	0	0	0	0	0	0	0	11	0	2	2	0	0	0	0	0	3	0	0	0	0	0	0	4	0	0	1	0	0	0	0	1	1	8	0	0	0	0	0	0	11	4	0	0
619	18	0	18	0	0	0	0	0	0	0	0	0	23	3	4	4	0	3	0	0	0	2	0	0	0	0	0	0	12	0	0	1	0	0	0	0	2	0	21	0	0	0	0	0	0	18	8	0	0
620	17	0	12	0	0	0	0	0	0	0	0	0	15	0	5	5	0	0	0	0	0	1	0	0	0	0	0	0	11	0	0	0	0	0	0	0	1	0	14	0	0	0	0	0	0	17	10	0	0
621	16	0	11	0	0	0	1	0	0	0	0	0	15	0	4	0	0	0	0	0	0	4	0	4	0	0	0	0	5	0	0	2	0	0	0	3	0	0	11	0	0	0	0	0	0	41	4	0	0
622	16	0	11	0	0	0	1	0	0	0	0	0	11	0	5	0	0	0	0	0	0	0	0	4	0	0	0	1	7	0	0	0	0	0	0	4	0	0	11	0	0	0	0	0	0	16	5	0	0
623	20	0	15	0	0	0	1	0	0	0	0	0	19	0	4	1	0	0	0	0	0	4	0	4	0	0	0	0	7	0	0	2	0	0	0	4	0	0	15	0	0	0	0	0	0	28	5	0	0
624	18	0	10	0	0	2	0	0	0	0	0	0	12	0	5	4	0	0	0	0	0	2	0	5	0	0	0	0	10	0	0	1	0	0	0	3	1	1	10	0	0	0	0	0	0	26	9	0	0
625	11	0	10	0	0	0	1	0	0	0	0	0	14	0	1	3	0	0	0	0	0	1	0	0	0	0	0	0	6	0	0	1	0	0	0	0	1	0	13	0	0	0	0	0	0	11	4	0	0
626	16	0	8	0	0	0	0	0	0	0	0	0	14	0	4	0	0	0	0	0	0	5	0	3	0	0	0	0	5	0	0	2	0	0	0	3	0	1	9	0	0	0	0	0	0	41	4	0	0
627	27	0	21	0	0	1	0	0	0	0	0	0	26	0	3	3	0	0	0	0	0	3	0	1	0	0	0	0	6	0	0	1	0	0	0	0	1	1	23	0	0	0	0	0	0	35	6	0	0
628	11	0	6	0	0	0	0	0	0	0	0	0	27	1	1	2	0	1	0	0	0	17	0	0	0	0	0	0	5	0	0	1	0	0	0	0	0	1	10	0	0	0	0	0	0	11	3	0	0
629	25	0	20	1	0	0	1	1	0	0	0	0	22	1	4	1	0	1	0	0	0	1	0	2	0	0	0	0	9	0	0	0	0	0	0	2	1	0	21	0	0	0	0	0	0	41	5	0	0
630	21	0	19	0	0	1	0	0	0	0	0	0	24	0	3	5	0	0	0	0	0	4	0	2	0	0	0	0	9	0	0	3	0	0	0	1	2	0	20	0	0	0	0	0	0	29	8	0	0
631	26	0	21	2	0	0	0	2	0	0	0	0	23	0	5	0	0	0	0	0	0	2	0	5	0	0	0	0	7	0	0	1	0	0	0	5	0	0	21	0	0	0	0	0	0	34	5	0	0
632	17	0	0	0	0	0	0	0	0	0	0	0	31	0	4	1	0	0	0	0	0	30	0	0	0	0	0	0	5	0	0	4	0	0	0	0	1	1	1	0	0	0	0	0	0	17	5	0	0
633	21	0	16	0	0	0	1	0	0	0	0	0	18	0	5	1	0	0	0	0	0	2	0	4	0	0	0	1	8	0	0	2	0	0	0	2	0	0	16	0	0	0	0	0	0	29	6	0	0
634	15	0	11	0	0	0	0	0	0	0	0	0	14	1	5	0	0	1	0	0	0	3	0	4	0	0	0	0	6	0	0	1	0	0	0	2	1	0	11	0	0	0	0	0	0	23	5	0	0
635	20	0	15	0	0	0	0	0	0	0	0	0	19	2	2	1	0	1	0	0	0	3	0	1	0	0	0	0	5	0	0	1	0	0	0	0	0	2	16	0	0	0	0	4	0	25	3	0	0
636	33	0	27	0	0	0	0	0	0	0	0	0	33	1	4	2	0	1	0	1	0	2	0	1	0	0	0	0	8	0	0	0	0	0	0	0	0	0	31	0	0	0	0	0	0	41	6	0	0
637	10	0	0	0	0	0	0	0	0	0	0	0	25	0	2	4	0	0	0	1	0	20	0	0	0	0	0	0	6	0	0	1	0	0	0	0	1	2	5	0	0	0	0	0	0	18	6	0	0
638	11	0	9	0	0	0	1	0	0	0	0	0	12	0	3	2	0	0	0	0	0	1	0	1	0	0	0	1	6	1	0	0	0	1	0	1	0	0	10	0	0	0	0	0	0	11	5	0	0
639	11	0	8	0	0	1	0	0	0	0	0	0	9	0	3	2	0	0	0	0	0	0	0	3	0	0	0	0	6	1	0	0	0	1	0	0	2	0	8	0	0	0	0	0	0	11	5	0	0
640	17	0	14	0	0	0	0	0	0	0	0	0	20	0	4	1	0	0	0	0	0	2	0	3	0	0	0	0	5	1	0	2	0	1	0	3	0	0	17	0	0	0	0	0	0	17	5	0	0
641	27	0	20	0	0	0	0	0	0	0	0	0	24	0	4	2	0	0	0	0	0	3	0	2	0	0	0	0	8	0	0	1	0	0	0	0	1	2	21	0	1	0	0	0	0	35	6	0	0
642	23	0	20	0	0	1	0	0	0	0	0	0	22	0	2	2	0	0	0	0	0	2	0	3	0	0	0	0	4	0	0	1	0	0	0	2	0	0	20	0	0	0	0	0	0	23	4	0	0
643	24	0	12	0	0	0	0	0	0	0	0	0	23	0	3	3	0	0	0	0	0	5	0	0	0	0	0	0	6	0	0	1	0	0	0	0	0	7	18	0	0	0	0	0	0	41	6	0	0
644	27	0	22	0	0	0	1	0	0	0	0	0	24	0	5	4	0	0	0	0	0	2	0	4	0	0	0	1	11	0	0	2	1	0	0	2	0	0	22	0	0	0	0	0	0	35	9	0	0
645	28	0	20	0	0	0	2	0	0	0	0	0	23	0	6	0	0	0	0	0	0	3	0	6	0	0	0	0	10	0	0	1	0	0	0	4	0	0	20	0	0	0	0	0	0	28	6	0	0
646	25	0	24	0	0	0	0	0	0	0	0	0	25	0	1	1	0	0	0	0	0	0	0	1	0	0	0	0	2	0	0	0	0	0	0	1	0	0	25	0	0	0	0	0	0	42	2	0	0
647	34	0	23	0	0	0	2	0	0	0	0	0	23	0	11	4	0	0	0	0	0	0	0	9	0	0	0	0	17	0	0	0	0	0	0	8	0	0	23	0	0	0	0	0	0	50	15	0	0
648	30	0	21	0	0	0	1	0	0	0	0	0	27	0	3	1	0	0	0	0	0	5	0	1	0	0	0	0	5	0	0	1	0	0	0	1	0	2	22	0	0	0	0	0	0	47	4	0	0
649	15	0	6	0	0	0	0	0	0	0	0	0	17	0	1	4	0	0	0	0	0	8	0	0	0	0	0	0	5	0	0	2	0	0	0	0	0	1	9	0	0	0	0	0	0	23	5	0	0
650	17	0	15	0	0	0	1	0	0	0	0	0	15	3	2	2	0	3	0	0	0	0	0	1	0	0	0	0	8	0	0	0	0	0	0	1	0	0	15	0	0	0	0	0	0	17	4	0	0
651	5	0	0	0	0	0	0	0	0	0	0	0	23	0	1	4	0	0	0	1	0	21	0	0	0	0	0	0	5	0	0	3	0	0	0	0	0	2	2	0	0	0	0	0	0	5	5	0	0
652	16	0	15	0	0	1	0	0	0	0	0	0	16	1	1	2	0	1	0	0	0	0	0	1	0	0	0	0	4	0	0	0	0	0	0	0	0	0	16	0	0	0	0	0	0	24	3	0	0
653	34	0	27	0	0	0	0	0	0	0	0	0	31	1	4	0	0	1	0	0	0	3	0	2	0	0	0	0	6	0	0	1	0	0	0	2	0	1	28	0	0	0	0	0	0	34	4	0	0
654	26	0	21	0	0	1	0	0	0	0	0	0	23	2	4	3	0	2	0	1	0	2	0	5	0	0	0	0	9	0	0	1	0	0	0	4	0	0	21	0	0	0	0	0	1	34	7	0	0
655	28	0	18	3	0	0	0	0	3	0	0	0	24	0	7	2	0	0	0	0	0	5	0	4	0	0	0	0	12	1	0	0	1	1	0	0	1	0	18	0	0	0	1	0	0	36	9	0	0
656	11	0	6	0	0	0	0	0	0	0	0	0	10	1	1	1	0	1	0	0	0	0	0	0	0	0	0	0	5	0	1	0	0	0	0	0	1	0	10	0	0	0	0	0	0	11	2	0	0
657	22	0	17	0	0	0	1	0	0	0	0	0	21	0	5	6	0	0	0	0	0	4	0	4	0	0	0	0	15	0	0	2	0	0	0	4	2	0	17	0	0	0	0	0	0	22	11	0	0
658	26	0	24	0	0	2	0	0	0	0	0	0	26	2	0	6	0	2	0	0	0	2	0	2	0	0	0	0	8	0	0	0	0	0	0	0	0	0	24	0	0	0	0	0	0	42	6	0	0
659	31	0	12	1	0	0	0	1	0	0	0	0	33	0	5	10	0	0	0	1	0	13	0	0	0	0	0	0	17	0	0	1	0	0	0	0	1	3	20	0	0	0	0	4	0	36	15	0	0
660	26	0	18	0	0	0	0	0	0	0	0	0	23	1	4	0	0	1	0	0	0	2	0	0	0	0	0	0	5	0	0	0	0	0	0	0	0	0	21	0	0	0	0	0	0	43	4	0	0
661	10	0	9	6	0	0	0	0	6	0	0	0	19	0	3	0	0	0	0	0	0	9	0	1	0	0	0	0	9	0	0	1	0	0	0	0	1	0	10	0	0	0	2	0	0	18	3	0	0
662	22	0	15	1	0	0	0	1	0	0	0	0	22	0	5	1	0	0	0	0	0	2	0	2	0	0	0	0	8	0	0	2	0	0	0	2	2	0	20	0	0	0	0	0	0	22	6	0	0
663	16	0	14	0	1	0	0	0	0	0	0	0	18	0	5	1	0	0	0	0	0	2	0	2	0	0	0	0	8	0	1	1	0	0	0	0	2	0	16	0	0	0	0	0	0	24	6	0	0
664	31	0	27	0	0	0	0	0	0	0	0	0	29	0	4	1	0	0	0	0	0	2	0	4	0	0	0	0	5	0	0	2	0	0	0	1	2	0	27	0	0	0	0	0	0	47	5	0	0
665	20	0	15	0	0	0	0	0	0	0	0	0	19	1	2	1	0	0	0	0	0	3	0	1	0	0	0	0	5	0	0	1	0	0	0	0	0	2	16	0	0	0	0	4	0	25	3	0	0
666	25	0	20	0	0	2	0	0	0	0	0	0	21	0	6	2	0	0	0	0	0	1	0	5	0	0	0	1	8	0	0	1	0	0	0	2	0	0	20	0	0	0	0	0	0	33	8	0	0
667	20	0	15	0	0	0	1	0	0	0	0	0	18	1	4	1	0	1	0	0	0	3	0	4	0	0	0	0	8	0	0	1	0	0	0	4	0	0	15	0	0	0	0	0	0	28	5	0	0
668	18	0	7	0	0	0	0	0	0	0	0	0	12	0	7	2	0	0	0	0	0	2	0	2	0	0	0	1	9	0	0	0	0	0	0	2	3	0	10	0	0	0	1	0	0	46	9	0	0
669	22	0	20	0	0	0	0	0	0	0	0	0	24	0	3	3	0	0	0	0	0	2	0	2	0	0	0	0	7	0	0	0	0	0	0	0	0	0	22	0	0	0	0	0	0	30	6	0	0
670	21	0	15	0	0	0	0	0	0	0	0	0	19	1	2	1	0	1	0	0	0	3	0	1	0	0	0	0	5	0	0	1	0	0	0	0	0	1	16	0	0	0	0	0	0	29	3	0	0
671	28	0	19	0	0	0	0	0	0	0	0	0	25	0	5	4	0	0	0	0	0	6	0	3	0	0	0	0	10	0	0	1	0	0	0	0	1	0	19	0	0	0	0	0	0	36	9	0	0
672	21	0	12	0	0	0	0	0	0	0	0	0	17	1	6	5	0	1	0	0	0	4	0	0	0	0	0	0	12	0	0	0	0	0	0	0	3	3	13	0	0	0	0	0	0	29	11	0	0
673	21	0	12	0	0	0	1	0	0	0	0	0	20	0	5	2	0	0	0	1	0	7	0	2	0	0	0	0	8	0	0	1	0	0	0	1	1	0	13	0	0	0	0	0	0	29	7	0	0
674	33	0	26	0	1	0	0	0	0	0	0	0	30	0	6	2	0	0	0	1	0	3	0	2	0	0	0	0	9	0	0	0	0	0	0	0	3	1	27	0	0	0	0	0	1	41	8	0	0
675	23	0	20	0	0	1	0	0	0	0	0	0	26	0	2	6	0	0	0	1	0	3	0	3	0	0	0	0	8	0	0	2	0	0	0	2	0	0	23	0	0	0	0	0	1	23	8	0	0
676	22	0	19	0	0	0	2	0	0	0	0	0	21	1	2	3	0	1	0	0	0	2	0	1	0	0	0	1	9	0	0	1	0	0	0	1	0	0	19	0	0	0	0	0	0	22	5	0	0
677	22	0	13	0	0	0	2	0	0	0	0	0	17	0	3	1	0	0	0	0	0	4	0	3	0	0	0	0	6	0	0	0	0	0	0	2	0	0	13	0	0	0	0	0	0	47	4	0	0
678	35	0	27	0	0	0	1	0	0	0	0	0	35	1	3	1	0	1	0	0	0	8	0	1	0	0	0	0	6	0	0	1	0	0	0	1	0	0	27	0	0	0	0	0	0	35	4	0	0
679	19	0	12	0	0	0	1	0	0	0	0	0	19	0	3	3	0	0	0	0	0	6	0	2	0	0	0	1	8	0	0	1	0	0	0	0	0	0	13	0	0	0	0	0	0	36	6	0	0
680	21	0	15	1	0	0	0	1	0	0	0	0	19	0	2	1	0	0	0	0	0	2	0	2	0	0	0	0	4	0	0	0	0	0	0	2	2	2	17	0	0	0	0	0	0	29	3	0	0
681	30	0	12	0	0	0	1	0	0	0	0	0	30	0	6	3	0	0	0	0	0	14	0	2	0	0	0	0	10	1	0	1	0	3	0	0	0	1	13	0	0	0	0	3	0	35	9	0	0
682	20	0	12	0	0	0	0	0	0	0	0	0	20	0	4	3	0	0	0	0	0	3	0	0	0	0	0	1	7	0	0	1	0	1	0	0	1	1	16	0	0	0	0	0	0	37	7	0	0
683	15	0	6	0	0	0	0	0	0	0	0	0	16	0	1	3	0	0	0	0	0	8	0	0	0	0	0	0	4	0	0	1	0	0	0	0	0	1	8	0	0	0	0	0	0	23	4	0	0
684	33	0	27	0	0	0	2	0	0	0	0	0	27	3	5	0	0	3	0	0	0	0	0	4	0	0	0	0	10	0	0	0	0	0	0	4	1	0	27	0	0	0	0	0	0	33	5	0	0
685	29	0	19	0	0	0	2	0	0	0	0	0	24	0	3	0	0	0	0	0	0	4	0	1	0	0	0	0	5	0	0	0	0	0	0	1	0	2	20	0	0	0	0	0	0	46	3	0	0
686	20	0	10	0	0	0	0	0	0	0	0	0	21	0	4	4	0	0	0	0	0	8	0	2	0	0	0	0	9	0	0	4	0	0	0	0	1	1	13	0	0	0	1	0	0	36	8	0	0
687	33	0	27	0	0	1	1	0	0	0	0	0	27	3	5	1	0	3	0	0	0	0	0	5	0	0	0	0	10	0	0	0	0	0	0	4	1	0	27	0	0	0	0	0	0	33	6	0	0
688	12	0	12	0	0	0	0	0	0	0	0	0	14	1	2	2	0	0	0	0	0	1	0	0	0	0	0	0	7	0	1	0	0	0	0	0	2	0	13	0	0	0	0	0	0	12	4	0	0
689	12	0	0	0	0	0	0	0	0	0	0	0	23	0	0	3	0	0	0	0	0	17	0	0	0	0	0	0	3	0	0	4	0	0	0	0	0	3	6	0	0	0	2	0	0	30	3	0	0
690	11	0	9	3	0	0	1	0	3	0	0	0	13	0	2	3	0	0	0	0	0	3	0	1	0	0	0	1	9	0	0	0	0	0	0	1	0	0	10	0	0	0	1	0	0	11	5	0	0
691	23	0	6	0	0	0	0	0	0	0	0	0	31	0	2	1	0	0	0	0	0	24	0	0	0	0	0	0	3	0	0	6	0	0	0	0	0	6	7	0	0	0	2	0	0	49	3	0	0
692	23	0	12	0	0	0	0	0	0	0	0	0	20	0	3	3	0	0	0	0	0	6	0	0	0	0	0	0	6	0	0	0	0	0	0	0	1	0	14	0	0	0	1	0	0	23	6	0	0
693	12	0	12	0	0	0	0	0	0	0	0	0	17	0	3	3	0	0	0	1	0	2	0	0	0	0	0	0	7	0	1	1	0	0	0	0	3	0	15	0	0	0	0	0	0	12	6	0	0
694	26	0	10	0	0	0	0	0	0	0	0	0	34	0	4	13	0	0	0	0	0	17	0	2	0	0	0	0	18	0	0	7	0	0	0	0	1	6	17	0	0	0	1	0	0	42	17	0	0
695	15	0	11	1	0	0	0	1	0	0	0	0	13	0	5	0	0	0	0	0	0	2	0	4	0	0	0	0	6	0	0	1	0	0	0	2	1	0	11	0	0	0	0	0	0	23	5	0	0
696	20	0	18	0	0	0	0	0	0	0	0	0	21	1	4	5	0	1	0	1	0	2	0	2	0	0	0	0	10	0	0	0	0	0	0	0	1	0	19	0	0	0	0	0	0	37	9	0	0
697	28	0	23	0	0	1	0	0	0	0	0	0	24	0	4	1	0	0	0	0	0	1	0	5	0	0	0	0	5	0	0	1	0	0	0	4	0	0	23	0	0	0	0	0	0	28	5	0	0
698	28	0	22	0	0	0	0	0	0	0	0	0	22	0	6	0	0	0	0	0	0	0	0	6	0	0	0	0	8	0	0	0	0	0	0	6	0	0	22	0	0	0	0	0	0	28	6	0	0
699	23	0	12	2	0	0	0	2	0	0	0	0	20	0	4	4	0	0	0	0	0	7	0	0	0	0	0	0	11	0	0	0	0	0	0	0	2	1	13	0	0	0	0	0	0	23	8	0	0
700	33	0	26	0	1	0	0	0	0	0	0	0	30	1	6	1	0	1	0	0	0	3	0	2	0	0	0	0	9	0	0	0	0	0	0	0	3	1	27	0	0	0	0	0	0	41	7	0	0
701	11	0	10	0	0	0	0	0	0	0	0	0	14	1	4	1	0	1	0	0	0	2	0	1	0	0	0	0	6	0	0	2	0	0	0	1	2	0	12	0	0	0	0	0	0	11	5	0	0
702	34	0	27	0	0	0	0	0	0	0	0	1	31	0	4	0	1	0	0	0	0	3	0	2	0	0	0	0	6	0	0	1	0	0	0	2	0	1	28	0	0	0	0	0	0	34	4	0	0
703	15	0	6	4	0	0	0	1	3	0	0	0	18	0	2	3	0	0	0	0	0	7	0	0	0	0	0	0	9	0	0	1	0	0	0	0	0	7	11	0	0	0	1	0	0	23	5	0	0
704	17	0	14	1	0	0	0	1	0	0	0	0	16	4	5	1	0	4	0	0	0	1	0	3	0	0	0	1	12	0	0	0	0	0	0	3	1	0	15	0	0	0	0	0	0	17	6	0	0
705	30	0	24	0	0	0	1	0	0	0	0	0	25	1	5	1	0	1	0	0	0	1	0	5	0	0	0	0	8	0	0	1	0	0	0	4	0	0	24	0	0	0	0	0	0	46	6	0	0
706	15	0	14	0	0	1	0	0	0	0	0	0	17	0	2	8	0	0	0	4	0	1	0	1	0	0	0	0	10	0	0	1	0	0	0	0	0	0	16	0	0	0	0	0	2	23	10	0	0
707	17	0	14	1	0	1	0	1	0	0	0	0	15	0	2	3	0	0	0	0	0	1	0	3	0	0	0	0	6	0	0	1	0	0	0	2	1	0	14	0	0	0	0	0	0	17	5	0	0
708	16	0	8	0	0	0	0	0	0	0	0	0	14	0	4	0	0	0	0	0	0	5	0	3	0	0	0	0	5	0	0	2	0	0	0	3	0	1	9	0	0	0	0	0	0	41	4	0	0
709	20	0	13	0	0	0	0	0	0	0	0	0	16	1	4	0	0	1	0	0	0	3	0	4	0	0	0	0	5	0	0	0	0	0	0	4	0	1	13	0	0	0	0	0	0	36	4	0	0
710	12	0	6	0	0	0	0	0	0	0	0	0	15	0	2	5	0	0	0	0	0	3	0	0	0	0	0	0	8	0	1	2	0	0	0	0	2	1	12	0	0	0	0	0	0	12	7	0	0
711	22	0	19	0	0	1	1	0	0	0	0	0	20	1	3	6	0	1	0	0	0	0	0	2	0	0	0	0	12	0	0	0	0	0	0	1	1	0	20	0	0	0	0	0	0	22	9	0	0
712	28	0	23	0	0	0	0	0	0	0	0	0	29	1	8	3	0	1	0	0	0	4	0	5	0	0	0	0	13	0	1	2	0	0	0	5	3	0	25	0	0	0	0	0	0	28	11	0	0
713	12	0	6	0	0	0	0	0	0	0	0	0	14	0	3	1	0	0	0	0	0	7	0	0	0	0	0	0	4	0	0	1	0	1	0	0	0	0	6	0	0	0	0	0	0	12	4	0	0
714	20	0	15	0	0	0	0	0	0	0	0	0	18	1	3	3	0	0	0	0	0	2	0	1	0	0	0	0	8	0	0	0	0	0	0	0	0	2	16	0	0	0	0	4	0	25	6	0	0
715	27	0	14	2	0	0	0	2	0	0	0	0	25	1	4	0	0	1	0	0	0	11	0	3	0	0	0	0	8	0	0	0	0	0	0	3	1	3	14	0	0	0	1	0	0	41	4	0	0
716	21	0	18	0	0	0	0	0	0	0	0	0	21	0	5	2	0	0	0	0	0	2	0	3	0	0	0	0	8	0	0	2	0	0	0	1	2	0	19	0	0	0	0	0	0	29	7	0	0
717	16	0	15	3	0	0	0	0	3	0	0	0	18	2	3	2	0	2	0	0	0	2	0	1	0	0	0	1	10	0	0	0	0	0	0	0	1	0	16	0	0	0	1	0	0	24	5	0	0
718	22	0	20	0	0	0	0	0	0	0	0	0	23	3	6	1	0	3	0	0	0	1	0	2	0	0	0	0	10	2	0	1	0	2	0	0	3	0	20	0	0	0	0	0	0	30	7	0	0
719	42	0	18	0	0	0	0	0	0	0	0	0	30	0	10	4	0	0	0	0	0	8	0	6	0	0	0	0	16	0	0	0	0	0	0	0	4	0	22	0	0	0	0	0	0	56	14	0	0
720	20	0	18	0	0	0	0	0	0	0	0	0	21	2	3	3	0	2	0	1	0	2	0	2	0	0	0	0	8	0	0	0	0	0	0	0	1	0	19	0	0	0	0	0	0	37	6	0	0
721	22	0	21	1	0	0	0	1	0	0	0	0	22	0	3	2	0	0	0	1	0	0	0	1	0	0	0	0	6	0	0	0	0	0	0	0	2	0	22	0	0	0	0	0	1	30	5	0	0
722	17	0	14	0	0	1	0	0	0	0	0	0	18	0	2	2	0	0	0	0	0	4	0	3	0	0	0	0	5	0	0	2	0	0	0	2	0	0	14	0	0	0	0	0	0	17	4	0	0
723	26	0	21	1	0	0	1	1	0	0	0	0	23	1	6	0	0	1	0	0	0	1	0	4	0	0	0	0	9	0	0	0	0	0	0	4	1	0	22	0	0	0	0	0	0	34	6	0	0
724	0	0	0	0	0	0	0	0	0	0	0	0	9	0	0	7	0	0	0	1	0	6	0	0	0	0	0	0	7	0	0	3	0	0	0	0	0	0	3	0	0	0	1	0	0	0	7	0	0
725	11	0	10	0	0	0	0	0	0	0	0	0	12	1	3	3	0	1	0	2	0	0	0	1	0	0	0	0	7	0	0	0	0	0	0	1	2	0	12	0	0	0	0	0	2	11	6	0	0
726	15	0	11	0	0	0	1	0	0	0	0	0	15	0	4	3	0	0	0	0	0	3	0	3	0	0	0	0	9	0	0	2	0	0	0	2	1	0	12	0	0	0	0	0	0	23	7	0	0
727	39	0	24	0	0	0	0	0	0	0	0	0	37	0	9	3	0	0	0	0	0	12	0	4	0	0	0	0	13	0	0	4	1	0	0	0	1	2	25	0	0	0	0	0	0	47	12	0	0
728	16	0	6	0	0	0	0	0	0	0	0	0	18	0	2	5	0	0	0	1	0	7	0	0	0	0	0	0	7	0	0	1	0	0	0	0	1	2	11	0	0	0	0	0	1	24	7	0	0
729	28	0	22	0	0	0	0	0	0	0	0	0	23	0	6	1	0	0	0	0	0	1	0	6	0	0	0	0	9	0	0	1	0	0	0	6	0	0	22	0	0	0	0	0	0	28	7	0	0
730	21	0	12	0	0	0	0	0	0	0	0	0	22	0	1	7	0	0	0	0	0	6	0	0	0	0	0	0	8	0	0	1	0	0	0	0	0	3	16	0	0	0	0	0	0	29	8	0	0
731	23	0	20	0	0	1	0	0	0	0	0	0	24	0	2	2	0	0	0	0	0	4	0	3	0	0	0	0	5	0	0	2	0	0	0	2	0	0	20	0	0	0	0	0	0	23	4	0	0
732	19	0	12	0	0	0	0	0	0	0	0	0	16	2	4	2	0	2	0	0	0	3	0	0	0	0	0	0	8	0	0	0	0	0	0	0	2	2	13	0	0	0	0	0	0	36	6	0	0
733	16	0	14	0	0	0	0	0	0	0	0	0	19	0	3	4	0	0	0	1	0	3	0	2	0	0	0	1	7	0	0	0	0	0	0	0	0	0	16	0	0	0	0	0	0	24	7	0	0
734	28	0	19	0	0	0	2	0	0	0	0	0	25	0	4	3	0	0	0	0	0	4	0	3	0	0	0	0	9	0	0	0	0	0	0	1	0	0	21	0	0	0	0	0	0	53	7	0	0
735	19	0	17	0	0	0	0	0	0	0	0	0	26	0	2	4	0	0	0	0	0	4	0	2	0	0	0	0	6	0	0	3	0	2	0	1	1	0	20	0	0	0	0	0	0	36	6	0	0
736	22	0	18	0	0	0	1	0	0	0	0	0	20	2	4	6	0	2	0	0	0	2	0	3	0	0	0	0	16	0	0	0	0	0	0	3	2	0	18	0	0	0	0	0	0	22	10	0	0
737	17	0	15	0	0	0	1	0	0	0	0	0	17	0	3	4	0	0	0	1	0	1	0	1	0	0	0	0	9	0	0	1	0	0	0	1	1	0	16	0	0	0	0	0	1	17	7	0	0
738	16	0	8	0	0	0	0	0	0	0	0	0	12	0	4	0	0	0	0	0	0	3	0	3	0	0	0	0	5	0	0	1	0	0	0	3	0	1	9	0	0	0	0	0	0	41	4	0	0
739	33	0	27	0	0	0	0	0	0	0	0	0	33	0	4	2	0	0	0	1	0	2	0	1	0	0	0	0	7	0	0	0	0	0	0	0	0	0	31	0	0	0	0	0	0	41	6	0	0
740	23	0	17	0	0	1	1	0	0	0	0	1	18	0	5	2	1	0	0	0	0	1	0	5	0	0	0	0	9	0	0	0	0	0	0	4	0	0	17	0	0	0	0	0	0	39	7	0	0
741	17	0	14	0	0	0	0	0	0	0	0	0	16	1	5	1	0	1	0	0	0	0	0	3	0	0	0	0	7	0	0	0	0	0	0	2	2	0	16	0	0	0	0	0	0	17	6	0	0
742	11	0	8	0	0	0	1	0	0	0	0	0	11	0	4	2	0	0	0	0	0	1	0	2	0	0	0	1	7	1	0	0	0	1	0	1	0	0	9	0	0	0	0	0	0	11	6	0	0
743	22	0	17	0	0	0	1	0	0	0	0	1	19	1	6	0	1	1	0	0	0	1	0	4	0	0	0	0	9	0	0	0	0	0	0	4	1	0	18	0	0	0	0	0	0	22	6	0	0
744	16	0	14	1	0	0	0	1	0	0	0	0	14	0	4	1	0	0	0	0	0	0	0	2	0	0	0	1	6	0	0	0	0	0	0	0	2	0	14	0	0	0	0	0	0	24	5	0	0
745	10	0	8	0	0	1	0	0	0	0	0	0	10	2	3	2	0	2	0	0	0	0	0	2	0	0	0	0	7	0	0	0	0	0	0	1	2	0	10	0	0	0	0	0	0	10	5	0	0
746	28	0	22	0	0	0	0	0	0	0	0	0	24	0	6	1	0	0	0	0	0	2	0	6	0	0	0	0	9	0	0	1	0	0	0	6	0	0	22	0	0	0	0	0	0	28	7	0	0
747	24	0	22	1	0	0	0	1	0	0	0	0	24	1	4	0	0	1	0	0	0	1	0	2	0	0	0	0	7	1	0	0	0	1	0	0	1	0	22	0	0	0	0	0	0	24	4	0	0
748	12	0	12	0	0	0	0	0	0	0	0	0	18	0	4	3	0	0	0	1	0	2	0	0	0	0	0	0	8	0	1	1	0	0	0	0	3	0	16	0	0	0	0	0	0	12	7	0	0
749	27	0	17	3	0	0	0	0	3	0	0	0	25	0	5	0	0	0	0	0	0	8	0	4	0	0	0	0	9	0	0	0	0	0	0	3	1	1	17	0	0	0	1	0	0	35	5	0	0
750	22	0	14	0	0	0	0	0	0	0	0	0	21	1	6	4	0	0	0	1	0	4	0	2	0	0	0	0	12	0	1	2	0	0	0	0	0	1	17	0	0	0	0	0	1	30	10	0	0
751	11	0	10	0	0	0	1	0	0	0	0	0	13	1	1	3	0	1	0	0	0	0	0	0	0	0	0	0	7	0	0	0	0	0	0	0	1	0	13	0	0	0	0	0	0	11	4	0	0
752	12	0	6	0	0	0	0	0	0	0	0	0	13	0	3	1	0	0	0	0	0	6	0	0	0	0	0	0	4	0	0	1	0	1	0	0	0	0	6	0	0	0	0	0	0	12	4	0	0
753	11	0	8	0	0	0	1	0	0	0	0	0	11	0	4	2	0	0	0	0	0	1	0	2	0	0	0	1	7	1	0	0	0	1	0	1	0	0	9	0	0	0	0	0	0	11	6	0	0
754	26	0	24	0	0	0	0	0	0	0	0	0	28	1	6	7	0	1	0	1	0	2	0	2	0	0	0	0	15	1	0	0	0	1	0	0	2	0	25	0	0	0	0	0	0	43	13	0	0
755	15	0	13	0	0	1	0	0	0	0	0	0	15	2	4	1	0	2	0	0	0	0	0	2	0	0	0	0	7	0	0	0	0	1	0	1	1	0	14	0	0	0	0	0	0	23	5	0	0
756	18	0	16	0	0	0	0	0	0	0	0	0	18	2	3	0	0	2	0	0	0	1	0	2	0	0	0	0	6	1	0	0	0	1	0	0	0	0	16	0	0	0	0	0	0	18	3	0	0
757	28	0	26	0	0	0	0	0	0	0	0	0	28	0	4	1	0	0	0	0	0	1	0	2	0	0	0	0	6	0	1	1	1	0	0	0	2	0	27	0	0	0	0	0	0	36	5	0	0
758	18	0	10	0	0	0	0	0	0	0	0	0	13	0	5	0	0	0	0	0	0	3	0	5	0	0	0	0	5	0	0	0	0	0	0	3	0	0	10	0	0	0	0	0	0	44	5	0	0
759	16	0	9	1	0	0	0	1	0	0	0	0	20	0	3	5	0	0	0	3	0	10	0	1	1	0	0	0	9	0	0	1	0	0	0	0	0	0	10	0	0	0	0	0	0	24	8	0	0
760	17	0	15	0	0	0	0	0	0	0	0	0	18	0	3	1	0	0	0	1	0	2	0	2	0	0	0	0	4	0	0	1	0	0	0	2	0	0	16	0	0	0	0	0	0	17	4	0	0
761	21	0	12	0	0	0	0	0	0	0	0	0	24	0	1	3	0	0	0	1	0	11	0	1	0	0	0	0	4	0	0	3	0	0	0	1	1	2	13	0	0	0	2	0	0	55	4	0	0
762	23	0	20	0	0	1	0	0	0	0	0	0	27	0	2	5	0	0	0	0	0	4	0	3	0	0	0	0	7	0	0	3	0	0	0	2	0	0	23	0	0	0	0	0	0	23	7	0	0
763	34	0	23	0	0	0	2	0	0	0	0	0	25	0	9	2	0	0	0	0	0	2	0	9	0	0	0	0	13	0	0	2	0	0	0	8	0	0	23	0	0	0	0	0	0	50	11	0	0
764	28	0	26	0	0	0	0	0	0	0	0	2	28	1	4	2	2	1	0	0	0	0	0	2	0	0	0	0	9	0	0	0	0	0	0	0	1	0	28	0	0	0	0	0	0	36	6	0	0
765	16	0	6	1	0	0	0	1	0	0	0	0	19	0	1	1	0	0	0	0	0	12	0	0	0	0	0	0	3	0	0	0	0	0	0	0	1	3	7	0	0	0	1	0	0	30	2	0	0
766	15	0	11	3	0	0	0	0	3	0	0	0	15	0	4	2	0	0	0	1	0	4	0	4	0	0	0	0	10	0	0	1	0	0	0	3	0	0	11	0	0	0	1	0	1	23	6	0	0
767	24	0	12	0	0	0	0	0	0	0	0	0	35	0	4	8	0	0	0	0	0	15	0	0	0	0	0	0	14	0	2	6	0	0	0	0	4	2	20	0	0	0	0	0	0	24	12	0	0
768	31	0	27	0	0	0	0	0	0	0	0	0	27	1	4	1	0	1	0	0	0	0	0	4	0	0	0	0	6	0	0	0	0	0	0	1	2	0	27	0	0	0	0	0	0	47	5	0	0
769	15	0	13	0	0	0	0	0	0	0	0	0	24	0	4	4	0	0	0	1	0	8	0	2	0	0	0	0	8	0	0	4	0	0	0	2	3	0	16	0	0	0	0	0	0	23	8	0	0
770	22	0	20	0	0	0	0	0	0	0	0	0	23	0	3	5	0	0	0	1	0	2	0	2	0	0	0	0	9	0	0	1	0	0	0	0	0	0	21	0	0	0	0	0	0	30	8	0	0
771	24	0	18	0	0	0	0	0	0	0	0	0	27	0	2	3	0	0	0	0	0	7	0	0	0	0	0	0	5	0	0	2	0	0	0	0	0	3	20	0	0	0	0	0	0	24	5	0	0
772	17	0	12	0	0	0	0	0	0	0	0	0	18	0	2	1	0	0	0	0	0	4	0	0	0	0	0	0	3	0	0	1	0	0	0	0	1	0	14	0	0	0	0	0	0	25	3	0	0
773	23	0	20	0	0	1	0	0	0	0	0	0	22	2	2	2	0	2	0	0	0	2	0	3	0	0	0	0	7	0	0	0	0	0	0	2	0	0	20	0	0	0	0	0	0	23	4	0	0
774	21	0	17	0	0	1	0	0	0	0	0	0	18	0	3	1	0	0	0	0	0	1	0	4	0	0	0	0	5	0	0	1	0	0	0	2	0	0	17	0	0	0	0	0	0	29	4	0	0
775	15	0	14	0	0	1	0	0	0	0	0	0	16	0	2	5	0	0	0	2	0	1	0	1	0	0	0	0	7	0	0	1	0	0	0	0	0	0	15	0	0	0	0	0	1	23	7	0	0
776	35	0	18	0	0	0	0	0	0	0	0	0	32	0	4	1	0	0	0	0	0	13	0	0	0	0	0	0	5	0	0	1	0	0	0	0	3	8	19	0	0	0	0	0	0	61	5	0	0
777	34	0	32	0	0	0	0	0	0	0	0	1	34	3	4	1	1	3	0	0	0	1	0	2	0	0	0	0	9	0	0	0	0	0	0	0	1	0	33	0	0	0	0	0	0	42	5	0	0
778	23	0	18	0	0	0	0	0	0	0	0	0	21	0	2	0	0	0	0	0	0	2	0	0	0	0	0	0	2	0	0	0	0	0	0	0	0	1	19	0	0	0	0	0	0	23	2	0	0
779	37	0	28	0	0	1	0	0	0	0	0	0	33	1	5	2	0	1	0	0	0	3	0	4	0	0	0	0	8	0	0	0	0	0	0	1	0	1	30	0	0	0	0	0	0	70	7	0	0
780	28	0	17	1	0	0	0	1	0	0	0	0	28	0	6	4	0	0	0	1	0	8	0	2	0	0	0	0	11	0	0	0	0	0	0	2	2	1	20	0	0	0	0	3	0	41	10	0	0
781	17	0	12	0	0	0	0	0	0	0	0	0	16	0	4	5	0	0	0	0	0	0	0	0	0	0	0	0	10	0	0	0	0	0	0	0	1	0	16	0	0	0	0	0	0	17	9	0	0
782	17	0	6	1	0	0	0	1	0	0	0	0	19	0	3	5	0	0	0	1	0	11	0	0	0	0	0	0	9	0	0	3	0	0	0	0	0	1	8	0	0	0	1	0	0	17	8	0	0
783	18	0	17	0	0	0	0	0	0	0	0	0	18	0	4	5	0	0	0	2	0	0	0	1	0	0	0	0	10	0	0	0	0	0	0	0	1	0	18	0	0	0	0	0	1	18	9	0	0
784	26	0	19	0	0	0	0	0	0	0	0	0	24	2	5	1	0	2	0	0	0	3	0	3	0	0	0	1	8	0	0	0	0	0	0	0	2	0	21	0	0	0	0	0	0	42	6	0	0
785	15	0	9	3	0	0	0	0	3	0	0	0	21	0	6	1	0	0	0	0	0	12	0	6	0	0	0	0	10	0	0	2	0	0	0	3	0	0	9	0	0	0	1	0	0	23	7	0	0
786	21	0	15	0	0	0	0	0	0	0	0	0	18	1	2	1	0	1	0	0	0	2	0	1	0	0	0	0	6	0	0	0	0	0	0	0	0	1	16	0	0	0	0	0	0	29	3	0	0
787	22	0	20	0	0	0	0	0	0	0	0	0	23	1	5	4	0	1	0	0	0	2	0	2	0	0	0	0	10	0	0	0	0	0	0	0	2	0	21	0	0	0	0	0	0	30	9	0	0
788	9	0	7	0	0	0	1	0	0	0	0	0	11	0	4	1	0	0	0	0	0	0	0	1	0	0	0	1	6	0	0	0	0	1	0	1	1	0	10	0	0	0	0	0	0	17	5	0	0
789	12	0	12	0	0	0	0	0	0	0	0	0	19	0	2	3	0	0	0	0	0	3	0	0	0	0	0	0	5	1	0	3	0	2	0	0	0	0	14	0	0	0	0	0	0	12	5	0	0
790	21	0	17	0	0	0	1	0	0	0	0	0	21	1	4	3	0	1	0	0	0	3	0	3	0	0	0	1	10	0	0	1	0	0	0	1	0	0	18	0	0	0	0	0	0	29	7	0	0
791	23	0	15	0	0	0	0	0	0	0	0	0	21	0	5	2	0	0	0	0	0	2	0	2	0	0	0	1	7	0	0	1	0	1	0	2	1	0	18	0	0	0	1	0	0	52	7	0	0
792	5	0	4	0	0	0	1	0	0	0	0	0	11	0	2	4	0	0	0	0	0	4	0	0	0	0	0	1	7	0	0	3	0	0	0	0	1	0	7	0	0	0	0	0	0	5	6	0	0
793	21	0	18	0	2	0	0	0	0	0	0	0	21	0	2	2	0	0	0	0	0	1	0	0	0	0	0	2	6	0	0	0	0	0	0	0	0	0	20	0	0	0	1	0	0	29	4	0	0
794	22	0	21	0	0	1	0	0	0	0	0	0	24	2	1	3	0	2	0	0	0	0	0	1	0	0	0	0	6	0	0	0	0	0	0	0	1	0	24	0	0	0	0	0	0	30	4	0	0
795	17	0	14	0	0	1	0	0	0	0	0	0	17	0	3	4	0	0	0	1	0	3	0	3	0	0	0	0	7	0	0	2	0	0	0	2	1	0	14	0	0	0	0	0	1	17	7	0	0
796	28	0	24	0	0	0	0	0	0	0	0	0	25	0	4	0	0	0	0	0	0	1	0	4	0	0	0	0	4	0	0	1	0	0	0	4	2	0	24	0	0	0	0	0	0	28	4	0	0
797	10	0	9	0	0	1	0	0	0	0	0	0	9	0	0	4	0	0	0	2	0	0	0	1	0	0	0	0	4	0	0	0	0	0	0	0	0	0	9	0	0	0	0	0	2	18	4	0	0
798	26	0	16	0	0	0	0	0	0	0	0	0	26	0	6	4	0	0	0	0	0	6	0	2	0	0	0	0	10	0	0	2	0	0	0	0	3	1	20	0	0	0	1	0	0	42	10	0	0
799	19	0	18	0	0	0	0	0	0	0	0	0	20	0	2	1	0	0	0	0	0	0	0	1	0	0	0	0	3	1	0	0	0	1	0	1	0	0	19	0	0	0	0	0	0	36	3	0	0
800	23	0	14	0	0	1	0	0	0	0	0	0	20	1	3	3	0	1	0	0	0	6	0	3	0	0	0	0	8	0	0	0	0	0	0	2	0	0	14	0	0	0	0	0	0	23	6	0	0
801	22	0	20	0	0	0	0	0	0	0	0	2	21	0	3	2	2	0	0	1	0	0	0	2	0	0	0	0	7	0	0	0	0	0	0	0	0	0	21	0	0	0	0	0	1	30	5	0	0
802	20	0	15	1	0	1	1	1	0	0	0	0	17	0	4	3	0	0	0	1	0	2	0	4	0	0	0	0	9	0	0	1	0	0	0	3	1	0	15	0	0	0	0	0	1	28	7	0	0
803	20	0	18	0	0	0	0	0	0	0	0	0	22	1	4	4	0	1	0	2	0	2	0	2	0	0	0	0	10	0	1	0	0	0	0	0	2	0	20	0	0	0	0	0	1	37	8	0	0
804	24	0	18	0	0	0	0	0	0	0	0	0	20	0	6	0	0	0	0	0	0	2	0	6	0	0	0	0	8	0	0	1	0	0	0	4	2	0	18	0	0	0	0	0	0	40	6	0	0
805	21	0	14	1	0	0	0	1	0	0	0	0	18	2	5	0	0	2	0	0	0	3	0	3	0	0	0	0	9	0	0	2	0	0	0	3	1	0	15	0	0	0	0	0	0	29	5	0	0
806	16	0	7	0	0	0	2	0	0	0	0	0	14	0	3	1	0	0	0	0	0	7	0	3	0	0	0	0	6	0	0	1	0	0	0	2	0	0	7	0	0	0	0	0	0	41	4	0	0
807	6	0	6	0	0	0	0	0	0	0	0	0	24	0	1	3	0	0	0	2	0	15	0	0	0	0	0	0	4	0	0	1	0	0	0	0	1	0	9	0	0	0	0	0	1	6	4	0	0
808	24	0	18	0	0	0	0	0	0	0	0	0	19	1	6	0	0	1	0	0	0	1	0	6	0	0	0	0	7	0	0	1	0	0	0	5	0	0	18	0	0	0	0	0	0	41	6	0	0
809	16	0	11	0	0	0	1	0	0	0	0	0	16	0	6	3	0	0	0	0	0	3	0	4	0	0	0	1	10	1	0	2	0	1	0	2	0	0	12	0	0	0	0	0	0	16	9	0	0
810	29	0	23	0	0	0	1	0	0	0	0	0	24	1	5	0	0	1	0	0	0	1	0	5	0	0	0	0	7	0	0	1	0	0	0	5	1	0	23	0	0	0	0	0	0	45	5	0	0
811	17	0	15	0	0	0	0	0	0	0	0	0	18	1	3	1	0	1	0	0	0	0	0	2	0	0	0	0	5	0	0	0	0	0	0	2	2	0	18	0	0	0	0	0	0	17	4	0	0
812	18	0	15	0	0	1	0	0	0	0	0	0	18	0	2	2	0	0	0	0	0	3	0	1	0	0	0	0	4	0	0	3	0	0	0	0	2	0	15	0	0	0	0	0	0	43	4	0	0
813	27	0	12	0	0	0	1	0	0	0	0	0	29	0	6	2	0	0	0	0	0	13	0	2	0	0	0	0	9	1	0	2	0	3	0	0	0	0	13	0	0	0	0	0	0	35	8	0	0
814	27	0	8	0	0	0	0	0	0	0	0	0	25	1	5	0	0	1	0	0	0	17	0	3	0	0	0	0	7	0	0	1	0	0	0	3	0	3	8	0	0	0	1	0	0	41	5	0	0
815	30	0	24	0	0	0	0	0	0	0	0	0	30	1	4	5	0	1	0	0	0	2	0	0	0	0	0	0	10	0	0	1	0	0	0	0	0	0	28	0	0	0	0	0	0	46	9	0	0
816	12	0	12	0	0	0	0	0	0	0	0	0	18	0	1	2	0	0	0	1	0	6	0	0	0	0	0	0	3	0	0	3	0	0	0	0	1	0	12	0	0	0	0	0	0	12	3	0	0
817	17	0	0	0	0	0	0	0	0	0	0	2	38	0	0	2	0	0	0	0	0	35	0	0	0	0	0	0	4	0	0	5	0	0	0	0	0	6	3	0	0	0	2	0	0	43	2	0	0
818	21	0	12	0	0	0	1	0	0	0	0	0	17	2	5	1	0	0	0	0	0	4	0	2	0	0	0	0	9	0	0	0	0	0	0	1	2	2	13	0	0	0	0	0	0	29	6	0	0
819	33	0	17	3	0	0	0	0	3	0	0	0	28	0	6	0	0	0	0	0	0	11	0	4	0	0	0	0	10	0	0	0	0	0	0	3	0	1	17	0	0	0	1	0	0	41	6	0	0
820	19	0	17	0	0	0	0	0	0	0	0	0	24	0	2	2	0	0	0	0	0	2	0	2	0	0	0	0	4	0	0	1	0	2	0	1	1	0	20	0	0	0	0	0	0	36	4	0	0
821	23	0	19	0	0	1	0	0	0	0	0	0	21	2	3	2	0	2	0	0	0	2	0	4	0	0	0	0	7	0	0	0	0	0	0	2	0	0	19	0	0	0	0	0	0	23	5	0	0
822	33	0	24	0	0	1	0	0	0	0	0	0	31	0	6	6	0	0	0	1	0	5	0	4	0	0	0	0	13	0	0	3	1	0	0	0	1	1	26	0	0	0	0	0	0	41	12	0	0
823	34	0	24	0	0	1	0	0	0	0	0	0	29	1	6	3	0	1	0	0	0	5	0	4	0	0	0	0	10	0	0	1	1	0	0	0	1	0	24	0	0	0	0	0	0	42	9	0	0
824	23	0	15	0	0	0	1	0	0	0	0	0	23	1	3	3	0	1	0	0	0	1	0	1	0	0	0	0	8	0	0	1	0	0	0	1	0	3	22	0	0	0	0	0	0	23	6	0	0
825	23	0	20	0	0	1	0	0	0	0	0	0	25	1	2	5	0	1	0	1	0	2	0	3	0	0	0	0	8	0	0	1	0	0	0	2	0	0	23	0	0	0	0	0	1	23	7	0	0
826	18	0	15	0	0	1	0	0	0	0	0	0	17	0	2	2	0	0	0	0	0	2	0	1	0	0	0	0	4	0	0	2	0	0	0	0	2	0	15	0	0	0	0	0	0	43	4	0	0
827	20	0	9	0	0	0	0	0	0	0	0	0	17	0	5	0	0	0	0	0	0	8	0	5	0	0	0	0	5	0	0	2	0	0	0	4	0	2	9	0	0	0	0	6	0	22	5	0	0
828	22	0	20	0	0	0	0	0	0	0	0	0	22	1	3	2	0	1	0	1	0	1	0	2	0	0	0	0	6	0	0	1	0	0	0	0	0	0	21	0	0	0	0	0	1	30	5	0	0
829	31	0	22	0	0	0	0	0	0	0	0	0	30	0	7	2	0	0	0	0	0	7	0	4	0	0	0	0	9	0	0	1	0	0	0	4	3	1	23	0	0	0	0	0	0	39	9	0	0
830	16	0	6	0	0	0	0	0	0	0	0	1	19	0	1	1	1	0	0	0	0	12	0	0	0	0	0	0	3	0	0	0	0	0	0	0	1	3	7	0	0	0	1	0	0	30	2	0	0
831	25	0	22	2	0	1	0	2	0	0	0	0	22	0	3	1	0	0	0	0	0	0	0	3	0	0	0	0	6	0	0	0	0	0	0	1	1	0	22	0	0	0	0	0	0	42	4	0	0
832	30	0	19	0	0	0	0	0	0	0	0	0	30	1	4	5	0	1	0	0	0	11	0	2	0	0	0	0	10	0	0	2	0	0	0	2	0	2	19	0	0	0	0	0	0	46	9	0	0
833	22	0	16	0	0	0	0	0	0	0	0	0	22	1	6	2	0	1	0	0	0	5	0	6	0	0	0	0	9	0	0	2	0	0	0	6	0	0	17	0	0	0	0	0	0	22	8	0	0
834	17	0	14	1	0	1	0	1	0	0	0	0	19	0	2	3	0	0	0	0	0	4	0	3	0	0	0	0	7	0	0	1	0	0	0	2	0	0	15	0	0	0	0	0	0	17	5	0	0
835	21	0	8	0	0	0	0	0	0	0	0	0	22	0	4	1	0	0	0	0	0	14	0	3	0	0	0	0	6	0	0	2	0	0	0	3	1	3	8	0	0	0	1	0	0	35	5	0	0
836	19	0	6	0	0	0	0	0	0	0	0	0	16	0	5	0	0	0	0	0	0	9	0	0	0	0	0	0	5	0	0	1	0	0	0	0	4	4	7	0	0	0	0	0	0	36	5	0	0
837	17	0	14	0	0	1	0	0	0	0	0	0	16	1	3	3	0	1	0	1	0	2	0	3	0	0	0	0	7	0	0	1	0	0	0	2	1	0	14	0	0	0	0	0	1	17	6	0	0
838	16	0	7	0	0	0	2	0	0	0	0	0	13	0	3	1	0	0	0	0	0	6	0	3	0	0	0	0	6	0	0	1	0	0	0	2	0	0	7	0	0	0	0	0	0	41	4	0	0
839	17	0	12	0	0	0	0	0	0	0	0	0	16	2	2	1	0	2	0	0	0	0	0	0	0	0	0	0	6	0	0	0	0	0	0	0	1	0	16	0	0	0	0	0	0	17	3	0	0
840	10	0	7	0	0	1	1	0	0	0	0	0	9	0	2	3	0	0	0	0	0	1	0	2	0	0	0	1	6	0	0	0	0	0	0	1	0	0	8	0	0	0	0	0	0	10	5	0	0
841	35	0	28	0	0	1	0	0	0	0	0	0	34	0	5	3	0	0	0	0	0	3	0	3	0	0	0	2	8	1	0	2	0	1	0	1	1	2	30	0	0	0	0	0	0	59	8	0	0
842	17	0	12	0	0	0	0	0	0	0	0	0	16	1	3	3	0	1	0	0	0	0	0	0	0	0	0	0	8	0	0	0	0	0	0	0	1	0	16	0	0	0	0	0	0	17	6	0	0
843	8	0	5	0	0	0	1	0	0	0	0	0	11	0	3	5	0	0	0	1	0	5	0	2	0	0	0	0	9	0	0	2	0	0	0	2	0	0	6	0	0	0	1	0	0	16	8	0	0
844	25	0	15	1	0	0	0	1	0	0	0	0	26	0	5	5	0	0	0	2	0	8	0	1	0	0	0	0	11	0	0	0	0	0	0	1	1	1	18	0	0	0	0	3	1	30	10	0	0
845	33	0	25	0	0	1	1	0	0	0	0	1	30	0	4	5	1	0	0	0	0	4	0	2	0	0	0	0	11	0	0	2	0	0	0	1	0	1	26	0	0	0	0	0	0	33	9	0	0
846	27	0	14	3	0	0	0	0	3	0	0	0	26	1	4	0	0	1	0	0	0	12	0	3	0	0	0	0	9	0	0	0	0	0	0	3	1	3	14	0	0	0	2	0	0	41	4	0	0
847	16	0	6	0	0	0	0	0	0	0	0	0	19	0	1	2	0	0	0	1	0	12	0	0	0	0	0	0	3	0	0	0	0	0	0	0	1	3	7	0	0	0	1	0	1	30	3	0	0
848	24	0	11	1	0	1	0	1	0	0	0	0	20	0	5	4	0	0	0	1	0	8	0	4	0	0	0	0	11	0	0	0	0	0	0	3	0	1	12	0	0	0	0	3	0	29	9	0	0
849	25	0	12	0	0	0	0	0	0	0	0	0	24	0	6	3	0	0	0	0	0	8	0	0	0	0	0	0	10	0	0	0	0	2	0	0	2	7	14	0	0	0	0	0	0	42	9	0	0
850	21	0	11	0	0	0	0	0	0	0	0	0	19	0	4	1	0	0	0	0	0	5	0	1	0	0	0	0	6	1	0	0	0	1	0	0	1	0	13	0	0	0	0	0	0	29	5	0	0
851	12	0	10	0	0	0	0	0	0	0	0	0	12	1	5	1	0	1	0	0	0	1	0	2	0	0	0	1	7	1	0	1	0	1	0	0	1	0	10	0	0	0	0	0	0	12	6	0	0
852	6	0	6	0	0	0	0	0	0	0	0	0	9	0	2	0	0	0	0	0	0	1	0	0	0	0	0	0	2	1	0	0	0	2	0	0	0	0	6	0	0	0	0	0	0	6	2	0	0
853	30	0	27	0	0	0	0	0	0	0	0	0	31	0	6	2	0	0	0	0	0	1	0	3	0	0	0	0	8	0	0	1	0	0	0	0	3	0	30	0	0	0	0	0	0	30	8	0	0
854	37	0	28	0	0	1	0	0	0	0	0	0	33	0	5	3	0	0	0	1	0	3	0	4	0	0	0	0	8	0	0	0	0	0	0	1	0	1	30	0	0	0	0	0	1	70	8	0	0
855	21	0	19	0	0	0	1	0	0	0	0	0	21	1	3	2	0	1	0	0	0	0	0	1	0	0	0	0	7	1	0	0	0	1	0	0	2	0	20	0	0	0	0	0	0	29	5	0	0
856	33	0	16	1	0	0	1	1	0	0	0	0	32	0	8	1	0	0	0	0	0	15	0	4	0	0	0	0	11	0	0	4	0	0	0	1	2	4	17	0	0	0	0	0	0	41	9	0	0
857	23	0	21	0	0	0	1	0	0	0	0	0	24	1	1	2	0	1	0	0	0	3	0	1	0	0	0	0	5	0	0	1	0	0	0	1	0	0	21	0	0	0	0	0	0	23	3	0	0
858	26	0	15	1	0	0	0	1	0	0	0	0	24	1	4	2	0	1	0	0	0	7	0	2	0	0	0	0	8	0	0	0	0	0	0	2	0	1	17	0	0	0	0	3	0	23	6	0	0
859	64	0	48	2	0	0	0	2	0	0	0	0	63	0	6	2	0	0	0	0	0	13	0	0	0	0	0	0	12	0	0	4	0	0	0	0	0	6	50	0	0	0	0	0	0	80	8	0	0
860	24	0	20	0	0	0	0	0	0	0	0	0	23	0	8	2	0	0	0	0	0	2	0	4	0	0	0	0	10	1	0	2	0	1	0	0	3	0	20	0	0	0	0	0	0	24	10	0	0
861	21	0	16	0	0	0	1	0	0	0	0	0	17	1	5	1	0	1	0	0	0	1	0	4	0	0	0	1	9	0	0	1	0	0	0	2	0	0	16	0	0	0	0	0	0	29	6	0	0
862	11	0	7	0	0	0	0	0	0	0	0	0	11	0	4	3	0	0	0	0	0	3	0	4	0	0	0	0	7	0	0	1	0	0	0	4	0	0	8	0	0	0	0	0	0	11	7	0	0
863	20	0	16	0	0	0	1	0	0	0	0	0	19	0	5	3	0	0	0	0	0	3	0	3	0	0	0	0	9	0	0	3	0	0	0	3	0	0	16	0	0	0	0	0	0	28	8	0	0
864	15	0	13	0	0	0	0	0	0	0	0	0	28	0	5	6	0	0	0	1	0	11	0	2	0	0	0	0	11	0	0	7	0	0	0	2	4	0	17	0	0	0	0	0	1	23	11	0	0
865	28	0	18	0	0	1	0	0	0	0	0	0	23	0	5	3	0	0	0	0	0	5	0	4	0	0	0	0	8	0	0	0	1	0	0	0	1	0	18	0	0	0	0	0	0	36	8	0	0
866	15	0	12	0	0	0	1	0	0	0	0	0	17	0	3	3	0	0	0	0	0	3	0	2	0	0	0	1	8	0	0	2	0	0	0	0	0	0	14	0	0	0	0	0	0	23	6	0	0
867	16	0	6	0	0	0	0	0	0	0	0	0	22	0	0	6	0	0	0	2	0	13	0	0	0	0	0	0	7	0	0	3	0	0	0	0	0	2	9	0	0	0	2	0	1	24	6	0	0
868	25	0	16	1	0	0	0	1	0	0	0	0	24	0	5	3	0	0	0	1	0	7	0	3	0	0	0	0	9	0	0	1	0	0	0	2	0	0	17	0	0	0	0	0	0	41	8	0	0
869	22	0	14	0	0	0	0	0	0	0	0	0	24	0	5	4	0	0	0	0	0	9	0	2	0	0	0	0	9	0	0	1	0	0	0	0	2	2	15	0	0	0	0	0	0	30	9	0	0
870	12	0	10	0	0	0	0	0	0	0	0	0	14	0	3	2	0	0	0	0	0	3	0	2	0	0	0	0	6	1	0	3	0	1	0	0	0	0	10	0	0	0	0	0	0	12	5	0	0
871	18	0	9	0	0	1	0	0	0	0	0	0	19	0	0	4	0	0	0	0	0	6	0	1	0	0	0	0	4	0	0	4	0	0	0	0	0	4	13	0	0	0	2	0	0	45	4	0	0
872	5	0	3	3	0	0	1	0	3	0	0	0	9	0	2	3	0	0	0	0	0	4	0	1	0	0	0	0	9	0	0	2	0	0	0	1	1	0	5	0	0	0	1	0	0	5	5	0	0
873	11	0	6	0	0	0	0	0	0	0	0	0	7	0	4	0	0	0	0	0	0	0	0	0	0	0	0	0	5	0	1	0	0	0	0	0	3	0	7	0	0	0	0	0	0	11	4	0	0
874	21	0	12	0	0	0	1	0	0	0	0	0	19	0	6	4	0	0	0	1	0	6	0	2	0	0	0	0	11	0	0	0	0	0	0	1	1	0	13	0	0	0	0	0	0	29	10	0	0
875	16	0	8	0	0	0	0	0	0	0	0	0	13	0	4	0	0	0	0	0	0	4	0	3	0	0	0	0	5	0	0	2	0	0	0	3	0	1	9	0	0	0	0	0	0	41	4	0	0
876	34	0	22	0	0	0	0	0	0	0	0	0	34	0	10	4	0	0	0	0	0	8	0	2	0	0	0	0	16	0	2	0	0	0	0	0	4	2	26	0	0	0	0	0	0	34	14	0	0
877	26	0	24	0	0	2	0	0	0	0	0	0	30	0	0	10	0	0	0	0	0	6	0	2	0	0	0	0	10	0	0	6	0	0	0	0	0	0	24	0	0	0	0	0	0	42	10	0	0
878	17	0	12	0	0	0	0	0	0	0	0	0	18	0	3	2	0	0	0	0	0	4	0	0	0	0	0	0	5	0	0	2	0	0	0	0	1	0	14	0	0	0	1	0	0	17	5	0	0
879	9	0	8	0	0	0	0	0	0	0	0	0	9	0	3	1	0	0	0	0	0	0	0	1	0	0	0	1	4	0	0	0	0	0	0	1	2	0	9	0	0	0	0	0	0	17	4	0	0
880	15	0	12	0	0	0	1	0	0	0	0	0	15	0	3	2	0	0	0	0	0	2	0	2	0	0	0	1	6	0	0	1	0	0	0	0	0	0	13	0	0	0	0	0	0	23	5	0	0
881	22	0	20	0	0	0	0	0	0	0	0	2	24	0	3	4	2	0	0	0	0	3	0	2	0	0	0	0	9	0	0	3	0	0	0	0	0	0	21	0	0	0	0	0	0	30	7	0	0
882	27	0	20	0	0	0	0	0	0	0	0	0	26	2	3	1	0	2	0	0	0	1	0	1	0	0	0	1	6	0	0	0	0	1	0	1	1	2	24	0	0	0	0	0	0	35	4	0	0
883	21	0	16	0	0	0	1	0	0	0	0	0	18	0	5	2	0	0	0	0	0	2	0	4	0	0	0	1	9	0	0	2	0	0	0	2	0	0	16	0	0	0	0	0	0	29	7	0	0
884	20	0	15	0	0	1	0	0	0	0	0	0	20	0	5	3	0	0	0	0	0	4	0	5	0	0	0	0	9	0	0	1	0	0	0	4	1	0	16	0	0	0	0	0	0	28	8	0	0
885	18	0	16	3	0	0	0	0	3	0	0	0	22	1	3	2	0	1	0	0	0	5	0	2	0	0	0	0	9	0	0	1	0	0	0	2	2	0	17	0	0	0	1	0	0	34	5	0	0
886	21	0	17	0	0	1	0	0	0	0	0	0	19	0	3	3	0	0	0	0	0	2	0	4	0	0	0	0	6	0	0	1	0	0	0	3	1	0	17	0	0	0	0	0	0	29	6	0	0
887	22	0	15	0	0	1	0	0	0	0	0	0	18	1	6	2	0	1	0	0	0	3	0	7	0	0	0	0	10	0	0	0	0	0	0	6	0	0	15	0	0	0	0	0	0	22	8	0	0
888	6	0	0	0	0	0	0	0	0	0	0	0	18	0	0	5	0	0	0	3	0	18	0	0	0	0	0	0	5	0	0	1	0	0	0	0	0	4	0	0	0	0	0	0	0	6	5	0	0
889	64	0	48	2	0	0	0	2	0	0	0	0	59	2	8	6	0	2	0	0	0	9	0	0	0	0	0	0	20	0	0	2	0	0	0	0	0	6	50	0	0	0	0	0	0	80	14	0	0
890	22	0	16	0	0	0	0	0	0	0	0	0	19	0	7	2	0	0	0	0	0	3	0	6	0	0	0	1	10	0	0	2	0	0	0	6	0	0	16	0	0	0	0	0	0	22	9	0	0
891	15	0	12	0	0	0	1	0	0	0	0	0	14	0	3	2	0	0	0	0	0	1	0	2	0	0	0	1	7	0	0	1	0	0	0	0	0	0	13	0	0	0	0	0	0	23	5	0	0
892	27	0	19	0	0	1	0	0	0	0	0	0	23	1	7	3	0	1	0	0	0	4	0	8	0	0	0	0	12	0	0	2	0	0	0	7	0	0	19	0	0	0	0	0	0	27	10	0	0
893	26	0	24	0	0	2	0	0	0	0	0	0	24	2	0	4	0	2	0	0	0	0	0	2	0	0	0	0	6	0	0	0	0	0	0	0	0	0	24	0	0	0	0	0	0	42	4	0	0
894	15	0	6	0	0	0	0	0	0	0	0	0	18	1	2	5	0	1	0	0	0	6	0	0	0	0	0	0	8	0	0	2	0	0	0	0	0	7	12	0	0	0	0	0	0	23	7	0	0
895	20	0	18	0	0	0	0	0	0	0	0	0	22	0	5	6	0	0	0	2	0	2	0	2	0	0	0	0	12	0	1	0	0	0	0	0	2	0	20	0	0	0	0	0	1	37	11	0	0
896	6	0	0	0	0	0	0	0	0	0	0	0	7	0	2	3	0	0	0	0	0	2	0	0	0	0	0	0	6	0	1	1	0	0	0	0	2	0	5	0	0	0	0	0	0	6	5	0	0
897	22	0	12	0	0	0	0	0	0	0	0	1	20	0	1	3	1	0	0	0	0	6	0	0	0	0	0	0	5	0	0	0	0	0	0	0	1	2	14	0	0	0	1	0	0	58	4	0	0
898	21	0	17	0	0	1	0	0	0	0	0	0	19	0	3	1	0	0	0	0	0	2	0	4	0	0	0	0	5	0	0	1	0	0	0	2	0	0	17	0	0	0	0	0	0	29	4	0	0
899	26	0	22	0	0	0	0	0	0	0	0	1	27	1	6	4	1	1	0	0	0	4	0	4	0	0	0	0	13	0	0	0	0	0	0	4	3	0	23	0	0	0	0	0	0	34	10	0	0
900	27	0	17	0	0	0	0	0	0	0	0	0	24	0	6	1	0	0	0	0	0	7	0	4	0	0	0	0	7	0	0	2	0	0	0	3	0	0	17	0	0	0	0	0	0	35	7	0	0
901	11	0	8	0	0	0	1	0	0	0	0	0	25	0	3	0	0	0	0	0	0	15	0	2	0	0	0	0	4	0	0	1	0	0	0	2	1	0	10	0	0	0	0	0	0	11	3	0	0
902	23	0	20	0	0	1	0	0	0	0	0	0	23	1	2	2	0	1	0	0	0	3	0	3	0	0	0	0	6	0	0	1	0	0	0	2	0	0	20	0	0	0	0	0	0	23	4	0	0
903	28	0	26	0	0	1	0	0	0	0	0	0	27	0	5	4	0	0	0	0	0	0	0	2	0	0	0	1	9	1	0	0	0	1	0	0	1	0	26	0	0	0	0	0	0	36	9	0	0
904	37	0	23	0	0	2	0	0	0	0	0	0	30	0	8	4	0	0	0	0	0	7	0	8	0	0	0	0	13	0	0	2	1	0	0	2	0	0	23	0	0	0	0	0	0	53	12	0	0
905	22	0	9	1	0	0	0	1	0	0	0	0	21	0	4	4	0	0	0	1	0	11	0	1	0	0	0	0	9	0	0	1	0	0	0	0	0	0	10	0	0	0	0	0	0	30	8	0	0
906	10	0	0	0	0	0	0	0	0	0	0	0	8	0	6	3	0	0	0	0	0	5	0	0	0	0	1	1	10	0	0	3	0	0	0	0	1	1	3	0	0	0	0	0	0	18	9	0	0
907	17	0	16	0	0	1	0	0	0	0	0	0	19	0	0	3	0	0	0	1	0	2	0	1	0	0	0	0	4	0	0	0	0	0	0	0	0	0	17	0	0	0	0	0	1	17	3	0	0
908	12	0	6	0	0	0	0	0	0	0	0	0	13	1	2	3	0	1	0	0	0	1	0	0	0	0	0	0	7	0	1	0	0	0	0	0	2	1	12	0	0	0	0	0	0	12	5	0	0
909	34	0	24	0	0	1	0	0	0	0	0	0	28	1	6	3	0	1	0	0	0	4	0	4	0	0	0	0	10	0	0	0	1	0	0	0	1	0	24	0	0	0	0	0	0	42	9	0	0
910	35	0	18	0	0	0	0	0	0	0	0	0	31	0	4	0	0	0	0	0	0	12	0	0	0	0	0	0	5	0	1	0	0	0	0	0	3	8	19	0	0	0	0	0	0	61	4	0	0
911	16	0	11	0	0	0	1	0	0	0	0	0	16	0	5	2	0	0	0	0	0	3	0	4	0	0	0	0	9	0	0	3	0	0	0	4	0	0	13	0	0	0	0	0	0	16	7	0	0
912	20	0	17	0	0	1	0	0	0	0	0	0	20	0	4	3	0	0	0	0	0	2	0	3	0	0	0	0	7	0	0	2	0	0	0	0	2	0	18	0	0	0	0	0	0	36	7	0	0
913	21	0	15	0	0	0	0	0	0	0	0	0	18	1	2	1	0	1	0	0	0	2	0	1	0	0	0	0	6	0	0	0	0	0	0	0	0	1	16	0	0	0	0	0	0	29	3	0	0
914	9	0	6	0	0	0	1	0	0	0	0	0	11	0	3	2	0	0	0	0	0	4	0	2	0	0	0	1	6	0	0	2	0	0	0	0	0	0	7	0	0	0	0	0	0	17	5	0	0
915	20	0	15	1	0	0	0	1	0	0	0	0	18	1	2	1	0	0	0	0	0	2	0	1	0	0	0	0	6	0	0	0	0	0	0	0	0	2	16	0	0	0	0	4	0	25	3	0	0
916	21	0	12	0	0	0	0	0	0	0	0	0	19	0	2	4	0	0	0	0	0	3	0	0	0	0	0	0	6	0	0	0	0	0	0	0	0	3	16	0	0	0	0	0	0	29	6	0	0
917	24	0	18	0	0	0	1	0	0	0	0	0	21	0	5	2	0	0	0	0	0	3	0	5	0	0	0	0	8	0	0	2	0	0	0	4	0	0	18	0	0	0	0	0	0	40	7	0	0
918	26	0	21	0	0	0	2	0	0	0	0	0	25	0	5	2	0	0	0	0	0	3	0	3	0	0	0	1	9	0	0	2	0	0	0	1	0	0	22	0	0	0	0	0	0	34	7	0	0
919	21	0	16	0	0	0	1	0	0	0	0	0	18	0	5	3	0	0	0	0	0	2	0	4	0	0	0	1	10	0	0	2	0	0	0	2	0	0	16	0	0	0	0	0	0	29	8	0	0
920	17	0	15	0	0	0	0	0	0	0	0	0	18	1	4	2	0	1	0	0	0	2	0	2	0	0	0	0	7	0	0	1	0	0	0	2	1	0	16	0	0	0	0	0	0	17	6	0	0
921	23	0	20	0	0	1	0	0	0	0	0	0	23	0	2	2	0	0	0	0	0	3	0	3	0	0	0	0	5	0	0	1	0	0	0	2	0	0	20	0	0	0	0	0	0	23	4	0	0
922	18	0	12	0	0	0	0	0	0	0	0	0	17	1	2	2	0	0	0	0	0	3	0	0	0	0	0	0	5	0	0	1	0	0	0	0	1	1	14	0	0	0	1	4	0	34	4	0	0
923	11	0	6	0	0	0	0	0	0	0	0	0	10	1	1	1	0	1	0	0	0	0	0	0	0	0	0	0	5	0	1	0	0	0	0	0	1	0	10	0	0	0	0	0	0	11	2	0	0
924	18	0	16	0	0	0	0	0	0	0	0	0	20	1	4	3	0	1	0	0	0	2	0	2	0	0	0	0	8	0	0	2	0	0	0	0	2	0	18	0	0	0	0	0	0	18	7	0	0
925	31	0	21	0	0	0	1	0	0	0	0	0	26	1	7	1	0	1	0	0	0	3	0	4	0	0	0	0	10	0	0	1	0	1	0	2	1	2	22	0	0	0	0	0	0	39	8	0	0
926	6	0	6	0	0	0	0	0	0	0	0	0	10	0	0	3	0	0	0	0	0	4	0	0	0	0	1	0	5	0	0	2	0	0	0	0	0	0	6	0	0	0	0	0	0	6	3	0	0
927	23	0	15	0	0	0	0	0	0	0	0	0	26	0	2	5	0	0	0	0	0	11	0	1	0	0	0	0	8	0	0	5	0	0	0	0	0	3	15	0	0	0	1	0	0	48	7	0	0
928	17	0	14	0	0	1	0	0	0	0	0	0	18	2	3	7	0	2	0	0	0	2	0	3	0	0	0	0	15	0	0	0	0	0	0	2	1	0	16	0	0	0	0	0	0	17	10	0	0
929	6	0	0	0	0	0	0	0	0	0	0	0	5	0	4	2	0	0	0	0	0	0	0	0	0	0	0	1	7	0	1	0	0	0	0	0	3	0	5	0	0	0	0	0	0	6	6	0	0
930	24	0	18	3	0	0	2	0	3	0	0	0	21	0	4	1	0	0	0	0	0	2	0	2	0	0	0	0	11	0	0	0	0	0	0	2	1	0	19	0	0	0	1	0	0	40	5	0	0
931	28	0	21	0	0	0	1	0	0	0	0	0	24	0	7	0	0	0	0	0	0	3	0	6	0	0	0	0	9	0	0	2	0	0	0	5	0	0	21	0	0	0	0	0	0	28	7	0	0
932	18	0	15	0	0	1	0	0	0	0	0	0	17	1	2	2	0	1	0	0	0	2	0	1	0	0	0	0	5	0	0	2	0	0	0	0	2	0	15	0	0	0	0	0	0	43	4	0	0
933	25	0	18	1	0	0	0	1	0	0	0	0	22	0	4	2	0	0	0	0	0	3	0	0	0	0	0	0	7	0	0	0	0	0	0	0	1	2	19	0	0	0	0	0	0	42	6	0	0
934	27	0	23	1	0	1	0	1	0	0	0	0	25	3	3	2	0	3	0	0	0	2	0	4	0	0	0	0	9	0	0	1	0	0	0	2	0	0	23	0	0	0	0	0	0	35	5	0	0
935	20	0	15	0	0	1	1	0	0	0	0	1	17	0	4	3	1	0	0	1	0	2	0	4	0	0	0	0	9	0	0	1	0	0	0	3	1	0	15	0	0	0	0	0	1	28	7	0	0
936	23	0	14	0	0	0	0	0	0	0	0	0	23	1	6	0	0	1	0	0	0	8	0	3	0	0	0	0	9	0	0	2	0	0	0	3	0	0	15	0	0	0	0	0	0	23	6	0	0
937	17	0	12	1	0	0	0	1	0	0	0	0	17	1	2	3	0	1	0	1	0	1	0	0	0	0	0	0	8	0	0	1	0	0	0	0	1	0	16	0	0	0	0	0	1	17	5	0	0
938	13	0	4	0	0	0	1	0	0	0	0	0	16	0	2	6	0	0	0	1	0	6	0	0	0	0	0	0	10	0	0	1	0	0	0	0	1	2	10	0	0	0	0	4	0	18	8	0	0
939	6	0	4	0	0	0	0	0	0	0	0	0	9	1	2	3	0	1	0	0	0	3	0	2	0	0	0	0	6	0	0	1	0	0	0	0	0	0	6	0	0	0	0	0	0	6	5	0	0
940	53	0	26	0	0	0	0	0	0	0	0	0	37	0	10	4	0	0	0	0	0	9	0	8	0	0	0	0	16	0	0	0	0	0	0	6	0	2	28	0	0	0	0	0	0	85	14	0	0
941	10	0	5	0	0	0	0	0	0	0	0	0	12	0	5	1	0	0	0	0	0	5	0	1	0	0	0	2	7	1	0	0	0	1	0	0	1	0	6	0	0	0	0	0	0	18	6	0	0
942	34	0	32	0	0	0	0	0	0	0	0	1	37	2	4	4	1	2	0	0	0	4	0	2	0	0	0	0	11	0	0	3	0	0	0	0	1	0	33	0	0	0	0	0	0	42	8	0	0
943	16	0	6	0	0	0	0	0	0	0	0	0	18	0	4	3	0	0	0	0	0	10	0	0	0	0	0	0	8	0	1	0	0	0	0	0	3	3	8	0	0	0	1	0	0	30	7	0	0
944	20	0	14	0	0	0	0	0	0	0	0	1	16	1	4	1	1	1	0	0	0	2	0	3	0	0	0	0	8	0	0	1	0	0	0	3	1	1	14	0	0	0	0	0	0	28	5	0	0
945	23	0	16	0	0	1	1	0	0	0	0	0	19	0	7	4	0	0	0	0	0	2	0	6	0	0	0	0	13	0	0	0	0	0	0	5	1	0	17	0	0	0	0	0	0	39	11	0	0
946	23	0	17	1	0	0	1	1	0	0	0	0	18	0	5	0	0	0	0	0	0	1	0	5	0	0	0	0	7	0	0	1	0	0	0	5	1	0	17	0	0	0	0	0	0	39	5	0	0
947	23	0	12	0	0	0	0	0	0	0	0	0	22	0	3	3	0	0	0	0	0	9	0	0	0	0	0	0	6	0	0	0	0	0	0	0	1	3	13	0	0	0	0	0	0	31	6	0	0
948	17	0	14	0	0	1	0	0	0	0	0	0	19	0	3	2	0	0	0	0	0	4	0	3	0	0	0	0	6	0	0	1	0	1	0	2	0	0	14	0	0	0	0	0	0	17	5	0	0
949	11	0	6	0	0	0	0	0	0	0	0	0	12	0	2	1	0	0	0	0	0	4	0	0	0	0	0	0	4	0	0	2	0	0	0	0	1	1	8	0	0	0	0	0	0	11	3	0	0
950	11	0	10	0	0	0	0	0	0	0	0	0	15	1	1	3	0	1	0	0	0	2	0	1	0	0	0	0	5	0	0	2	0	0	0	1	1	0	13	0	0	0	0	0	0	11	4	0	0
951	28	0	22	0	0	0	0	0	0	0	0	0	26	0	4	0	0	0	0	0	0	2	0	2	0	0	0	0	6	0	0	0	0	0	0	0	0	0	24	0	0	0	0	0	0	60	4	0	0
952	36	0	25	0	0	0	1	0	0	0	0	0	41	3	4	5	0	3	0	0	0	10	0	2	0	0	0	0	13	1	0	6	0	1	0	2	0	3	30	0	0	0	1	4	0	41	9	0	0
953	25	0	15	1	0	0	0	1	0	0	0	0	27	0	5	5	0	0	0	1	0	9	0	1	0	0	0	0	11	0	0	1	0	0	0	1	1	1	18	0	0	0	0	3	0	30	10	0	0
954	30	0	27	0	0	3	0	0	0	0	0	0	28	0	0	8	0	0	0	2	0	1	0	3	0	0	0	0	8	0	0	0	0	0	0	0	0	0	27	0	0	0	0	0	2	54	8	0	0
955	17	0	14	0	0	0	0	0	0	0	0	0	18	0	5	6	0	0	0	0	0	2	0	3	0	0	0	1	14	0	0	0	0	0	0	3	1	0	16	0	0	0	0	0	0	17	11	0	0
956	15	0	6	0	0	0	0	0	0	0	0	3	17	0	1	3	3	0	0	1	0	11	0	0	0	0	0	0	7	0	0	2	0	0	0	0	0	0	6	0	0	0	1	0	0	23	4	0	0
957	21	0	17	0	0	0	1	0	0	0	0	0	19	1	4	1	0	1	0	0	0	2	0	3	0	0	0	1	8	0	0	2	0	0	0	1	0	0	17	0	0	0	0	0	0	29	5	0	0
958	21	0	14	1	0	0	0	1	0	0	0	0	18	2	5	1	0	2	0	0	0	3	0	3	0	0	0	0	10	0	0	1	0	0	0	3	1	0	15	0	0	0	0	0	0	29	6	0	0
959	21	0	15	0	0	0	0	0	0	0	0	0	18	1	3	3	0	1	0	0	0	2	0	1	0	0	0	0	8	0	0	0	0	0	0	0	0	1	16	0	0	0	0	0	0	29	6	0	0
960	25	0	18	0	0	0	0	0	0	0	0	0	26	0	2	3	0	0	0	0	0	8	0	0	0	0	0	0	6	0	0	2	0	0	0	0	1	4	18	0	0	0	0	0	0	41	5	0	0
961	25	0	12	0	0	0	0	0	0	0	0	0	24	0	5	1	0	0	0	0	0	8	0	0	0	0	0	0	7	0	0	0	0	2	0	0	2	7	14	0	0	0	0	0	0	42	6	0	0
962	28	0	22	2	0	0	0	2	0	0	0	0	25	0	7	1	0	0	0	0	0	2	0	6	0	0	0	0	11	0	0	1	0	0	0	6	0	0	23	0	0	0	0	0	0	28	8	0	0
963	34	0	27	0	0	0	0	0	0	0	0	0	30	2	4	0	0	2	0	0	0	2	0	2	0	0	0	0	6	0	0	0	0	0	0	2	0	1	28	0	0	0	0	0	0	34	4	0	0
964	27	0	16	0	0	0	1	0	0	0	0	0	23	0	7	5	0	0	0	0	0	4	0	0	0	0	0	0	14	0	0	0	0	0	0	0	1	0	19	0	0	0	0	0	0	35	12	0	0
965	6	0	6	0	0	0	0	0	0	0	0	1	9	1	0	2	0	1	0	1	0	0	0	0	0	0	0	0	4	0	0	0	0	0	0	0	0	0	9	0	0	0	0	0	0	6	2	0	0
966	28	0	23	1	0	1	0	1	0	0	0	0	23	0	4	1	0	0	0	0	0	0	0	5	0	0	0	0	6	0	0	0	0	0	0	4	0	0	23	0	0	0	0	0	0	28	5	0	0
967	15	0	9	0	0	0	0	0	0	0	0	0	14	0	4	2	0	0	0	1	0	2	0	2	0	0	0	1	6	0	0	1	0	1	0	2	1	1	11	0	0	0	0	0	1	23	6	0	0
968	11	0	6	0	0	0	0	0	0	0	0	0	10	0	2	1	0	0	0	0	0	2	0	0	0	0	0	0	4	0	0	1	0	0	0	0	1	1	8	0	0	0	0	0	0	11	3	0	0
969	11	0	6	0	0	0	0	0	0	0	0	0	27	1	1	3	0	1	0	1	0	17	0	0	0	0	0	0	6	0	0	1	0	0	0	0	0	1	10	0	0	0	0	0	0	11	4	0	0
970	19	0	12	3	0	0	0	0	3	0	0	0	19	0	2	3	0	0	0	0	0	4	0	0	0	0	0	0	9	0	0	0	0	0	0	0	0	0	15	0	0	0	1	0	0	35	5	0	0
971	11	0	9	0	0	0	0	0	0	0	0	0	11	0	3	1	0	0	0	1	0	1	0	2	0	0	0	0	4	0	0	1	0	0	0	2	0	0	10	0	0	0	0	0	0	11	4	0	0
972	39	0	28	0	0	0	0	0	0	0	0	0	35	1	6	4	0	1	0	0	0	3	0	2	0	0	0	0	12	0	0	0	0	0	0	0	1	0	32	0	0	0	1	0	0	64	10	0	0
973	14	0	11	0	0	0	0	0	0	0	0	0	12	0	3	1	0	0	0	0	0	1	0	3	0	0	0	0	5	0	0	1	0	0	0	0	2	0	11	0	0	0	0	0	0	30	4	0	0
974	23	0	13	0	0	0	0	0	0	0	0	0	18	0	7	0	0	0	0	0	0	3	0	2	0	0	0	1	7	0	0	1	0	0	0	2	1	0	15	0	0	0	1	0	0	51	7	0	0
975	17	0	9	0	0	0	0	0	0	0	0	0	23	0	3	4	0	0	0	0	0	8	0	2	0	0	0	0	8	0	0	5	0	0	0	2	2	1	15	0	0	0	0	0	0	17	7	0	0
976	33	0	24	0	0	1	0	0	0	0	0	0	30	0	6	4	0	0	0	0	0	5	0	4	0	0	0	0	11	0	0	3	1	0	0	0	1	1	25	0	0	0	0	0	0	41	10	0	0
977	26	0	24	0	0	0	0	0	0	0	0	0	28	0	4	7	0	0	0	2	0	3	0	2	0	0	0	0	12	0	0	1	0	0	0	0	2	0	25	0	0	0	0	0	1	43	11	0	0
978	31	0	24	0	0	0	0	0	0	0	0	0	29	0	4	1	0	0	0	0	0	3	0	3	0	0	0	1	6	0	0	2	0	0	0	1	2	2	26	0	0	0	0	0	0	47	5	0	0
979	11	0	7	0	1	0	0	0	0	0	0	0	9	0	7	0	0	0	0	0	0	0	0	4	0	0	0	0	8	0	0	0	0	1	0	4	2	0	8	0	0	0	0	0	0	11	7	0	0
980	17	0	8	0	0	1	0	0	0	0	0	0	13	0	4	2	0	0	0	0	0	4	0	3	0	0	0	0	7	1	0	0	0	1	0	0	1	0	8	0	0	0	0	0	0	17	6	0	0
981	26	0	21	1	0	0	1	1	0	0	0	0	23	0	7	2	0	0	0	0	0	1	0	4	0	0	0	0	11	0	0	0	0	0	0	4	1	0	22	0	0	0	0	0	0	34	9	0	0
982	25	0	22	1	0	1	0	1	0	0	0	0	24	0	3	1	0	0	0	0	0	2	0	3	0	0	0	0	5	0	0	2	0	0	0	1	1	0	22	0	0	0	0	0	0	42	4	0	0
983	21	0	11	0	0	0	0	0	0	0	0	0	20	0	3	4	0	0	0	0	0	6	0	1	0	0	0	0	7	0	0	1	0	0	0	0	0	0	14	0	0	0	0	0	0	29	7	0	0
984	17	0	14	0	0	0	0	0	0	0	0	0	15	3	4	0	0	0	0	0	0	1	0	3	0	0	0	1	8	0	0	0	0	0	0	3	0	0	14	0	0	0	1	0	0	17	4	0	0
985	14	0	9	0	0	1	0	0	0	0	0	0	11	0	5	1	0	0	0	0	0	2	0	5	0	0	0	0	6	0	0	1	0	0	0	2	1	0	9	0	0	0	0	0	0	22	6	0	0
986	19	0	12	0	0	0	0	0	0	0	0	0	16	0	5	2	0	0	0	0	0	4	0	4	0	0	0	0	8	0	0	2	0	0	0	4	2	1	12	0	0	0	0	0	0	27	7	0	0
987	5	0	3	0	2	0	0	0	0	0	0	0	8	0	2	2	0	0	0	0	0	4	0	2	0	0	0	0	6	0	0	2	0	0	0	2	0	0	4	0	0	0	0	0	0	5	4	0	0
988	15	0	13	3	0	0	0	0	3	0	0	0	18	1	2	3	0	1	0	0	0	3	0	2	0	0	0	0	9	0	0	1	0	0	0	1	0	0	15	0	0	0	1	0	0	23	5	0	0
989	23	0	20	0	0	0	0	0	0	0	0	0	23	1	5	2	0	1	0	0	0	0	0	3	0	0	0	0	8	0	0	0	0	0	0	2	1	0	23	0	0	0	0	0	0	23	7	0	0
990	16	0	14	0	0	0	0	0	0	0	0	0	20	0	3	5	0	0	0	0	0	5	0	2	0	0	0	0	9	0	0	1	0	0	0	0	0	0	15	0	0	0	0	0	0	24	8	0	0
991	22	0	17	0	0	0	1	0	0	0	0	0	19	2	5	6	0	2	0	0	0	2	0	4	0	0	0	0	17	0	0	0	0	0	0	4	2	0	17	0	0	0	0	0	0	22	11	0	0
992	22	0	16	0	0	2	0	0	0	0	0	0	17	0	4	4	0	0	0	2	0	1	0	6	0	0	0	0	8	0	0	0	0	0	0	4	0	0	16	0	0	0	0	0	2	22	8	0	0
993	15	0	11	0	0	0	0	0	0	0	0	0	16	0	6	0	0	0	0	0	0	2	0	4	0	0	0	0	6	0	0	2	0	1	0	2	1	0	13	0	0	0	0	0	0	23	6	0	0
994	18	0	15	1	0	1	0	1	0	0	0	0	17	0	2	2	0	0	0	0	0	2	0	1	0	0	0	0	5	0	0	2	0	0	0	0	2	0	15	0	0	0	0	0	0	43	4	0	0
995	21	0	17	3	0	0	0	0	3	0	0	0	19	0	4	1	0	0	0	1	0	2	0	4	0	0	0	0	9	0	0	0	0	0	0	3	0	0	17	0	0	0	1	0	1	29	5	0	0
996	19	0	17	6	0	0	0	0	6	0	0	0	21	0	4	1	0	0	0	0	0	3	0	2	0	0	0	0	11	0	0	1	0	0	0	1	2	0	18	0	0	0	2	0	0	35	5	0	0
997	18	0	12	0	0	0	0	0	0	0	0	2	17	1	2	2	2	0	0	0	0	3	0	0	0	0	0	0	7	0	0	1	0	0	0	0	1	1	14	0	0	0	1	4	0	34	4	0	0
998	21	0	15	0	0	0	0	0	0	0	0	0	20	2	2	2	0	2	0	1	0	3	0	2	0	0	0	0	6	0	0	1	0	0	0	2	1	2	17	0	0	0	0	0	1	29	4	0	0
999	23	0	20	1	0	0	0	1	0	0	0	0	24	0	3	4	0	0	0	1	0	3	0	3	0	0	0	0	9	0	0	0	0	0	0	3	0	0	21	0	0	0	0	0	0	23	7	0	0
1000	38	0	32	0	0	0	0	0	0	0	0	1	37	3	4	3	1	2	0	0	0	4	0	2	0	0	0	0	11	0	0	1	0	0	0	0	1	2	33	0	0	0	0	4	0	43	7	0	0
1001	17	0	15	0	0	1	0	0	0	0	0	0	18	1	2	2	0	1	0	0	0	0	0	2	0	0	0	0	5	0	0	0	0	0	0	1	1	0	18	0	0	0	0	0	0	17	4	0	0
1002	23	0	20	0	0	0	0	0	0	0	0	0	24	1	5	3	0	1	0	0	0	1	0	3	0	0	0	0	9	0	0	1	0	0	0	2	1	0	23	0	0	0	0	0	0	23	8	0	0
1003	12	0	8	0	0	0	0	0	0	0	0	0	17	0	10	0	0	0	0	0	0	8	0	4	0	0	0	0	10	1	0	4	0	1	0	0	3	0	8	0	0	0	0	0	0	12	10	0	0
1004	23	0	21	0	0	1	0	0	0	0	0	0	31	0	4	9	0	0	0	3	0	3	0	2	0	0	0	0	14	0	0	3	0	0	0	1	1	0	28	0	0	0	0	0	2	23	13	0	0
1005	33	0	27	0	0	0	0	0	0	0	0	0	34	0	5	2	0	0	0	1	0	3	0	1	0	0	0	1	8	0	0	1	0	0	0	0	0	0	31	0	0	0	0	0	0	41	7	0	0
1006	28	0	22	1	0	0	0	1	0	0	0	0	22	0	6	0	0	0	0	0	0	0	0	6	0	0	0	0	9	0	0	0	0	0	0	6	0	0	22	0	0	0	0	0	0	28	6	0	0
1007	17	0	12	0	0	0	0	0	0	0	0	0	17	0	3	1	0	0	0	0	0	1	0	0	0	0	0	0	4	0	0	1	0	0	0	0	1	0	16	0	0	0	0	0	0	17	4	0	0
1008	28	0	26	0	0	1	0	0	0	0	0	0	29	0	4	4	0	0	0	0	0	2	0	2	0	0	0	1	8	1	0	2	0	1	0	0	1	0	26	0	0	0	0	0	0	36	8	0	0
1009	11	0	7	0	0	0	0	0	0	0	0	0	9	0	4	2	0	0	0	1	0	2	0	4	0	0	0	0	6	0	0	0	0	0	0	4	0	0	7	0	0	0	0	0	0	11	6	0	0
1010	17	0	9	0	0	0	1	0	0	0	0	0	15	3	3	0	0	3	0	0	0	6	0	1	0	0	0	0	7	0	0	1	0	0	0	1	0	0	9	0	0	0	0	0	0	17	3	0	0
1011	28	0	18	3	0	0	0	0	3	0	0	0	25	0	7	1	0	0	0	0	0	6	0	4	0	0	0	0	11	1	0	0	1	1	0	0	1	0	18	0	0	0	1	0	0	36	8	0	0
1012	18	0	16	0	0	0	0	0	0	0	0	1	18	0	2	3	1	0	0	2	0	1	0	2	0	0	0	0	6	0	0	0	0	0	0	0	0	0	17	0	0	0	0	0	2	18	5	0	0
1013	11	0	3	0	0	0	1	0	0	0	0	0	12	0	5	1	0	0	0	0	0	7	0	1	0	0	0	1	8	0	1	1	0	0	0	1	3	1	5	0	0	0	0	0	0	11	6	0	0
1014	20	0	15	0	0	0	1	0	0	0	0	0	16	3	4	0	0	3	0	0	0	1	0	4	0	0	0	0	8	0	0	1	0	0	0	4	0	0	15	0	0	0	0	0	0	28	4	0	0
1015	12	0	10	1	0	0	0	1	0	0	0	0	12	0	5	1	0	0	0	0	0	1	0	2	0	0	0	1	7	1	0	1	0	1	0	0	1	0	10	0	0	0	0	0	0	12	6	0	0
1016	15	0	6	0	0	0	0	0	0	0	0	0	15	1	3	1	0	1	0	0	0	4	0	0	0	0	0	0	5	0	0	0	0	1	0	0	0	6	10	0	0	0	0	0	0	23	4	0	0
1017	20	0	15	0	0	0	0	0	0	0	0	0	18	2	3	3	0	1	0	0	0	2	0	1	0	0	0	0	8	0	0	0	0	0	0	0	0	2	16	0	0	0	0	4	0	25	6	0	0
1018	17	0	8	0	0	0	1	0	0	0	0	0	18	0	6	3	0	0	0	0	0	9	0	2	0	0	0	0	10	0	0	4	0	0	0	2	1	0	9	0	0	0	1	0	0	17	9	0	0
1019	20	0	13	0	0	0	0	0	0	0	0	0	17	0	5	1	0	0	0	0	0	4	0	3	0	0	0	1	6	0	0	0	0	0	0	0	2	0	13	0	0	0	0	0	0	36	6	0	0
1020	35	0	27	0	0	0	0	0	0	0	0	0	30	0	4	1	0	0	0	0	0	2	0	3	0	0	1	0	7	0	0	1	0	0	0	0	0	0	28	0	0	0	0	0	0	43	5	0	0
1021	25	0	18	0	0	0	1	0	0	0	0	0	26	0	2	6	0	0	0	1	0	7	0	2	0	0	0	0	9	0	0	3	0	0	0	0	0	0	19	0	0	0	0	0	0	42	8	0	0
1022	19	0	13	0	0	0	1	0	0	0	0	0	18	0	2	2	0	0	0	0	0	5	0	1	0	0	0	0	5	0	0	1	0	0	0	1	1	1	13	0	0	0	0	0	0	35	4	0	0
1023	23	0	18	1	0	0	0	1	0	0	0	0	23	6	2	3	0	6	0	1	0	3	0	0	0	0	0	0	12	0	0	0	0	0	0	0	0	0	20	0	0	0	1	0	0	23	5	0	0
1024	23	0	18	1	0	0	0	1	0	0	0	0	24	3	2	4	0	3	0	1	0	4	0	0	0	0	0	0	10	0	0	1	0	0	0	0	0	0	20	0	0	0	1	0	0	23	6	0	0
1025	18	0	12	0	0	0	0	0	0	0	0	0	21	0	2	1	0	0	0	1	0	8	0	0	0	0	0	0	3	0	0	3	0	0	0	0	0	3	13	0	0	0	0	0	0	18	3	0	0
1026	15	0	10	0	0	0	0	0	0	0	0	0	14	1	3	1	0	1	0	0	0	3	0	2	0	0	0	0	6	1	0	0	0	1	0	0	0	1	10	0	0	0	0	3	0	12	4	0	0
1027	36	0	20	0	0	0	0	0	0	0	0	0	31	0	10	2	0	0	0	0	0	8	0	4	0	0	0	0	12	1	0	0	0	1	0	0	1	0	22	0	0	0	0	0	0	36	12	0	0
1028	22	0	19	0	0	0	1	0	0	0	0	0	20	0	3	1	0	0	0	0	0	0	0	2	0	0	0	0	5	0	0	0	0	0	0	2	2	0	20	0	0	0	0	0	0	22	4	0	0
1029	21	0	14	0	0	0	0	0	0	0	0	0	16	4	4	0	0	4	0	0	0	1	0	3	0	0	0	0	9	0	0	0	0	0	0	3	0	0	15	0	0	0	0	0	0	29	4	0	0
1030	17	0	15	0	0	1	0	0	0	0	0	0	18	0	3	5	0	0	0	1	0	2	0	2	0	0	0	0	9	0	0	2	0	0	0	1	1	0	16	0	0	0	0	0	1	17	8	0	0
1031	21	0	15	0	0	0	0	0	0	0	0	0	20	0	5	3	0	0	0	0	0	2	0	2	0	0	0	1	8	0	0	1	0	1	0	2	0	1	17	0	0	0	0	0	0	29	8	0	0
1032	11	0	10	0	0	0	0	0	0	0	0	0	13	1	3	2	0	1	0	0	0	1	0	1	0	0	0	0	6	0	0	1	0	0	0	1	2	0	12	0	0	0	0	0	0	11	5	0	0
1033	27	0	22	0	0	0	1	0	0	0	0	0	23	0	5	2	0	0	0	0	0	1	0	4	0	0	0	1	9	0	0	1	1	0	0	2	0	0	22	0	0	0	0	0	0	35	7	0	0
1034	21	0	17	0	0	1	0	0	0	0	0	0	18	0	3	4	0	0	0	1	0	1	0	4	0	0	0	0	7	0	0	0	0	0	0	3	1	0	17	0	0	0	0	0	1	29	7	0	0
1035	10	0	6	0	0	0	0	0	0	0	0	1	10	0	3	8	0	0	0	0	0	3	0	0	0	0	0	0	13	0	0	0	0	0	0	0	0	1	7	0	0	0	0	4	0	7	11	0	0
1036	22	0	20	0	0	0	0	0	0	0	0	2	21	0	4	2	2	0	0	0	0	0	0	2	0	0	0	1	8	0	0	0	0	0	0	0	1	0	21	0	0	0	0	0	0	30	6	0	0
1037	28	0	26	0	0	1	0	0	0	0	0	0	27	0	4	4	0	0	0	2	0	0	0	2	0	0	0	1	8	1	0	0	0	1	0	0	1	0	26	0	0	0	0	0	2	36	8	0	0
1038	34	0	9	1	0	0	0	1	0	0	0	0	36	1	3	10	0	1	0	1	0	24	0	1	0	0	0	0	15	0	0	3	0	0	0	1	1	8	12	0	0	0	2	3	0	68	13	0	0
1039	64	0	48	2	0	0	0	2	0	0	0	0	61	2	6	2	0	2	0	0	0	11	0	0	0	0	0	0	14	0	0	2	0	0	0	0	0	6	50	0	0	0	0	0	0	80	8	0	0
1040	14	0	7	0	0	1	0	0	0	0	0	0	14	1	2	1	0	1	0	0	0	4	0	2	0	0	0	0	4	0	0	0	0	1	0	1	0	0	9	0	0	0	0	0	0	22	3	0	0
1041	27	0	16	0	0	1	0	0	0	0	0	0	22	0	5	6	0	0	0	0	0	4	0	1	0	0	0	0	12	0	0	0	0	0	0	0	0	0	18	0	0	0	0	0	0	35	11	0	0
1042	46	0	18	0	0	0	0	0	0	0	0	0	46	0	2	6	0	0	0	0	0	16	0	0	0	0	0	0	8	0	0	2	0	0	0	0	0	2	30	0	0	0	0	0	0	78	8	0	0
1043	22	0	20	0	0	0	0	0	0	0	0	0	24	0	5	4	0	0	0	0	0	3	0	2	0	0	0	0	9	0	0	1	0	0	0	0	2	0	21	0	0	0	0	0	0	30	9	0	0
1044	26	0	10	0	0	0	0	0	0	0	0	0	25	0	4	8	0	0	0	3	0	12	0	2	0	0	0	0	13	0	0	3	0	0	0	0	1	5	13	0	0	0	1	0	0	42	12	0	0
1045	12	0	10	0	0	0	0	0	0	0	0	0	11	1	4	2	0	1	0	0	0	0	0	2	0	0	0	0	8	1	0	0	0	1	0	0	1	0	10	0	0	0	0	0	0	12	6	0	0
1046	28	0	20	0	0	0	0	0	0	0	0	0	25	0	10	0	0	0	0	0	0	5	0	8	0	0	0	2	12	0	0	3	0	0	0	6	0	0	20	0	0	0	0	0	0	28	10	0	0
1047	28	0	24	0	0	1	0	0	0	0	0	0	28	1	6	3	0	1	0	0	0	3	0	4	0	0	0	0	10	0	0	3	1	0	0	0	1	0	25	0	0	0	0	0	0	36	9	0	0
1048	20	0	0	0	0	0	0	0	0	0	0	0	30	0	2	3	0	0	0	0	0	26	0	0	0	0	0	1	5	0	0	6	0	0	0	0	0	6	4	0	0	0	3	0	0	58	5	0	0
1049	45	0	29	0	0	1	0	0	0	0	0	0	42	0	9	6	0	0	0	0	0	12	0	5	0	0	0	0	16	0	0	5	1	0	0	0	1	2	30	0	0	0	0	0	0	53	15	0	0
1050	18	0	18	0	0	0	0	0	0	0	0	0	27	0	2	3	0	0	0	0	0	5	0	0	0	0	0	0	6	0	0	1	0	0	0	0	1	0	22	0	0	0	0	0	0	18	5	0	0
1051	6	0	0	0	0	0	0	0	0	0	0	0	8	0	3	0	0	0	0	0	0	7	0	0	0	0	0	0	3	0	0	1	0	1	0	0	0	0	0	0	0	0	0	0	0	6	3	0	0
1052	27	0	20	0	0	0	0	0	0	0	0	0	26	0	3	1	0	0	0	0	0	1	0	1	0	0	0	1	4	0	0	0	0	1	0	1	1	2	24	0	0	0	0	0	0	35	4	0	0
1053	22	0	20	0	0	0	0	0	0	0	0	2	22	0	3	3	2	0	0	1	0	1	0	2	0	0	0	0	8	0	0	1	0	0	0	0	0	0	21	0	0	0	0	0	1	30	6	0	0
1054	17	0	16	0	0	1	0	0	0	0	0	0	20	0	2	6	0	0	0	0	0	3	0	1	0	0	0	1	8	0	0	2	0	0	0	0	0	0	17	0	0	0	0	0	0	17	8	0	0
1055	12	0	12	2	0	0	0	2	0	0	0	0	14	2	3	0	0	2	0	0	0	0	0	0	0	0	0	0	7	2	0	0	0	2	0	0	1	0	12	0	0	0	0	0	0	12	3	0	0
1056	20	0	14	0	0	0	0	0	0	0	0	1	17	0	4	2	1	0	0	0	0	3	0	3	0	0	0	0	8	0	0	2	0	0	0	3	1	1	14	0	0	0	0	0	0	28	6	0	0
1057	23	0	20	3	0	1	0	0	3	0	0	0	24	2	3	3	0	2	0	0	0	3	0	3	0	0	0	0	12	0	0	0	0	0	0	2	1	0	21	0	0	0	1	0	0	23	6	0	0
1058	24	0	18	0	0	0	0	0	0	0	0	0	30	0	2	6	0	0	0	2	0	4	0	0	0	0	0	0	8	0	0	3	0	0	0	0	2	1	26	0	0	0	0	0	2	24	8	0	0
1059	11	0	7	0	0	0	0	0	0	0	0	0	10	0	7	0	0	0	0	0	0	1	0	4	0	0	0	0	7	0	0	1	0	1	0	4	2	0	8	0	0	0	0	0	0	11	7	0	0
1060	15	0	13	0	0	1	0	0	0	0	0	0	17	1	2	2	0	1	0	0	0	1	0	2	0	0	0	0	5	0	0	1	0	1	0	1	0	0	15	0	0	0	0	0	0	23	4	0	0
1061	16	0	15	0	0	0	0	0	0	0	0	0	17	0	2	2	0	0	0	0	0	1	0	1	0	0	0	0	4	0	0	1	0	0	0	0	2	0	16	0	0	0	0	0	0	24	4	0	0
1062	22	0	14	0	0	0	0	0	0	0	0	0	20	0	6	0	0	0	0	0	0	4	0	3	0	0	0	0	6	1	0	2	0	1	0	3	1	1	15	0	0	0	0	0	0	22	6	0	0
1063	34	0	28	0	0	0	0	0	0	0	0	0	33	0	6	3	0	0	0	0	0	5	0	6	0	0	0	0	10	0	0	0	0	0	0	6	0	0	28	0	0	0	0	0	0	34	9	0	0
1064	11	0	8	0	0	1	0	0	0	0	0	0	25	0	3	1	0	0	0	0	0	15	0	3	0	0	0	0	4	0	0	1	0	0	0	2	1	0	10	0	0	0	0	0	0	11	4	0	0
1065	17	0	12	0	0	0	0	0	0	0	0	0	16	1	2	2	0	1	0	1	0	0	0	0	0	0	0	0	6	0	0	0	0	0	0	0	1	0	16	0	0	0	0	0	1	17	4	0	0
1066	17	0	15	0	0	0	1	0	0	0	0	0	15	4	1	0	0	4	0	0	0	0	0	1	0	0	0	0	6	0	0	0	0	0	0	1	0	0	15	0	0	0	0	0	0	17	1	0	0
1067	35	0	31	0	0	0	0	0	0	0	0	3	32	0	4	0	3	0	0	0	0	1	0	4	0	0	0	0	7	0	0	0	0	0	0	4	2	0	31	0	0	0	0	0	0	51	4	0	0
1068	19	0	12	0	0	0	0	0	0	0	0	0	22	1	2	3	0	1	0	0	0	10	0	0	0	0	0	0	7	0	0	4	0	0	0	0	1	3	12	0	0	0	1	0	0	35	5	0	0
1069	15	0	11	0	0	0	1	0	0	0	0	0	13	1	3	0	0	1	0	0	0	2	0	3	0	0	0	0	6	0	0	1	0	0	0	1	0	0	11	0	0	0	0	0	0	23	3	0	0
1070	18	0	6	0	0	0	0	0	0	0	0	0	19	0	1	6	0	0	0	0	0	9	0	0	0	0	0	0	7	0	0	3	0	0	0	0	1	5	10	0	0	0	1	0	0	34	7	0	0
1071	17	0	15	0	0	0	0	0	0	0	0	0	21	0	6	4	0	0	0	0	0	4	0	2	0	0	0	0	10	0	0	4	0	0	0	2	3	0	17	0	0	0	0	0	0	17	10	0	0
1072	15	0	6	0	0	0	0	0	0	0	0	3	17	0	2	3	3	0	0	1	0	11	0	0	0	0	0	0	8	0	0	3	0	0	0	0	0	0	6	0	0	0	1	0	0	23	5	0	0
1073	22	0	14	0	0	0	0	0	0	0	0	0	21	1	3	1	0	0	0	0	0	5	0	3	0	0	0	0	5	0	0	2	0	0	0	3	0	0	16	0	0	0	0	0	0	30	4	0	0
1074	23	0	18	1	0	0	0	1	0	0	0	0	26	2	2	5	0	2	0	1	0	6	0	0	0	0	0	0	10	0	0	3	0	0	0	0	0	0	20	0	0	0	1	0	0	23	7	0	0
1075	21	0	17	0	0	0	1	0	0	0	0	0	22	0	4	3	0	0	0	0	0	4	0	3	0	0	0	1	9	0	0	2	0	0	0	1	0	0	18	0	0	0	0	0	0	29	7	0	0
1076	45	0	29	0	0	1	0	0	0	0	0	1	40	0	9	4	1	0	0	0	0	10	0	5	0	0	0	0	15	0	0	3	1	0	0	0	1	2	30	0	0	0	0	0	0	53	13	0	0
1077	22	0	21	0	0	1	0	0	0	0	0	0	24	0	1	4	0	0	0	1	0	0	0	1	0	0	0	0	5	0	0	0	0	0	0	0	1	0	24	0	0	0	0	0	1	30	5	0	0
1078	17	0	7	0	0	0	0	0	0	0	0	0	11	0	6	1	0	0	0	0	0	2	0	2	0	0	0	1	8	0	0	0	0	0	0	2	2	0	9	0	0	0	1	0	0	45	7	0	0
1079	17	0	12	1	0	0	0	1	0	0	0	0	16	2	2	1	0	2	0	0	0	0	0	0	0	0	0	0	7	0	0	0	0	0	0	0	1	0	16	0	0	0	0	0	0	17	3	0	0
1080	28	0	20	0	0	0	0	0	0	0	0	0	25	0	7	4	0	0	0	1	0	3	0	3	0	0	0	0	12	0	0	2	0	0	0	2	1	1	22	0	0	0	0	0	0	52	11	0	0
1081	35	0	28	0	0	0	0	0	0	0	0	0	31	0	6	3	0	0	0	0	0	1	0	4	0	0	0	0	9	0	0	0	0	0	0	0	1	0	30	0	0	0	0	0	0	59	9	0	0
1082	20	0	12	0	0	0	0	0	0	0	0	0	23	0	4	7	0	0	0	1	0	5	0	0	0	0	0	0	14	0	1	1	0	0	0	0	3	2	18	0	0	0	0	4	0	25	11	0	0
1083	23	0	21	0	0	0	1	0	0	0	0	0	24	0	3	4	0	0	0	3	0	2	0	1	0	0	0	0	8	0	0	2	0	0	0	1	0	0	22	0	0	0	0	0	3	23	7	0	0
1084	16	0	13	0	0	0	1	0	0	0	0	0	18	0	4	3	0	0	0	0	0	4	0	2	0	0	0	1	8	0	0	3	0	0	0	2	1	0	14	0	0	0	0	0	0	16	7	0	0
1085	38	0	32	0	0	0	0	0	0	0	0	1	36	3	5	4	1	2	0	0	0	3	0	2	0	0	0	0	13	0	0	0	0	0	0	0	1	2	33	0	0	0	0	4	0	43	9	0	0
1086	5	0	0	0	0	0	0	0	0	0	0	0	5	0	0	2	0	0	0	0	0	2	0	0	0	0	0	0	2	0	0	0	0	0	0	0	0	0	3	0	0	0	0	0	0	5	2	0	0
1087	17	0	14	1	0	0	0	1	0	0	0	0	17	2	5	2	0	2	0	0	0	2	0	3	0	0	0	1	11	0	0	1	0	0	0	3	1	0	15	0	0	0	0	0	0	17	7	0	0
1088	19	0	17	0	0	0	0	0	0	0	0	0	21	0	2	2	0	0	0	0	0	1	0	2	0	0	0	0	4	0	0	1	0	0	0	1	1	0	20	0	0	0	0	0	0	36	4	0	0
1089	24	0	12	0	0	0	0	0	0	0	0	0	21	0	1	3	0	0	0	0	0	8	0	0	0	0	0	0	4	0	0	0	0	0	0	0	0	1	13	0	0	0	0	0	0	40	4	0	0
1090	15	0	13	0	0	0	1	0	0	0	0	0	15	0	2	2	0	0	0	0	0	1	0	1	0	0	0	1	5	0	0	0	0	0	0	1	0	0	14	0	0	0	0	0	0	23	4	0	0
1091	6	0	0	0	0	0	0	0	0	0	0	0	9	0	3	1	0	0	0	1	0	8	0	0	0	0	0	0	4	0	0	0	0	1	0	0	0	0	0	0	0	0	0	0	0	6	4	0	0
1092	26	0	20	1	0	1	0	1	0	0	0	1	23	0	1	1	1	0	0	0	0	2	0	1	0	0	0	0	5	0	0	0	0	0	0	0	0	1	21	0	0	0	0	0	0	42	2	0	0
1093	25	0	22	1	0	1	0	1	0	0	0	0	22	1	3	1	0	1	0	0	0	0	0	3	0	0	0	0	6	0	0	0	0	0	0	1	1	0	22	0	0	0	0	0	0	42	4	0	0
1094	17	0	7	0	0	0	0	0	0	0	0	0	13	0	5	0	0	0	0	0	0	5	0	2	0	0	0	1	5	0	0	0	0	0	0	2	1	0	8	0	0	0	1	0	0	45	5	0	0
1095	16	0	13	0	0	1	1	0	0	0	0	0	14	0	2	1	0	0	0	0	0	0	0	2	0	0	0	0	4	1	0	0	0	1	0	0	0	0	13	0	0	0	0	0	0	16	3	0	0
1096	22	0	20	0	0	0	0	0	0	0	0	0	22	3	7	3	0	3	0	0	0	0	0	2	0	0	0	0	13	2	0	0	0	2	0	0	3	0	20	0	0	0	0	0	0	30	10	0	0
1097	21	0	15	0	0	0	0	0	0	0	0	0	18	0	3	3	0	0	0	0	0	2	0	1	0	0	0	0	8	0	0	0	0	0	0	0	0	1	16	0	0	0	0	0	0	29	6	0	0
1098	11	0	6	0	0	0	0	0	0	0	0	1	10	0	1	1	1	0	0	0	0	0	0	0	0	0	0	0	5	0	1	0	0	0	0	0	1	0	10	0	0	0	0	0	0	11	2	0	0
1099	15	0	13	0	0	0	0	0	0	0	0	0	20	0	4	4	0	0	0	0	0	6	0	2	0	0	1	0	9	0	0	3	0	0	0	2	2	0	14	0	0	0	0	0	0	23	8	0	0
1100	26	0	24	0	0	0	0	0	0	0	0	0	27	2	4	5	0	2	0	1	0	2	0	2	0	0	0	0	12	0	0	0	0	0	0	0	2	0	25	0	0	0	0	0	0	43	9	0	0
1101	22	0	16	0	0	2	0	0	0	0	0	0	19	0	4	4	0	0	0	0	0	3	0	6	0	0	0	0	8	0	0	2	0	0	0	4	0	0	16	0	0	0	0	0	0	22	8	0	0
1102	22	0	15	1	0	0	0	1	0	0	0	0	22	1	3	1	0	1	0	0	0	6	0	1	0	0	0	0	7	0	0	0	0	0	0	0	1	1	16	0	0	0	0	0	0	30	4	0	0
1103	15	0	13	0	0	0	0	0	0	0	0	0	25	0	4	4	0	0	0	0	0	9	0	2	0	0	0	0	8	0	0	5	0	0	0	2	3	0	16	0	0	0	0	0	0	23	8	0	0
1104	20	0	18	0	0	0	0	0	0	0	0	0	23	1	3	3	0	1	0	1	0	4	0	2	0	0	0	0	7	0	0	2	0	0	0	0	1	0	19	0	0	0	0	0	0	37	6	0	0
1105	24	0	17	3	0	0	0	0	3	0	0	0	21	0	5	0	0	0	0	0	0	4	0	4	0	0	0	0	9	0	0	0	0	0	0	3	1	1	17	0	0	0	1	3	0	29	5	0	0
1106	26	0	14	0	0	1	1	0	0	0	0	0	21	0	5	1	0	0	0	0	0	7	0	5	0	0	0	0	7	0	0	2	0	0	0	2	0	0	14	0	0	0	0	0	0	34	6	0	0
1107	18	0	11	0	0	0	0	0	0	0	0	0	17	0	3	0	0	0	0	0	0	6	0	2	0	0	0	0	3	0	0	2	0	0	0	1	1	1	11	0	0	0	0	0	0	35	3	0	0
1108	22	0	19	0	0	0	0	0	0	0	0	0	21	0	4	1	0	0	0	0	0	1	0	3	0	0	0	0	5	0	0	1	0	0	0	3	3	0	20	0	0	0	0	0	0	22	5	0	0
1109	23	0	14	0	0	0	0	0	0	0	0	0	24	0	6	1	0	0	0	0	0	9	0	3	0	0	0	0	9	0	0	3	0	0	0	3	0	0	15	0	0	0	0	0	0	23	7	0	0
1110	31	0	17	0	0	0	0	0	0	0	0	0	28	0	3	1	0	0	0	0	0	9	0	1	0	0	0	0	4	0	0	0	0	0	0	0	1	4	19	0	0	0	0	0	0	48	4	0	0
1111	26	0	20	1	0	1	0	1	0	0	0	0	23	0	2	3	0	0	0	0	0	2	0	1	0	0	0	0	7	0	0	0	0	0	0	0	0	1	21	0	0	0	0	0	0	42	5	0	0
1112	16	0	6	0	0	0	0	0	0	0	0	1	18	0	3	1	1	0	0	0	0	10	0	0	0	0	0	0	6	0	1	0	0	0	0	0	3	3	8	0	0	0	1	0	0	30	4	0	0
1113	18	0	16	0	0	0	0	0	0	0	0	1	19	0	4	3	1	0	0	1	0	2	0	2	0	0	0	0	9	0	0	2	0	0	0	0	1	0	17	0	0	0	0	0	1	18	7	0	0
1114	18	0	10	0	0	0	0	0	0	0	0	0	15	0	4	1	0	0	0	0	0	4	0	2	0	0	0	0	6	1	0	0	0	1	0	0	1	0	10	0	0	0	0	0	0	18	5	0	0
1115	15	0	11	0	0	0	1	0	0	0	0	0	13	0	4	3	0	0	0	0	0	1	0	3	0	0	0	0	9	0	0	1	0	0	0	2	1	0	12	0	0	0	0	0	0	23	7	0	0
1116	18	0	18	0	0	0	0	0	0	0	0	0	21	0	4	4	0	0	0	0	0	0	0	0	0	0	0	0	8	0	0	0	0	0	0	0	1	0	21	0	0	0	0	0	0	18	8	0	0
1117	21	0	17	1	0	0	1	1	0	0	0	0	18	4	3	1	0	4	0	0	0	1	0	3	0	0	0	0	10	0	0	0	0	0	0	1	0	0	17	0	0	0	0	0	0	29	4	0	0
1118	20	0	15	0	0	0	0	0	0	0	0	0	18	2	3	3	0	1	0	0	0	2	0	1	0	0	0	0	8	0	0	0	0	0	0	0	0	2	16	0	0	0	0	4	0	25	6	0	0
1119	22	0	19	0	0	0	0	0	0	0	0	0	20	0	4	1	0	0	0	0	0	0	0	3	0	0	0	0	5	0	0	0	0	0	0	3	3	0	20	0	0	0	0	0	0	22	5	0	0
1120	33	0	14	0	0	0	0	0	0	0	0	0	29	1	5	0	0	1	0	0	0	15	0	3	0	0	0	0	7	0	0	0	0	0	0	3	0	3	14	0	0	0	1	0	0	47	5	0	0
1121	17	0	14	1	0	1	0	1	0	0	0	0	18	0	3	1	0	0	0	0	0	3	0	3	0	0	0	0	6	0	0	0	0	1	0	2	0	0	14	0	0	0	0	0	0	17	4	0	0
1122	12	0	6	0	0	0	0	0	0	0	0	0	13	1	1	3	0	0	0	0	0	6	0	0	0	0	0	0	5	0	0	2	0	0	0	0	0	1	7	0	0	0	0	0	0	12	4	0	0
1123	27	0	20	0	0	0	0	0	0	0	0	0	25	0	9	4	0	0	0	2	0	3	0	7	0	0	0	0	13	0	0	2	0	0	0	7	1	0	22	0	0	0	0	0	0	27	13	0	0
1124	12	0	12	3	0	0	0	3	0	0	0	0	14	0	3	0	0	0	0	0	0	0	0	0	0	0	0	0	6	2	0	0	0	2	0	0	1	0	12	0	0	0	0	0	0	12	3	0	0
1125	17	0	9	0	0	0	0	0	0	0	0	0	19	1	4	4	0	1	0	0	0	4	0	2	0	0	0	0	9	0	0	3	0	0	0	2	0	1	15	0	0	0	0	0	0	17	8	0	0
1126	22	0	8	0	0	0	0	0	0	0	0	0	19	0	8	0	0	0	0	0	0	10	0	4	0	0	0	0	8	1	0	0	0	1	0	0	3	2	8	0	0	0	0	0	0	22	8	0	0
1127	21	0	16	0	0	0	1	0	0	0	0	0	16	1	5	1	0	1	0	0	0	0	0	4	0	0	0	1	9	0	0	0	0	0	0	2	0	0	16	0	0	0	0	0	0	29	6	0	0
1128	18	0	12	0	0	0	0	0	0	0	0	1	15	0	6	2	1	0	0	0	0	3	0	6	0	0	0	0	9	0	0	3	0	0	0	4	0	0	12	0	0	0	0	0	0	35	8	0	0
1129	15	0	11	0	0	0	0	0	0	0	0	0	11	0	4	1	0	0	0	0	0	0	0	4	0	0	0	0	5	0	0	0	0	0	0	2	2	0	11	0	0	0	0	0	0	23	5	0	0
1130	21	0	16	0	0	0	0	0	0	0	0	0	19	0	3	2	0	0	0	0	0	2	0	0	0	0	0	0	5	0	0	0	0	0	0	0	1	1	17	0	0	0	0	0	0	29	5	0	0
[truncated: 785 more columns]
