# Supplementary material for: QSAR Models for Active Substances against Pseudomonas aeruginosa Using Disk-Diffusion Test Data
Source: Molecules. 2021 Mar 19;26(6):1734. doi: 10.3390/molecules26061734 (PMC8003670; doi:10.3390/molecules26061734)
Supplement: Supplementary file 1 [file molecules-26-01734-s001.zip › Supplementary materials/Table S6. Downsampling, results_nested_cross_validation.xlsx]

## Sheet: DOWNResults_final_stacking_lr
	specificity	specificity	sensitivity	sensitivity	balanced accuracy	balanced accuracy	PPV	PPV
Classification_algorithm - Feature_selection_method	mean	st-dev	mean	st-dev	mean	st-dev	mean	st-dev
lr-FTest	0.845463	0.0121941	0.495255	0.00812167	0.664583	0.0344853	0.76252	0.0112558
knn-FTest	0.913333	0.00798339	0.644375	0.0125892	0.777083	0.0276385	0.88164	0.00783191
forest-FTest	0.956829	0.00403602	0.717685	0.00987165	0.827083	0.0439973	0.94324	0.00546592
svm-FTest	0.949097	0.00671711	0.465926	0.00820163	0.695833	0.0222439	0.901691	0.0112957
bayes-FTest	0.786204	0.0122965	0.641875	0.0137836	0.69375	0.0398565	0.750301	0.00893523
tree-FTest	0.821713	0.00572728	0.812315	0.00542161	0.80625	0.0459279	0.820027	0.0055881
ada-FTest	0.925116	0.00616367	0.827199	0.00772607	0.86875	0.0414578	0.91701	0.00652854
lr-Mutual	0.883565	0.011378	0.478681	0.0177316	0.64375	0.0540865	0.804173	0.0202377
knn-Mutual	0.898009	0.00980302	0.732407	0.00524805	0.816667	0.0181621	0.877924	0.00976592
forest-Mutual	0.951782	0.00416384	0.850995	0.0079306	0.8875	0.0258535	0.946424	0.00401427
svm-Mutual	0.960949	0.00988011	0.500417	0.00561771	0.70625	0.0222439	0.927866	0.0171344
bayes-Mutual	0.887454	0.00913622	0.668704	0.0213412	0.760417	0.0309008	0.85601	0.00985924
tree-Mutual	0.861435	0.0155624	0.853958	0.00552771	0.825	0.0222439	0.860619	0.0134247
ada-Mutual	0.904375	0.00673862	0.920926	0.00874204	0.908333	0.025	0.905967	0.00600889
lr-Recursive	0.874421	0.0122488	0.445741	0.0129411	0.629167	0.044973	0.780527	0.0163588
knn-Recursive	0.894583	0.0112182	0.644005	0.0163119	0.760417	0.0389756	0.859639	0.0113877
forest-Recursive	0.958264	0.0108485	0.783426	0.0203802	0.852083	0.0179215	0.949866	0.0118465
svm-Recursive	0.946875	0.00991865	0.445509	0.00955724	0.65	0.01932	0.893579	0.0189877
bayes-Recursive	0.763472	0.0729181	0.641343	0.0322295	0.69375	0.0680201	0.737335	0.0574047
tree-Recursive	0.848449	0.0342924	0.817523	0.0102444	0.827083	0.0486805	0.844898	0.0307329
ada-Recursive	0.914537	0.0122194	0.84912	0.00602279	0.84375	0.0186339	0.908764	0.0116554
lr-Select	0.867616	0.0149632	0.379745	0.00914572	0.622917	0.0481426	0.742124	0.0207319
knn-Select	0.87581	0.0066649	0.638102	0.0284734	0.739583	0.0329404	0.836753	0.0127125
forest-Select	0.956042	0.0116111	0.786319	0.00836683	0.854167	0.0348608	0.947365	0.0132012
svm-Select	0.928009	0.00932845	0.564282	0.0146441	0.71875	0.0585561	0.886848	0.014581
bayes-Select	0.647569	0.0460642	0.672639	0.0229465	0.660417	0.0598754	0.657712	0.0230312
tree-Select	0.844028	0.0201346	0.798009	0.0247967	0.83125	0.0212459	0.837169	0.0142605
ada-Select	0.91412	0.0226852	0.830139	0.0139	0.847917	0.0313194	0.907052	0.0224102
stacking	0.935278	0.00683807	0.899005	0.00567371	0.90625	0.0354779	0.932908	0.00637432
