# Supplementary material for: QSAR Models for Active Substances against Pseudomonas aeruginosa Using Disk-Diffusion Test Data
Source: Molecules. 2021 Mar 19;26(6):1734. doi: 10.3390/molecules26061734 (PMC8003670; doi:10.3390/molecules26061734)
Supplement: Supplementary file 1 [file molecules-26-01734-s001.zip › Supplementary materials/Table S7. Oversampling, results_nested_cross_validation.xlsx]

## Sheet: UpsampleResults_final_stacking_
	specificity	specificity	sensitivity	sensitivity	balanced accuracy	balanced accuracy	PPV	PPV
	mean	st-dev	mean	st-dev	mean	st-dev	mean	st-dev
lr-FTest	0.878055	0.00499754	0.260671	0.00867929	0.550125	0.0342677	0.146583	0.0057402
knn-FTest	0.972484	0.000736977	0.263843	0.00726188	0.602209	0.0423924	0.434936	0.00827914
forest-FTest	0.997194	0.000734809	0.0361111	0.00519675	0.513078	0.00787617	0.515147	0.0410314
svm-FTest	0.999978	4.45931e-05	0.0031713	0.00201482	0.499833	0.000334448	0.9	0.2
bayes-FTest	0.863493	0.00148096	0.291597	0.0106917	0.580024	0.0291941	0.146322	0.00350825
tree-FTest	0.899508	0.00274614	0.296111	0.00951769	0.576658	0.0216872	0.191297	0.00476235
ada-FTest	0.995067	0.000111483	0.0427546	0.00359624	0.517991	0.000852679	0.409569	0.0157718
lr-Mutual	0.881381	0.00301801	0.220231	0.0306989	0.556633	0.0404594	0.129697	0.017997
knn-Mutual	0.971992	0.000580186	0.308218	0.0056179	0.614618	0.0163824	0.469042	0.00896525
forest-Mutual	0.995766	0.000255871	0.0650926	0.00832613	0.526826	0.013497	0.550204	0.0438869
svm-Mutual	0.999125	0.000184537	0.0104861	0.00294955	0.507999	0.00401688	0.485882	0.0444264
bayes-Mutual	0.951286	0.00166779	0.125556	0.00566558	0.532337	0.0168437	0.171464	0.00677101
tree-Mutual	0.912934	0.00192029	0.342199	0.0120738	0.627857	0.0511394	0.239863	0.00887765
ada-Mutual	0.992808	0.000407349	0.0542824	0.00238325	0.521823	0.0105757	0.377664	0.0219217
lr-Recursive	0.881081	0.00399873	0.26463	0.00751855	0.547345	0.0238612	0.151641	0.00509016
knn-Recursive	0.997083	0.000260126	0.0581713	0.00474825	0.527494	0.0150293	0.615248	0.027415
forest-Recursive	0.997932	0.000240658	0.0432176	0.00610497	0.513246	0.00483967	0.625553	0.022132
svm-Recursive	0.999803	0.000163508	0.00775463	0.001009	0.50625	0.0051031	0.80119	0.164768
bayes-Recursive	0.943068	0.00331171	0.129907	0.0108716	0.516674	0.00880529	0.154813	0.00999959
tree-Recursive	0.908737	0.00291808	0.331921	0.0224045	0.611009	0.0443218	0.225726	0.00736278
ada-Recursive	0.994902	0.000932628	0.0459491	0.00622853	0.524909	0.0169425	0.422087	0.0455033
lr-Select	0.8883	0.00508618	0.220764	0.00693193	0.548042	0.0328723	0.137225	0.00891153
knn-Select	0.977783	0.00106962	0.295	0.0119912	0.615378	0.00833123	0.516007	0.0123509
forest-Select	0.997722	0.000594296	0.0250463	0.00618086	0.509246	0.00882723	0.4713	0.0273415
svm-Select	0.999978	4.45931e-05	0.0055787	0.00116295	0.502083	0.00416667	0.95	0.1
bayes-Select	0.955461	0.00432205	0.119792	0.0203651	0.518025	0.0211445	0.176405	0.0106122
tree-Select	0.901667	0.00193756	0.310301	0.0143182	0.583835	0.0381664	0.202024	0.00584522
ada-Select	0.995487	0.000468817	0.0544213	0.00587908	0.508076	0.00693664	0.491825	0.0423628
stacking	0.915933	0.00130738	0.535486	0.0166644	0.702278	0.037615	0.338276	0.00812232
