# Supplementary material for: QSAR Models for Active Substances against Pseudomonas aeruginosa Using Disk-Diffusion Test Data
Source: Molecules. 2021 Mar 19;26(6):1734. doi: 10.3390/molecules26061734 (PMC8003670; doi:10.3390/molecules26061734)
Supplement: Supplementary file 1 [file molecules-26-01734-s001.zip › Supplementary materials/Table S8. SMOTE, results_nested_cross_validation.xlsx]

## Sheet: UPResults_final_stacking_lr
Classification_algorithm - Feature_selection_method	specificity	specificity	sensitivity	sensitivity	balanced accuracy	balanced accuracy	PPV	PPV
	mean	st-dev	mean	st-dev	mean	st-dev	mean	st-dev
lr-FTest	0.853614	0.00208285	0.439663	0.00279819	0.648835	0.00956963	0.750103	0.00316141
knn-FTest	0.853332	0.00206704	0.987012	0.000686141	0.927707	0.0045485	0.87056	0.00165468
forest-FTest	0.989363	0.000645584	0.917139	0.00330862	0.956477	0.00711941	0.98853	0.000658304
svm-FTest	0.983416	0.000807381	0.952119	0.00252951	0.969708	0.00459527	0.982871	0.000804099
bayes-FTest	0.658035	0.00291096	0.6891	0.00481039	0.677314	0.0102135	0.668197	0.00324803
tree-FTest	0.888828	0.00497224	0.917122	0.00311813	0.909793	0.0107272	0.89184	0.00453016
ada-FTest	0.992921	0.000826664	0.721819	0.00366813	0.854029	0.0106237	0.990287	0.00109031
lr-Mutual	0.85534	0.00659347	0.395567	0.00487648	0.614688	0.0054455	0.732238	0.0069262
knn-Mutual	0.846909	0.00590573	0.987102	0.000653458	0.920516	0.00799438	0.865682	0.00452565
forest-Mutual	0.987385	0.000909441	0.92322	0.00210199	0.957817	0.00629371	0.986511	0.000971545
svm-Mutual	0.980837	0.00146945	0.951617	0.00273068	0.969039	0.00596489	0.980247	0.00153784
bayes-Mutual	0.670113	0.00916214	0.568067	0.00861019	0.625397	0.0110727	0.632496	0.0091636
tree-Mutual	0.912027	0.00148833	0.919157	0.0011955	0.915817	0.00910846	0.912603	0.00134253
ada-Mutual	0.994564	0.000282503	0.695888	0.0105793	0.853201	0.0205347	0.992247	0.00034062
lr-Recursive	0.865724	0.00520856	0.341025	0.0112823	0.590759	0.0114097	0.71739	0.00407305
knn-Recursive	0.846937	0.00550799	0.984849	0.000906727	0.924694	0.00655058	0.865434	0.0042677
forest-Recursive	0.988762	0.000446141	0.91563	0.00266745	0.957485	0.00314589	0.987869	0.000447897
svm-Recursive	0.980897	0.00135546	0.953181	0.00167221	0.971714	0.00375104	0.98034	0.00140038
bayes-Recursive	0.636753	0.00362575	0.685289	0.00904201	0.655893	0.0218904	0.653408	0.00422643
tree-Recursive	0.900434	0.00331831	0.915675	0.00658612	0.908286	0.0164152	0.901871	0.00333595
ada-Recursive	0.993759	0.00035451	0.695204	0.0161779	0.85252	0.0252623	0.991091	0.000573267
lr-Select	0.864445	0.0042693	0.326506	0.00641047	0.603143	0.0200126	0.706494	0.00840705
knn-Select	0.853964	0.0062904	0.988848	0.000664396	0.931394	0.00761876	0.871278	0.00483364
forest-Select	0.988961	0.000843997	0.919806	0.00169719	0.958658	0.00309897	0.988135	0.000888792
svm-Select	0.982055	0.00211704	0.96076	0.00134619	0.971213	0.00497794	0.981655	0.00214924
bayes-Select	0.643174	0.0103734	0.661594	0.00541098	0.650701	0.021008	0.649538	0.00772909
tree-Select	0.903423	0.0022732	0.926795	0.0040846	0.916483	0.0107223	0.905582	0.00192034
ada-Select	0.994865	0.00179142	0.699319	0.0193225	0.856706	0.0190435	0.992767	0.00245648
stacking	0.984856	0.000669659	0.978279	0.00113132	0.984939	0.0041006	0.984747	0.000675862
