# Supplementary material for: QSAR Models for Active Substances against Pseudomonas aeruginosa Using Disk-Diffusion Test Data
Source: Molecules. 2021 Mar 19;26(6):1734. doi: 10.3390/molecules26061734 (PMC8003670; doi:10.3390/molecules26061734)
Supplement: Supplementary file 1 [file molecules-26-01734-s001.zip › Supplementary materials/Table S9. Downsampling, external_validation_results.xlsx]

## Sheet: DOWNResults_validare__lr
Classification_algorithm - Feature_selection_method	Specificty	Sensitivity	BalancedAccuracy	PPV
lr-FTest	0.712821	0.35443	0.533625	0.0909091
knn-FTest	0.66359	0.56962	0.616605	0.120643
forest-FTest	0.442051	0.772152	0.607102	0.100826
svm-FTest	0.849231	0.481013	0.665122	0.205405
bayes-FTest	0.541538	0.544304	0.542921	0.0877551
tree-FTest	0.236923	0.822785	0.529854	0.0803461
ada-FTest	0.352821	0.848101	0.600461	0.0959885
lr-Mutual	0.693333	0.405063	0.549198	0.0966767
knn-Mutual	0.662564	0.708861	0.685712	0.145455
forest-Mutual	0.21641	0.835443	0.525927	0.0795181
svm-Mutual	0.940513	0.468354	0.704434	0.389474
bayes-Mutual	0.469744	0.607595	0.538669	0.0849558
tree-Mutual	0.167179	0.873418	0.520299	0.0783201
ada-Mutual	0.111795	0.936709	0.524252	0.0787234
lr-Recursive	0.752821	0.35443	0.553625	0.104089
knn-Recursive	0.706667	0.683544	0.695105	0.158824
forest-Recursive	0.331282	0.848101	0.589692	0.093185
svm-Recursive	0.93641	0.443038	0.689724	0.360825
bayes-Recursive	0.538462	0.594937	0.566699	0.0945674
tree-Recursive	0.217436	0.911392	0.564414	0.0862275
ada-Recursive	0.246154	0.886076	0.566115	0.0869565
lr-Select	0.755897	0.379747	0.567822	0.11194
knn-Select	0.686154	0.721519	0.703836	0.157025
forest-Select	0.321026	0.848101	0.584563	0.0919067
svm-Select	0.757949	0.620253	0.689101	0.17193
bayes-Select	0.455385	0.658228	0.556806	0.0891938
tree-Select	0.227692	0.822785	0.525239	0.0794621
ada-Select	0.291282	0.873418	0.58235	0.0907895
stacking	0.992821	0.126582	0.559701	0.588235
